# Supplementary material for: An Orai1 gain-of-function tubular aggregate myopathy mouse model phenocopies key features of the human disease
Source: EMBO J. 2024 Oct 17;43(23):5941–71. doi: 10.1038/s44318-024-00273-4 (PMC11612304; doi:10.1038/s44318-024-00273-4)
Supplement: Supplementary file 3 — Source data Fig. 1 [file 44318_2024_273_MOESM3_ESM.zip]

Archive with 27 entries (18 files):
- Figure 1/
- Figure 1/1B/
- Figure 1/1B/Kaplan Meier_survival curve.xlsx
- Figure 1/1C/
- Figure 1/1C/8M body weight.xlsx
- Figure 1/1D/
- Figure 1/1D/intracellular free calcium ion level measurement.xlsx
- Figure 1/1E/
- Figure 1/1E/Blood Creatine Kinase Level.xlsx
- Figure 1/1F/
- Figure 1/1F/Central nuclei.xlsx
- Figure 1/1F/Raw Representitve image for 8M GS.tif
- Figure 1/1F/Raw Representitve image for 8M WT.tif
- Figure 1/1F/README.txt
- Figure 1/1G and I/
- Figure 1/1G and I/EDL CSA.xlsx
- Figure 1/1G and I/EDL fiber type frequency.xlsx
- Figure 1/1G and I/raw data of 8M GS EDL Fiber Type.xlsx
- Figure 1/1G and I/raw data of 8M WT EDL Fiber Type.xlsx
- Figure 1/1G and I/README.txt
- Figure 1/1H and J/
- Figure 1/1H and J/raw data of 8M WT_GS SOL Fiber Type.xlsx
- Figure 1/1H and J/README.txt
- Figure 1/1H and J/SOL CSA.xlsx
- Figure 1/1H and J/SOL fiber type frequency .xlsx
- Figure 1/1K/
- Figure 1/1K/tail bleeding tests.xlsx
