# Supplementary material for: An Orai1 gain-of-function tubular aggregate myopathy mouse model phenocopies key features of the human disease
Source: EMBO J. 2024 Oct 17;43(23):5941–71. doi: 10.1038/s44318-024-00273-4 (PMC11612304; doi:10.1038/s44318-024-00273-4)
Supplement: Supplementary file 3 — Source data Fig. 1 [file 44318_2024_273_MOESM3_ESM.zip › Figure 1/1B/Kaplan Meier_survival curve.xlsx]

## Sheet: README
	it means this is a male mice with G100S/+ mutation
	it means this is a female mice with G100S/+ mutation
If a mouse dies, it will be highlighted in RED, and the date of its death is recorded.

## Sheet: Kaplan Meier_survival curve
Mouse Barcode	Gender	DOB	Death date if before 8M	No. of days lived
1567473-1	M	2020-11-13
1567473-2	M	2020-11-13
1567473-3	M	2020-11-13
1567480-1	M	2020-11-16
1567479-1	F	2020-11-16
1567479-2	F	2020-11-16
1567479-3	F	2020-11-16
1567479-4	F	2020-11-16
1572191-1	M	2020-12-05
1572191-2	M	2020-12-05	2021-07-16	223 days
1567497-2	M	2020-12-23
1567498-1	M	2020-12-23
1567498-2	M	2020-12-23
1567497-3	M	2020-12-23
1590450-1	F	2021-01-27
1590450-2	F	2021-01-27
1590450-4	F	2021-01-27
1567476-1	M	2021-02-12
1567446-1	M	2021-02-12
1567446-2	M	2021-02-12
1451131-3	F	2021-02-23
1451149-4	F	2021-03-20
1451169-1	M	2021-03-27
1451169-2	M	2021-03-27
1590448-1	F	2021-04-05
1590448-2	F	2021-04-05
1590448-3	F	2021-04-05
1603502-1	F	2021-06-10	2021-11-01	138 days
1605955-1	F	2021-06-30
1605955-4	F	2021-06-30
1605956-1	M	2021-06-30
1605956-2	M	2021-06-30
1605956-3	M	2021-06-30
1605956-5	M	2021-06-30
1605955-2	F	2021-06-30
1605955-3	F	2021-06-30	2022-01-24	208 days
1605956-4	M	2021-06-30
1533412-167	M	2021-07-02
1533412-168	M	2021-07-02
1628538-3	M	2021-07-30
1628538-4	M	2021-07-30
1628538-1	M	2021-07-30	2022-05-15	228 days
1628538-2	M	2021-07-30
1644704-2	M	2021-10-06
1644706-1	F	2021-10-06
1644706-2	F	2021-10-06
1644706-3	F	2021-10-06
1644704-1	M	2021-10-06
1644704-3	M	2021-10-06
1644707-1	M	2021-10-06
1644707-2	M	2021-10-06
1643765-1	F	2021-10-08
1643765-5	F	2021-10-08
1643765-2	F	2021-10-08
1643765-3	F	2021-10-08
1643765-4	F	2021-10-08
1643766-1	M	2021-10-08	2022-02-03	118 days
1643763-2	F	2021-10-12
1643763-3	F	2021-10-12
1643763-1	F	2021-10-12
1644713-2	M	2021-10-21
1644713-4	M	2021-10-21
1644714-1	F	2021-10-21
1644714-4	F	2021-10-21
1644713-1	M	2021-10-21
1644713-3	M	2021-10-21
1644713-4	M	2021-10-21
1644714-2	F	2021-10-21
1644714-3	F	2021-10-21
1644708-1	M	2021-10-25
1644708-2	M	2021-10-25	2022-05-11	198 days
1644710-2	M	2021-10-25
1644710-3	M	2021-10-25
1644710-1	M	2021-10-25
1643774-1	F	2021-12-01
1643774-2	F	2021-12-01
1643712-1	M	2021-12-01
1643712-2	M	2021-12-01
1512243-1	F	2021-12-19
1512243-2	F	2021-12-19
1661050-2	F	2021-12-24
1661051-1	M	2021-12-24	2022-03-27	83 days
1661051-3	M	2021-12-24
16661054-1	F	2021-12-24
1661050-1	F	2021-12-24
1661051-2	M	2021-12-24
16661054-2	F	2021-12-24
1676702-1	M	2022-03-24
1676702-2	M	2022-03-24
1676702-3	M	2022-03-24
1676703-1	F	2022-03-24
1676701-1	F	2022-03-24
1676701-2	F	2022-03-24
1676701-3	F	2022-03-24
1676702-4	M	2022-03-24	2022-08-05	134 days
1676703-2	F	2022-03-24
1676703-3	F	2022-03-24
1676697-3	M	2022-03-25
1676698-2	F	2022-03-25
1676697-1	M	2022-03-25
1676697-2	M	2022-03-25
1676698-1	F	2022-03-25
1676698-3	F	2022-03-25
1676698-4	F	2022-03-25
1676677-1	M	2022-04-21
1676677-2	M	2022-04-21
1676692-5	M	2022-05-20
1676691-1	F	2022-05-20
1676691-2	F	2022-05-20
1676692-1	M	2022-05-20
1676692-2	M	2022-05-20
1676692-3	M	2022-05-20
1676692-4	M	2022-05-20
1687415-1	M	2022-06-01
1687415-2	M	2022-06-01
1687415-3	M	2022-06-01
1687416-1	F	2022-06-01
1687416-3	F	2022-06-01
1687416-2	F	2022-06-01
1676688-3	F	2022-06-24
1676689-3	M	2022-06-24
1676689-5	M	2022-06-24
1676688-1	F	2022-06-24
1676688-2	F	2022-06-24	2022-07-29	35 days
1676689-1	M	2022-06-24
1676689-2	M	2022-06-24
1676689-4	M	2022-06-24
1676685-1	F	2022-06-25
1676685-2	F	2022-06-25
1676683-1	M	2022-07-05
1676684-2	F	2022-07-05
1676684-4	F	2022-07-05
1676683-2	M	2022-07-05
1676684-1	F	2022-07-05
1676684-3	F	2022-07-05
1676681-1	F	2022-08-13
1676681-2	F	2022-08-13
1676679-1	M	2022-08-19
1676679-2	M	2022-08-19
1676679-3	M	2022-08-19
1676679-4	M	2022-08-19
1676678-1	F	2022-08-19
1676678-2	F	2022-08-19
1687423-3	M	2022-08-21
1687423-1	M	2022-08-21
1687423-2	M	2022-08-21
1689680-1	M	2022-08-30
1689680-2	M	2022-08-30
1683424-3	F	2023-01-04
1683424-1	F	2023-01-04
1683424-2	F	2023-01-04
