# Supplementary material for: An Orai1 gain-of-function tubular aggregate myopathy mouse model phenocopies key features of the human disease
Source: EMBO J. 2024 Oct 17;43(23):5941–71. doi: 10.1038/s44318-024-00273-4 (PMC11612304; doi:10.1038/s44318-024-00273-4)
Supplement: Supplementary file 3 — Source data Fig. 1 [file 44318_2024_273_MOESM3_ESM.zip › Figure 1/1C/8M body weight.xlsx]

## Sheet: 8M body weight
Barcode	Gender	Genotype	Weight/g
601T1	M	WT	26.8
601T2	F	GS	26
712T1	F	WT	24.1
712T2	F	GS	21.2
713T1	F	WT	22.6
713T2	M	GS	24.5
714T1	F	WT	23.2
714T2	F	GS	22.4
809T1	M	GS	27.2
809T2	M	GS	28.3
811Y1	F	GS	28.1
811Y2	F	GS	22.3
815T1	F	GS	26.2
815T2	F	WT	25.1
816T1	F	WT	27.1
817T1	F	WT	22.4
334-3	F	WT	24.7
713-3	M	GS	27.5
713-1	M	WT	26.7
927T1	M	WT	29
1118-1	M	WT	32.8
1118-2	M	WT	37.2
1118-3	F	WT	24.2
056-1	M	WT	30.1
060-1	M	GS	28.1
061-1	F	GS	20.9
061-2	F	WT	21.4
061-3	F	GS	22.2
982-1	M	WT	34.4
153-4	M	WT	34.3
153-1	M	WT	30.2
425-2	M	WT	31.3
425-5	M	WT	33.6
154-1	F	GS	23.5
154-2	F	GS	21.8
