# Supplementary material for: An Orai1 gain-of-function tubular aggregate myopathy mouse model phenocopies key features of the human disease
Source: EMBO J. 2024 Oct 17;43(23):5941–71. doi: 10.1038/s44318-024-00273-4 (PMC11612304; doi:10.1038/s44318-024-00273-4)
Supplement: Supplementary file 3 — Source data Fig. 1 [file 44318_2024_273_MOESM3_ESM.zip › Figure 1/1D/intracellular free calcium ion level measurement.xlsx]

## Sheet: README
data are displayed as following:				WT	GS
	data collected from whole blood reading of a 8M female mice
	data collected from whole blood reading of a 8Mmale mouse

## Sheet: (Ca2+)i level
WT	GS
1.34	0.92
1.25	0.95
1.28	0.93
1.07	0.86
1.28	0.99
1.37	0.96
1.21	0.83
1.34	1.01
1.26	0.84
1.38	1.01
	0.95
