# Supplementary material for: An Orai1 gain-of-function tubular aggregate myopathy mouse model phenocopies key features of the human disease
Source: EMBO J. 2024 Oct 17;43(23):5941–71. doi: 10.1038/s44318-024-00273-4 (PMC11612304; doi:10.1038/s44318-024-00273-4)
Supplement: Supplementary file 3 — Source data Fig. 1 [file 44318_2024_273_MOESM3_ESM.zip › Figure 1/1E/Blood Creatine Kinase Level.xlsx]

## Sheet: README
data are displayed as following:				WT	GS
	data collected from the serum of a 8M female mice
	data collected from the serum of a 8Mmale mouse

## Sheet: 1D_serum CK level
WT	GS
98.167	277.597
90.5906	299.552
89.2872	286.68
98.3299	294.99
131.935	314.578
	334.331
