# Supplementary material for: An Orai1 gain-of-function tubular aggregate myopathy mouse model phenocopies key features of the human disease
Source: EMBO J. 2024 Oct 17;43(23):5941–71. doi: 10.1038/s44318-024-00273-4 (PMC11612304; doi:10.1038/s44318-024-00273-4)
Supplement: Supplementary file 3 — Source data Fig. 1 [file 44318_2024_273_MOESM3_ESM.zip › Figure 1/1F/Central nuclei.xlsx]

## Sheet: README
data are displayed as following:			Barcode	Genotype	total fiber counted	No. of central nuclei	percentage of central nuclei
	data collected from H&E section of 8M female EDL muscle
	data collected from H&E section of 8M male EDL muscle

## Sheet: Sheet1
Barcode	Genotype	total fiber counted	No. of central nuclei	percentage of central nuclei
334-2	WT	482	4	0.8305
695-3	WT	487	5	1.0287
714-1	WT	468	1	0.2138
735-2	WT	501	4	0.7995
169-4	WT	511	5	0.9786
334-1	GS	439	4	0.9128
700-1	GS	466	5	1.07391
713-3	GS	480	4	0.8336
169-3	GS	487	5	1.0275
