# Supplementary material for: An Orai1 gain-of-function tubular aggregate myopathy mouse model phenocopies key features of the human disease
Source: EMBO J. 2024 Oct 17;43(23):5941–71. doi: 10.1038/s44318-024-00273-4 (PMC11612304; doi:10.1038/s44318-024-00273-4)
Supplement: Supplementary file 3 — Source data Fig. 1 [file 44318_2024_273_MOESM3_ESM.zip › Figure 1/1F/README.txt]

For the H&E staining of 8M WT and GS EDL muscles, images used in manuscript is a cropped version of raw data. They are highlighted as yellow highlight square in the original images (.tff). All images were taken at 40x. 
