# Supplementary material for: An Orai1 gain-of-function tubular aggregate myopathy mouse model phenocopies key features of the human disease
Source: EMBO J. 2024 Oct 17;43(23):5941–71. doi: 10.1038/s44318-024-00273-4 (PMC11612304; doi:10.1038/s44318-024-00273-4)
Supplement: Supplementary file 3 — Source data Fig. 1 [file 44318_2024_273_MOESM3_ESM.zip › Figure 1/1G and I/EDL CSA.xlsx]

## Sheet: Raw Data
Genotype		WT	WT	GS	GS	GS	GS
Barcode		955-1	956-2	734-1	955-2	955-3	956-4
Fiber Type	Type IIx (μm2)	754.238	634.008	854.529	674.786	998.966	883.836
	Type IIa (μm2)	489.891	511.279	543.878	406.353	759.405	554.726
	Type IIb (μm2)	1332.45	1764.87	1709.75	1255.24	1803.41	1875.16
	Type I (μm2)	228.465	0		146.068	519.744	269.663
