# Supplementary material for: An Orai1 gain-of-function tubular aggregate myopathy mouse model phenocopies key features of the human disease
Source: EMBO J. 2024 Oct 17;43(23):5941–71. doi: 10.1038/s44318-024-00273-4 (PMC11612304; doi:10.1038/s44318-024-00273-4)
Supplement: Supplementary file 3 — Source data Fig. 1 [file 44318_2024_273_MOESM3_ESM.zip › Figure 1/1G and I/EDL fiber type frequency.xlsx]

## Sheet: Raw Data
Genotype		WT	WT	GS	GS	GS	GS
Barcode		955-1	956-2	734-1	955-2	955-3	956-4
Fiber Type (%)	Type IIx	12.7119	19.0352	21.0776	20.1987	22.5397	19.7068
	Type IIa	24.6704	16.558	14.897	24.7241	16.9841	17.7524
	Type IIb	62.0527	64.4068	64.0254	54.6358	58.7302	62.215
	Type I	0.564972	0	0	0.441501	1.74603	0.325733
