# Supplementary material for: An Orai1 gain-of-function tubular aggregate myopathy mouse model phenocopies key features of the human disease
Source: EMBO J. 2024 Oct 17;43(23):5941–71. doi: 10.1038/s44318-024-00273-4 (PMC11612304; doi:10.1038/s44318-024-00273-4)
Supplement: Supplementary file 3 — Source data Fig. 1 [file 44318_2024_273_MOESM3_ESM.zip › Figure 1/1G and I/raw data of 8M GS EDL Fiber Type.xlsx]

## Sheet: 734-1 
black			red			green			blue
# of 2x	Area(pixel/um)		# of 2A	Area(pixel/um)		# of 2B	Area(pixel/um)		# of 1	Area(pixel/um)
1	1023.64		1	690.432		1	1248.36		N/A
2	1229.76		2	493.609		2	1251.46
3	1215.04		3	327.781		3	906.628
4	1180.94		4	401.396		4	1213.49
5	897.329		5	344.829		5	1355.29
6	802.017		6	377.374		6	2936.08
7	626.891		7	319.257		7	1320.42
8	797.368		8	381.249		8	1109.65
9	705.155		9	484.31		9	859.36
10	426.968		10	337.08		10	1586.21
11	479.661		11	628.441		11	1127.47
12	878.732		12	430.842		12	850.836
13	663.311		13	529.254		13	954.672
14	784.97		14	351.028		14	1594.74
15	884.156		15	602.869		15	1580.79
16	698.181		16	402.171		16	1783.04
17	474.236		17	492.059		17	1077.11
18	640.839		18	364.976		18	419.994
19	562.574		19	464.938		19	1242.93
20	535.453		20	632.315		20	1141.42
21	650.913		21	529.254		21	1516.47
22	622.241		22	540.877		22	1702.45
23	702.056		23	468.812		23	1003.49
24	1281.68		24	354.902		24	1385.51
25	574.198		25	414.569		25	855.485
26	635.415		26	491.284		26	1786.91
27	523.83		27	367.301		27	2143.36
28	600.544		28	391.322		28	1032.94
29	677.259		29	359.552		29	1740.42
30	1188.69		30	509.881		30	1488.58
31	1042.23		31	419.219		31	1256.11
32	1175.52		32	490.509		32	1378.54
33	976.369		33	593.57		33	1160.02
34	1306.47		34	581.947		34	877.957
35	1391.71		35	574.973		35	598.994
36	1174.74		36	564.124		36	1389.39
37	836.888		37	651.687		37	1052.31
38	1452.15		38	491.284		38	1297.95
39	932.2		39	483.535		39	1357.62
40	1129.02		40	398.296		40	1791.56
41	572.648		41	337.855		41	1175.52
42	443.24		42	332.43		42	1299.5
43	1119.72		43	477.336		43	1461.45
44	481.985		44	512.981		44	1648.98
45	642.389		45	562.574		45	719.103
46	564.899		46	567.224		46	1321.2
47	837.662		47	690.432		47	1438.21
48	873.308		48	584.271		48	1252.23
49	571.873		49	760.173		49	1673
50	516.081		50	677.259		50	1147.62
51	629.215		51	776.446		51	1022.09
52	977.144		52	540.877		52	1910.89
53	673.384		53	726.077		53	939.174
54	844.636		54	938.399		54	1281.68
55	931.425		55	549.401		55	1490.12
56	834.563		56	622.241		56	1093.38
57	674.159		57	723.753		57	1459.13
58	977.919		58	1114.3		58	1900.82
59	419.219		59	649.363		59	1931.04
60	533.128		60	642.389		60	2410.7
61	1070.13		61	480.435		61	1223.56
62	753.974		62	674.159		62	1044.56
63	1071.68		63	501.358		63	1405.66
64	924.451		64	647.813		64	1700.12
65	1089.5		65	574.198		65	1232.86
66	564.124		66	316.158		66	1584.66
67	1451.38		67	521.505		67	1857.42
68	1184.04		68	823.714		68	1781.49
69	1393.26		69	427.743		69	1693.15
70	906.628		70	478.886		70	1246.81
71	1047.66		71	781.87		71	1992.26
72	779.545		72	656.337		72	865.559
73	1056.96		73	581.947		73	1146.85
74	879.507		74	740.8		74	1689.27
75	297.56		75	470.362		75	1974.43
76	778.77		76	457.189		76	1712.52
77	1263.86		77	386.673		77	1958.94
78	1552.89		78	322.357		78	1202.64
79	1224.34		79	518.405		79	2528.49
80	1182.49		80	603.644		80	1555.99
81	833.788		81	553.276		81	2415.35
82	655.562		82	447.115		82	1327.4
83	1273.93		83	545.527		83	2328.56
84	702.831		84	543.202		84	1634.26
85	1024.41		85	478.886		85	1502.52
86	538.553		86	585.046		86	499.033
87	695.082		87	495.933		87	1280.13
88	626.116		88	815.19		88	1924.84
89	642.389		89	734.601		89	2314.61
90	739.251		90	789.619		90	2082.14
91	713.679		91	590.471		91	2017.05
92	669.51		92	714.454		92	2096.09
93	857.81		93	762.498		93	2439.37
94	562.574		94	584.271		94	2031.78
95	752.424					95	1774.51
96	695.082		Average	543.878		96	2352.58
97	697.406					97	2175.13
98	1201.86					98	2100.74
99	1398.69					99	2192.95
100	615.267					100	1843.48
101	587.371					101	1796.21
102	901.204					102	2302.99
103	877.957					103	1814.03
104	953.897					104	2255.72
105	773.346					105	1602.48
106	819.065					106	1951.96
107	755.523					107	1738.09
108	839.987					108	2141.04
109	1375.44					109	2175.13
110	646.263					110	1495.55
111	537.778					111	1960.49
112	909.728					112	2203.8
113	650.138					113	2200.7
114	743.9					114	2507.56
115	691.982					115	2113.14
116	646.263					116	1389.39
117	1224.34					117	2027.9
118	736.151					118	2400.63
119	812.866					119	2051.92
120	1408.76					120	2133.29
121	950.022					121	2152.66
122	945.373					122	2422.32
123	691.207					123	1933.37
124	1119.72					124	1563.74
125	394.422					125	1569.16
126	497.483					126	1645.1
127	705.93					127	1412.63
128	1005.82					128	1731.89
129	547.851					129	2067.42
130	870.983					130	1588.54
131	1469.2					131	1584.66
132	1206.51					132	955.447
133	1487.03					133	1197.99
						134	1485.47
Average	854.53					135	1459.13
						136	1263.08
						137	786.519
						138	2149.56
						139	1594.74
						140	996.516
						141	1700.9
						142	1442.08
						143	1827.2
						144	1499.42
						145	1067.81
						146	774.896
						147	835.338
						148	1004.26
						149	1552.12
						150	1405.66
						151	1431.23
						152	1506.4
						153	1798.53
						154	994.966
						155	1436.66
						156	1380.09
						157	905.078
						158	1301.05
						159	1783.81
						160	774.896
						161	1269.28
						162	880.282
						163	1489.35
						164	1664.48
						165	1248.36
						166	1700.9
						167	1337.47
						168	1164.67
						169	763.272
						170	1907.02
						171	1641.23
						172	1551.34
						173	1720.27
						174	1701.67
						175	1154.6
						176	1828.75
						177	1623.41
						178	1405.66
						179	660.986
						180	1401.01
						181	1862.85
						182	777.221
						183	1531.19
						184	1359.17
						185	1284.78
						186	1246.81
						187	1664.48
						188	1315
						189	1376.21
						190	1501.75
						191	1574.59
						192	1787.68
						193	1630.38
						194	1424.26
						195	1770.64
						196	1113.53
						197	964.745
						198	1759.01
						199	1618.76
						200	1284
						201	995.741
						202	2020.93
						203	1244.48
						204	1300.28
						205	888.031
						206	837.662
						207	1452.15
						208	557.15
						209	1308.8
						210	1593.96
						211	1363.82
						212	1593.96
						213	1449.06
						214	1640.45
						215	1459.13
						216	1175.52
						217	1328.17
						218	2208.45
						219	1668.35
						220	1253.78
						221	1905.47
						222	1522.67
						223	1628.83
						224	2481.22
						225	1704.77
						226	2396.75
						227	3184.82
						228	2154.99
						229	1017.44
						230	1686.95
						231	1656.73
						232	1416.51
						233	2148.01
						234	1608.68
						235	1160.02
						236	986.442
						237	832.238
						238	889.58
						239	1325.85
						240	2260.37
						241	2702.84
						242	1370.79
						243	1582.34
						244	1306.47
						245	1034.49
						246	2418.45
						247	1011.24
						248	1686.17
						249	1363.04
						250	813.641
						251	1652.85
						252	1271.6
						253	1887.65
						254	1105.78
						255	1089.5
						256	1002.72
						257	1101.9
						258	1084.85
						259	1046.11
						260	1772.19
						261	716.004
						262	1361.49
						263	1573.81
						264	1273.15
						265	1239.06
						266	1619.53
						267	991.867
						268	731.502
						269	1160.02
						270	2083.7
						271	1562.19
						272	741.575
						273	1600.93
						274	1532.74
						275	1725.69
						276	1713.3
						277	1601.71
						278	1365.37
						279	1696.25
						280	1668.35
						281	1651.3
						282	1447.51
						283	1166.22
						284	1277.8
						285	1480.05
						286	1430.46
						287	1662.15
						288	1280.13
						289	1404.11
						290	1900.05
						291	2605.97
						292	2059.67
						293	2185.98
						294	2143.36
						295	1822.56
						296	2651.69
						297	1373.12
						298	1776.84
						299	2118.57
						300	2237.9
						301	2227.05
						302	1410.31
						303	1973.66
						304	1673
						305	1962.81
						306	1480.05
						307	1962.81
						308	2058.9
						309	1920.19
						310	1353.74
						311	1519.57
						312	1736.54
						313	1761.34
						314	1814.03
						315	2691.99
						316	2280.52
						317	2320.81
						318	2098.42
						319	1635.03
						320	1752.81
						321	1735.77
						322	2036.43
						323	2360.33
						324	1862.85
						325	2024.8
						326	2032.55
						327	2235.57
						328	2271.22
						329	2696.64
						330	2406.05
						331	2192.18
						332	2104.62
						333	2488.19
						334	2231.7
						335	1569.94
						336	2206.13
						337	2328.56
						338	2223.95
						339	3241.39
						340	3063.16
						341	2027.9
						342	3014.34
						343	2984.12
						344	2987.22
						345	2129.41
						346	2079.82
						347	2395.98
						348	3077.89
						349	3052.32
						350	2688.11
						351	2452.55
						352	1830.3
						353	2441.7
						354	2034.1
						355	2612.95
						356	2773.35
						357	2706.71
						358	1920.19
						359	2998.07
						360	2536.23
						361	3163.12
						362	2934.53
						363	2462.62
						364	1244.48
						365	767.922
						366	1380.09
						367	1416.51
						368	1909.34
						369	2500.59
						370	3339.03
						371	2080.59
						372	2743.91
						373	2861.69
						374	2708.26
						375	2545.53
						376	2918.26
						377	2869.44
						378	1993.03
						379	1880.67
						380	2309.19
						381	2165.83
						382	2142.59
						383	2572.65
						384	2567.23
						385	1720.27
						386	2166.61
						387	2338.64
						388	2783.43
						389	1172.42
						390	2110.04
						391	2268.12
						392	2063.55
						393	2529.26
						394	2044.95
						395	2099.97
						396	1597.84
						397	2503.69
						398	2086.02
						399	2374.28
						400	2309.19
						401	1929.49
						402	2575.75
						403	2223.95
						404	1541.27
						Average	1709.75

## Sheet: 955-2
black			red			green			blue
# of 2x	Area(pixel/um)		# of 2A	Area(pixel/um)		# of 2B	Area(pixel/um)		# of 1	Area(pixel/um)
1	497.483		1	696.631		1	1039.91		1	111.585
2	570.323		2	574.973		2	363.426		2	172.802
3	1017.44		3	667.96		3	835.338		3	107.711
4	622.241		4	450.989		4	937.624		4	192.174
5	653.237		5	479.661		5	946.923
6	725.303		6	309.958		6	1091.05		Average	146.068
7	953.122		7	435.491		7	941.498
8	571.098		8	452.539		8	630.765
9	635.415		9	348.703		9	1614.11
10	502.907		10	354.127		10	2014.73
11	841.537		11	516.856		11	1405.66
12	574.198		12	425.418		12	1272.38
13	908.953		13	300.66		13	1059.28
14	690.432		14	566.449		14	1162.34
15	578.072		15	419.219		15	771.796
16	504.457		16	306.084		16	1008.91
17	539.328		17	339.404		17	946.923
18	898.104		18	455.639		18	1752.81
19	850.061		19	490.509		19	1090.28
20	532.353		20	362.651		20	1181.72
21	716.779		21	290.586		21	1035.26
22	712.129		22	380.474		22	903.529
23	1012.01		23	425.418		23	1573.81
24	499.808		24	524.604		24	1414.96
25	796.593		25	714.454		25	1481.6
26	1145.3		26	266.564		26	929.1
27	1146.07		27	420.768		27	861.684
28	1179.39		28	269.664		28	1077.88
29	1414.18		29	299.11		29	1149.17
30	965.52		30	344.054		30	1463
31	537.778		31	664.086		31	1219.69
32	687.333		32	618.367		32	1146.85
33	650.913		33	623.791		33	1149.94
34	614.492		34	691.207		34	797.368
35	715.229		35	716.004		35	1051.53
36	607.518		36	817.515		36	1165.44
37	600.544		37	573.423		37	623.791
38	412.245		38	328.556		38	1447.51
39	546.302		39	550.176		39	1256.88
40	516.856		40	598.22		40	672.61
41	503.682		41	870.983		41	1111.98
42	530.804		42	939.949		42	1245.26
43	598.22		43	504.457		43	1414.96
44	761.723		44	412.245		44	874.857
45	605.194		45	426.193		45	1769.86
46	792.718		46	419.219		46	1363.82
47	429.292		47	477.336		47	904.303
48	729.952		48	279.737		48	1646.65
49	581.172		49	271.988		49	858.585
50	889.58		50	467.262		50	1177.07
51	438.591		51	493.609		51	863.234
52	427.743		52	261.915		52	1223.56
53	602.869		53	344.829		53	967.845
54	822.939		54	271.214		54	1082.53
55	822.165		55	352.578		55	1162.34
56	1188.69		56	448.665		56	1219.69
57	1155.37		57	220.845		57	852.385
58	728.402		58	304.534		58	1549.02
59	432.392		59	488.184		59	1046.11
60	626.116		60	333.205		60	1191.79
61	1153.05		61	328.556		61	977.144
62	1303.38		62	283.612		62	867.108
63	690.432		63	293.686		63	833.788
64	547.851		64	310.733		64	836.113
65	1101.13		65	408.37		65	867.108
66	1558.32		66	332.43		66	1040.68
67	1269.28		67	362.651		67	1024.41
68	962.421		68	355.677		68	1138.32
69	578.072		69	454.864		69	894.23
70	610.618		70	479.661		70	972.494
71	432.392		71	302.209		71	1197.21
72	422.318		72	393.647		72	1697.8
73	598.994		73	275.863		73	874.857
74	608.293		74	377.374		74	667.96
75	350.253		75	329.331		75	1193.34
76	480.435		76	226.27		76	705.155
77	614.492		77	279.737		77	2015.5
78	518.405		78	207.672		78	1094.93
79	506.782		79	222.395		79	943.823
80	664.086		80	213.096		80	890.355
81	722.203		81	189.075		81	948.473
82	881.831		82	220.845		82	1345.99
83	402.946		83	210.772		83	1121.27
84	414.569		84	279.737		84	868.658
85	722.978		85	321.582		85	1442.08
86	507.557		86	286.711		86	1208.84
87	395.197		87	299.11		87	1700.9
88	464.938		88	319.257		88	1003.49
89	616.817		89	261.14		89	777.221
90	719.878		90	181.326		90	504.457
91	632.315		91	328.556		91	877.957
92	630.765		92	334.755		92	601.319
93	402.946		93	419.219		93	583.497
94	415.344		94	313.833		94	1213.49
95	452.539		95	307.634		95	813.641
96	1156.92		96	305.309		96	936.074
97	540.877		97	232.469		97	937.624
98	642.389		98	292.911		98	691.982
99	464.938		99	197.598		99	752.424
100	655.562		100	275.088		100	987.992
101	462.613		101	293.686		101	1328.17
102	709.805		102	331.655		102	1961.26
103	841.537		103	459.513		103	863.234
104	465.712		104	337.855		104	857.035
105	470.362		105	455.639		105	1205.74
106	332.43		106	339.404		106	1015.11
107	575.748		107	291.361		107	794.268
108	747.774		108	173.577		108	592.02
109	492.059		109	287.486		109	1036.04
110	507.557		110	290.586		110	1233.63
111	725.303		111	485.86		111	1135.22
112	903.529		112	426.968		112	728.402
113	678.809		113	318.482		113	1104.23
114	803.567		114	327.006		114	1497.87
115	615.267		115	316.932		115	891.905
116	812.091		116	491.284		116	899.654
117	640.839		117	383.573		117	592.02
118	573.423		118	310.733		118	799.693
119	567.999		119	272.763		119	1055.41
120	863.234		120	363.426		120	1115.08
121	574.198		121	370.4		121	1173.97
122	455.639		122	352.578		122	825.264
123	426.193		123	490.509		123	937.624
124	574.198		124	313.058		124	1503.3
125	674.934		125	244.092		125	789.619
126	594.345		126	478.886		126	1103.45
127	460.288		127	395.197		127	799.693
128	635.415		128	479.661		128	953.897
129	442.466		129	385.898		129	1173.97
130	425.418		130	418.444		130	1342.89
131	499.033		131	487.409		131	588.146
132	605.194		132	352.578		132	1284.78
133	502.133		133	514.531		133	506.007
134	723.753		134	340.954		134	853.935
135	567.999		135	351.028		135	1121.27
136	770.246		136	405.271		136	1165.44
137	285.937		137	387.448		137	1176.29
138	651.687		138	505.232		138	607.518
139	781.095		139	372.725		139	1098.8
140	612.168		140	490.509		140	813.641
141	494.384		141	262.69		141	1166.99
142	634.64		142	357.227		142	696.631
143	652.462		143	458.738		143	902.754
144	349.478		144	767.147		144	826.814
145	537.003		145	880.282		145	905.853
146	644.713		146	444.79		146	1046.88
147	778.77		147	389.773		147	1259.21
148	669.51		148	647.038		148	1323.52
149	659.436		149	445.565		149	1557.54
150	471.912		150	1004.26		150	827.589
151	613.718		151	1038.36		151	965.52
152	801.242		152	380.474		152	1173.19
153	581.947		153	310.733		153	1316.55
154	644.713		154	404.496		154	1104.23
155	674.934		155	338.629		155	1277.03
156	523.83		156	383.573		156	996.516
157	495.158		157	406.045		157	890.355
158	671.06		158	425.418		158	930.65
159	510.656		159	736.926		159	1119.72
160	867.108		160	713.679		160	966.295
161	704.38		161	917.477		161	705.155
162	690.432		162	661.761		162	1091.05
163	535.453		163	434.717		163	650.913
164	841.537		164	285.162		164	1110.43
165	548.626		165	289.036		165	596.67
166	689.657		166	474.236		166	649.363
167	766.372		167	394.422		167	1224.34
168	643.164		168	361.101		168	1818.68
169	427.743		169	547.076		169	1387.06
170	688.882		170	312.283		170	970.945
171	506.007		171	523.055		171	737.701
172	424.643		172	385.898		172	1433.56
173	716.004		173	561.799		173	993.416
174	1074.78		174	397.522		174	1118.95
175	1156.14		175	298.335		175	2170.48
176	1144.52		176	369.625		176	875.632
177	739.251		177	375.824		177	850.836
178	795.818		178	333.98		178	1894.62
179	629.215		179	499.808		179	859.36
180	812.866		180	342.504		180	1018.99
181	1076.33		181	531.579		181	2561.03
182	1355.29		182	325.456		182	1118.17
183	564.899		183	351.803		183	791.944
			184	466.487		184	1233.63
Average	674.786		185	457.189		185	961.646
			186	299.885		186	1504.07
			187	615.267		187	1922.52
			188	345.604		188	1565.29
			189	453.314		189	1428.13
			190	368.076		190	1328.17
			191	275.863		191	1533.52
			192	331.655		192	1529.64
			193	550.951		193	853.16
			194	168.927		194	1397.14
			195	457.963		195	1170.87
			196	255.716		196	1143.75
			197	245.642		197	927.55
			198	392.872		198	1255.33
			199	340.179		199	1070.91
			200	370.4		200	987.992
			201	478.111		201	1060.83
			202	267.339		202	1156.92
			203	350.253		203	1421.93
			204	347.153		204	1345.22
			205	328.556		205	1243.71
			206	356.452		206	2110.04
			207	270.439		207	1618.76
			208	417.669		208	1027.51
			209	324.681		209	973.269
			210	275.088		210	1665.25
			211	237.118		211	1488.58
			212	313.833		212	1701.67
			213	571.873		213	1067.03
			214	460.288		214	1193.34
			215	293.686		215	1554.44
			216	662.536		216	653.237
			217	370.4		217	461.063
			218	372.725		218	783.42
			219	357.227		219	932.975
			220	330.106		220	1473.85
			221	479.661		221	1010.46
			222	483.535		222	1533.52
			223	300.66		223	1115.08
			224	438.591		224	1879.12
						225	1206.51
			Average	406.353		226	1267.73
						227	728.402
						228	1266.95
						229	1783.04
						230	1614.88
						231	1527.32
						232	946.148
						233	1587.76
						234	1286.33
						235	1693.92
						236	1903.92
						237	2065.87
						238	2274.32
						239	1308.8
						240	1656.73
						241	1837.28
						242	1982.96
						243	1650.53
						244	1466.88
						245	1477.73
						246	1600.16
						247	2044.17
						248	1427.36
						249	1242.93
						250	1359.17
						251	1270.83
						252	1521.89
						253	1633.48
						254	1490.9
						255	794.268
						256	1153.82
						257	1597.06
						258	1863.62
						259	1931.04
						260	1673.78
						261	1875.25
						262	2423.1
						263	1928.72
						264	1579.24
						265	1765.21
						266	2572.65
						267	1412.63
						268	1026.74
						269	1534.29
						270	1707.1
						271	1709.42
						272	1765.99
						273	1685.4
						274	1414.96
						275	1830.3
						276	1640.45
						277	1459.9
						278	1354.52
						279	1764.44
						280	1215.04
						281	1290.2
						282	1093.38
						283	1655.18
						284	1516.47
						285	1370.02
						286	1311.9
						287	1043.79
						288	1773.74
						289	947.698
						290	881.831
						291	1073.23
						292	2373.51
						293	1122.82
						294	881.057
						295	802.792
						296	1317.32
						297	868.658
						298	979.468
						299	769.472
						300	1541.27
						301	1352.97
						302	1514.92
						303	816.74
						304	1056.18
						305	1074.78
						306	909.728
						307	1031.39
						308	832.238
						309	1645.1
						310	1343.67
						311	688.108
						312	1578.46
						313	595.12
						314	705.155
						315	870.208
						316	613.718
						317	519.18
						318	908.953
						319	1311.12
						320	674.159
						321	991.867
						322	853.16
						323	1043.79
						324	887.256
						325	1012.01
						326	840.762
						327	927.55
						328	1218.91
						329	1331.27
						330	1436.66
						331	1376.99
						332	691.982
						333	1036.04
						334	1467.65
						335	1427.36
						336	1480.83
						337	1026.74
						338	1150.72
						339	1344.44
						340	2004.66
						341	1533.52
						342	1115.85
						343	1331.27
						344	1728.02
						345	1248.36
						346	1140.65
						347	1432.78
						348	1400.24
						349	892.68
						350	869.433
						351	1200.31
						352	1664.48
						353	1223.56
						354	963.196
						355	1201.09
						356	1139.87
						357	1001.94
						358	1124.37
						359	1019.76
						360	1812.48
						361	1353.74
						362	1260.76
						363	1332.82
						364	1440.53
						365	1187.14
						366	1514.15
						367	785.744
						368	952.347
						369	1438.98
						370	988.767
						371	1177.84
						372	1206.51
						373	1688.5
						374	860.909
						375	961.646
						376	985.668
						377	1048.43
						378	765.597
						379	1205.74
						380	1133.67
						381	796.593
						382	1025.19
						383	913.602
						384	716.004
						385	884.931
						386	767.147
						387	1101.9
						388	1193.34
						389	1180.94
						390	883.381
						391	672.61
						392	609.068
						393	598.994
						394	720.653
						395	1063.16
						396	804.342
						397	1746.62
						398	684.233
						399	887.256
						400	798.918
						401	893.455
						402	3388.62
						403	1093.38
						404	1741.19
						405	1118.95
						406	808.216
						407	996.516
						408	1424.26
						409	1212.71
						410	1365.37
						411	695.082
						412	1603.26
						413	1161.57
						414	2205.35
						415	1413.41
						416	771.021
						417	1460.68
						418	1332.05
						419	1464.55
						420	1416.51
						421	1622.63
						422	1222.01
						423	1724.14
						424	1211.94
						425	1842.7
						426	1779.94
						427	1994.58
						428	1027.51
						429	1588.54
						430	2181.33
						431	1352.97
						432	2437.05
						433	1175.52
						434	2073.62
						435	1562.96
						436	918.252
						437	2350.26
						438	1569.16
						439	2055.02
						440	1504.85
						441	1385.51
						442	1937.24
						443	1104.23
						444	1852
						445	2118.57
						446	1208.06
						447	1245.26
						448	1755.91
						449	1363.04
						450	1876.8
						451	1348.32
						452	1968.23
						453	1745.84
						454	1946.54
						455	1542.04
						456	1806.28
						457	1118.17
						458	2162.73
						459	1644.33
						460	1603.26
						461	1785.36
						462	1814.03
						463	2153.44
						464	1159.24
						465	1870.6
						466	4154.22
						467	1464.55
						468	1675.33
						469	1902.37
						470	1781.49
						471	1581.56
						472	1917.87
						473	1644.33
						474	2227.83
						475	765.597
						476	1001.16
						477	1965.14
						478	1662.15
						479	934.524
						480	1327.4
						481	1629.61
						482	1707.87
						483	1469.2
						484	815.965
						485	1516.47
						486	1862.85
						487	969.395
						488	1624.18
						489	1310.35
						490	1549.79
						491	1275.48
						492	1067.03
						493	955.447
						494	1829.53
						495	1328.17
						Average	1255.24

## Sheet: 955-3
black			red			green			blue
# of 2x	Area(pixel/um)		# of 2A	Area(pixel/um)		# of 2B	Area(pixel/um)		# of 1	Area(pixel/um)
1	943.048		1	691.982		1	1421.16		1	470.362
2	598.22		2	605.969		2	2224.73		2	650.913
3	538.553		3	594.345		3	2127.09		3	502.133
4	895.005		4	802.017		4	1139.87		4	674.159
5	816.74		5	660.211		5	1572.26		5	584.271
6	1007.37		6	748.549		6	1372.34		6	488.959
7	967.845		7	751.649		7	1080.2		7	543.202
8	685.008		8	719.103		8	1675.33		8	679.584
9	984.893		9	776.446		9	1876.8		9	464.938
10	1287.88		10	840.762		10	1518.8		10	303.759
11	848.511		11	841.537		11	1724.92		11	354.902
12	488.184		12	609.843		12	2134.06
13	1411.86		13	523.055		13	1967.46		Average	519.744
14	1626.51		14	1057.73		14	1164.67
15	847.736		15	794.268		15	1693.15
16	1098.8		16	498.258		16	1560.64
17	960.096		17	1096.48		17	2632.32
18	635.415		18	440.141		18	1652.08
19	722.203		19	802.017		19	2622.25
20	980.243		20	907.403		20	2279.74
21	1320.42		21	775.671		21	1566.84
22	882.606		22	786.519		22	2057.35
23	1054.63		23	294.46		23	1746.62
24	876.407		24	652.462		24	2481.22
25	583.497		25	954.672		25	1968.23
26	1326.62		26	796.593		26	1859.75
27	1059.28		27	666.41		27	3400.24
28	592.02		28	1225.88		28	2351.03
29	750.874		29	932.2		29	1834.18
30	1585.44		30	939.949		30	2595.9
31	1338.24		31	1619.53		31	2640.07
32	1302.6		32	433.167		32	1629.61
33	1356.84		33	597.445		33	1497.1
34	1206.51		34	1015.89		34	1353.74
35	1117.4		35	910.503		35	2530.03
36	399.846		36	1011.24		36	1848.9
37	745.45		37	870.208		37	2266.57
38	1335.92		38	690.432		38	2867.89
39	569.548		39	625.341		39	3064.71
40	879.507		40	355.677		40	2925.23
41	839.987		41	1375.44		41	2588.15
42	1435.11		42	1242.16		42	2212.33
43	674.934		43	686.558		43	2612.17
44	623.791		44	803.567		44	1485.47
45	482.76		45	567.999		45	2072.07
46	895.78		46	751.649		46	1707.87
47	1305.7		47	939.174		47	3387.84
48	808.216		48	994.966		48	2207.68
49	1015.89		49	534.678		49	2487.42
50	699.731		50	966.295		50	3425.82
51	621.466		51	399.846		51	3363.05
52	1366.92		52	622.241		52	2387.45
53	888.806		53	954.672		53	3033.72
54	1613.33		54	629.99		54	2486.64
55	1022.86		55	641.614		55	2266.57
56	1886.87		56	516.081		56	1930.27
57	1351.42		57	506.782		57	2621.47
58	1440.53		58	1134.45		58	2035.65
59	1442.08		59	523.83		59	2055.8
60	1289.43		60	711.354		60	2034.88
61	1315		61	384.348		61	2151.89
62	889.58		62	864.784		62	1936.46
63	1382.41		63	788.844		63	1402.56
64	998.066		64	550.176		64	2509.89
65	814.416		65	1140.65		65	2485.09
66	841.537		66	416.894		66	1841.15
67	1074.01		67	1040.68		67	1586.99
68	1333.6		68	535.453		68	1483.15
69	824.489		69	969.395		69	1348.32
70	581.172		70	489.734		70	1025.19
71	856.26		71	898.879		71	1094.93
72	1474.63		72	919.801		72	2130.19
73	685.783		73	833.788		73	2802.8
74	1390.94		74	950.022		74	1902.37
75	785.744		75	598.22		75	1698.57
76	516.856		76	983.343		76	1459.9
77	709.03		77	606.743		77	1438.21
78	857.035		78	758.623		78	1708.64
79	1099.58		79	319.257		79	2065.87
80	598.994		80	588.146		80	922.126
81	578.072		81	538.553		81	1414.96
82	530.029		82	976.369		82	1313.45
83	610.618		83	653.237		83	1294.08
84	828.364		84	543.977		84	1956.61
85	730.727		85	619.142		85	1679.97
86	950.022		86	567.999		86	1262.31
87	698.956		87	1096.48		87	1838.05
88	970.945		88	1053.08		88	1101.13
89	925.226		89	431.617		89	1445.96
90	932.975		90	661.761		90	1110.43
91	781.87		91	721.428		91	2123.22
92	950.797		92	715.229		92	1917.87
93	539.328		93	950.022		93	3160.8
94	1111.2		94	784.97		94	1246.03
95	732.277		95	883.381		95	1437.43
96	1409.54		96	671.835		96	2647.04
97	1009.69		97	775.671		97	2205.35
98	760.948		98	862.459		98	1335.92
99	757.073		99	674.159		99	1652.85
100	625.341		100	866.334		100	1419.61
101	863.234		101	777.221		101	1690.05
102	1184.82		102	785.744		102	1321.97
103	1096.48		103	956.221		103	1161.57
104	661.761		104	587.371		104	1531.97
105	674.159		105	821.39		105	1242.93
106	670.285		106	531.579		106	2463.39
107	731.502		107	691.982		107	1550.57
108	1429.68					108	1638.9
109	1425.81		Average	759.405		109	1963.59
110	939.949					110	1518.8
111	828.364					111	2083.7
112	847.736					112	1680.75
113	915.927					113	1376.21
114	1504.85					114	1595.51
115	640.839					115	1683.85
116	815.965					116	1053.08
117	832.238					117	1129.02
118	492.834					118	1748.94
119	766.372					119	1655.18
120	1280.13					120	1402.56
121	1399.46					121	2145.69
122	1240.61					122	2533.91
123	989.542					123	1243.71
124	1198.76					124	2562.58
125	1748.94					125	2187.53
126	1511.82					126	1549.79
127	1080.2					127	1611.01
128	1573.81					128	1640.45
129	754.749					129	1913.99
130	1293.3					130	1543.59
131	1693.92					131	1308.02
132	1655.18					132	2505.24
133	1187.91					133	2884.16
134	1239.06					134	2760.18
135	1181.72					135	2456.42
136	1396.36					136	2836.12
137	996.516					137	2139.49
138	515.306					138	1804.73
139	1142.97					139	1885.32
140	929.1					140	2799.7
141	1385.51					141	1874.47
142	1339.02					142	2398.3
						143	1827.2
Average	998.966					144	2413.8
						145	1869.05
						146	2151.11
						147	1344.44
						148	2000.78
						149	1550.57
						150	1532.74
						151	2127.86
						152	1401.79
						153	2218.53
						154	1526.55
						155	1858.97
						156	3088.74
						157	2280.52
						158	1723.37
						159	1773.74
						160	2092.22
						161	1726.47
						162	1438.21
						163	2274.32
						164	1972.11
						165	2764.83
						166	1312.67
						167	2349.48
						168	1094.15
						169	1548.24
						170	1597.06
						171	1413.41
						172	1127.47
						173	1710.19
						174	1204.96
						175	2273.54
						176	1758.24
						177	941.498
						178	1511.82
						179	1185.59
						180	1759.79
						181	1617.21
						182	1652.85
						183	943.823
						184	1519.57
						185	2347.93
						186	1259.98
						187	977.144
						188	1648.2
						189	1326.62
						190	1015.89
						191	1108.88
						192	2518.41
						193	1456.03
						194	1717.94
						195	1356.84
						196	1450.61
						197	1236.73
						198	1263.86
						199	1304.92
						200	1705.55
						201	1241.38
						202	1235.96
						203	1375.44
						204	1485.47
						205	1390.16
						206	1290.2
						207	1228.98
						208	1197.21
						209	1805.51
						210	2170.48
						211	2572.65
						212	1149.17
						213	1485.47
						214	882.606
						215	1237.51
						216	1104.23
						217	1490.9
						218	889.58
						219	1356.07
						220	1769.09
						221	952.347
						222	1287.88
						223	1085.63
						224	996.516
						225	1132.12
						226	2144.14
						227	1457.58
						228	1975.21
						229	1262.31
						230	1531.97
						231	1822.56
						232	1580.79
						233	1868.27
						234	1388.61
						235	1263.86
						236	1862.08
						237	1091.05
						238	2807.45
						239	1964.36
						240	2610.62
						241	2333.99
						242	1522.67
						243	1459.9
						244	2336.31
						245	2592.03
						246	2409.15
						247	1950.41
						248	2428.52
						249	2067.42
						250	1783.04
						251	2137.16
						252	1666.8
						253	1494.77
						254	1118.17
						255	1556.77
						256	1944.99
						257	2017.83
						258	2533.14
						259	2116.24
						260	1938.79
						261	1920.97
						262	1363.04
						263	2264.25
						264	2530.03
						265	1654.4
						266	2578.08
						267	2582.73
						268	2554.83
						269	2491.29
						270	2760.95
						271	2061.22
						272	1939.56
						273	2223.95
						274	2153.44
						275	2185.98
						276	1535.07
						277	1756.69
						278	1592.41
						279	1474.63
						280	2338.64
						281	1957.39
						282	2280.52
						283	1222.79
						284	1469.2
						285	1977.53
						286	1969.01
						287	1263.08
						288	1669.13
						289	1676.88
						290	1525.77
						291	1927.94
						292	1507.17
						293	2064.32
						294	2815.2
						295	1676.1
						296	2209.23
						297	1631.93
						298	2031.78
						299	1562.96
						300	2134.06
						301	1714.85
						302	2387.45
						303	1270.83
						304	1805.51
						305	1624.18
						306	2003.11
						307	2926.78
						308	1314.22
						309	1274.7
						310	1376.99
						311	1924.84
						312	1533.52
						313	1168.54
						314	2152.66
						315	1674.55
						316	1349.87
						317	1813.26
						318	2908.96
						319	2195.28
						320	1986.06
						321	1834.95
						322	2127.86
						323	1974.43
						324	2724.53
						325	1812.48
						326	1044.56
						327	1669.9
						328	1830.3
						329	1255.33
						330	1273.93
						331	1766.76
						332	1300.28
						333	1277.03
						334	1537.39
						335	2017.05
						336	1601.71
						337	1544.37
						338	1135.22
						339	1418.83
						340	1614.11
						341	1903.14
						342	2204.58
						343	1954.29
						344	1778.39
						345	1876.02
						346	1903.92
						347	1964.36
						348	1386.29
						349	1731.89
						350	1025.96
						351	1560.64
						352	1483.15
						353	2811.32
						354	1163.89
						355	1588.54
						356	1320.42
						357	1434.33
						358	1637.36
						359	1016.66
						360	1808.61
						361	1661.38
						362	1033.71
						363	1160.79
						364	1328.17
						365	1371.57
						366	1023.64
						367	1341.35
						368	1784.59
						369	1497.1
						370	1817.91
						Average	1803.42

## Sheet: 956-4
black			red			green			blue
# of 2x	Area(pixel/um)		# of 2A	Area(pixel/um)		# of 2B	Area(pixel/um)		# of 1	Area(pixel/um)
1	695.082		1	370.4		1	2557.16		1	302.984
2	860.134		2	454.864		2	1127.47		2	236.343
3	1061.61		3	473.461		3	1270.05
4	667.96		4	635.415		4	1396.36		Average	269.663
5	980.243		5	542.427		5	1067.03
6	679.584		6	402.946		6	1174.74
7	884.156		7	450.989		7	1452.93
8	449.44		8	326.231		8	1083.3
9	771.021		9	545.527		9	1233.63
10	1119.72		10	733.826		10	1215.04
11	655.562		11	602.094		11	1825.65
12	576.523		12	370.4		12	844.636
13	970.17		13	442.466		13	788.844
14	1101.13		14	455.639		14	940.724
15	867.883		15	711.354		15	1130.57
16	1046.11		16	386.673		16	798.918
17	729.952		17	290.586		17	1331.27
18	777.221		18	384.348		18	821.39
19	898.104		19	448.665		19	1301.05
20	586.596		20	426.968		20	1814.81
21	722.978		21	568.774		21	1518.02
22	918.252		22	584.271		22	605.194
23	873.308		23	492.059		23	2532.36
24	1210.39		24	334.755		24	1129.02
25	704.38		25	630.765		25	628.441
26	704.38		26	532.353		26	1131.35
27	638.514		27	475.011		27	1179.39
28	447.115		28	351.028		28	1676.1
29	468.037		29	562.574		29	908.178
30	865.559		30	537.778		30	1618.76
31	514.531		31	509.881		31	1957.39
32	444.79		32	522.28		32	621.466
33	791.944		33	576.523		33	2276.64
34	817.515		34	256.491		34	1130.57
35	1723.37		35	709.03		35	1254.56
36	764.822		36	287.486		36	1432.01
37	495.933		37	397.522		37	755.523
38	998.066		38	475.011		38	369.625
39	560.25		39	426.968		39	1419.61
40	522.28		40	603.644		40	2341.74
41	705.155		41	201.473		41	1304.15
42	925.226		42	501.358		42	1886.1
43	618.367		43	525.379		43	1161.57
44	1567.61		44	546.302		44	1648.98
45	554.825		45	426.193		45	1579.24
46	857.81		46	377.374		46	1704
47	750.099		47	299.11		47	1155.37
48	650.138		48	472.686		48	1135.22
49	753.199		49	383.573		49	1838.05
50	835.338		50	401.396		50	1852
51	1073.23		51	411.47		51	1327.4
52	853.16		52	571.098		52	1086.4
53	651.687		53	456.414		53	989.542
54	931.425		54	523.83		54	1095.7
55	399.071		55	445.565		55	1573.04
56	808.216		56	748.549		56	1207.29
57	827.589		57	641.614		57	1606.36
58	693.532		58	633.865		58	908.953
59	719.878		59	401.396		59	1401.01
60	610.618		60	546.302		60	1345.22
61	681.908		61	496.708		61	921.351
62	741.575		62	530.029		62	1423.48
63	617.592		63	922.126		63	1924.07
64	937.624		64	861.684		64	1612.56
65	743.125		65	743.125		65	1376.99
66	447.89		66	891.905		66	1592.41
67	897.329		67	443.24		67	933.75
68	476.561		68	740.8		68	1391.71
69	1118.95		69	781.095		69	1824.11
70	719.103		70	822.165		70	1405.66
71	1175.52		71	1386.29		71	1075.56
72	1195.66		72	510.656		72	808.991
73	561.025		73	733.826		73	1536.62
74	759.398		74	514.531		74	886.481
75	882.606		75	443.24		75	2287.49
76	873.308		76	789.619		76	1365.37
77	805.117		77	475.786		77	1896.17
78	543.202		78	435.491		78	1652.08
79	715.229		79	513.756		79	1318.87
80	960.096		80	500.583		80	1683.85
81	700.506		81	532.353		81	1739.64
82	943.048		82	373.5		82	1721.82
83	1208.06		83	683.458		83	1180.94
84	861.684		84	426.968		84	1887.65
85	822.165		85	660.211		85	1960.49
86	984.893		86	493.609		86	1618.76
87	1008.14		87	595.895		87	1848.13
88	749.324		88	567.999		88	2098.42
89	756.298		89	541.652		89	1253.78
90	722.203		90	362.651		90	1329.72
91	819.065		91	612.168		91	2123.22
92	903.529		92	633.09		92	1252.23
93	770.246		93	343.279		93	1054.63
94	841.537		94	620.692		94	1556.77
95	931.425		95	533.128		95	2001.56
96	718.328		96	1270.05		96	3034.49
97	1253.01		97	828.364		97	2834.57
98	2156.53		98	839.212		98	1039.91
99	707.48		99	687.333		99	2252.62
100	1314.22		100	881.057		100	2405.28
101	1336.69		101	489.734		101	2248.75
102	1376.99		102	975.594		102	2231.7
103	576.523		103	720.653		103	1904.69
104	1409.54		104	395.972		104	1704
105	993.416		105	562.574		105	1893.85
106	1106.55		106	448.665		106	1951.96
107	1178.62		107	870.208		107	1807.83
108	857.81		108	560.25		108	2487.42
109	1161.57		109	613.718		109	2667.19
110	756.298					110	954.672
111	1357.62		Average	554.726		111	1356.84
112	747.774					112	3290.21
113	932.2					113	2815.97
114	1314.22					114	2636.97
115	926.001					115	2266.57
116	1345.99					116	4916.71
117	1836.5					117	2856.27
118	1005.04					118	3362.27
119	1129.8					119	2422.32
120	2190.63					120	2857.82
121	1029.06					121	3337.48
						122	3407.22
Average	883.836					123	2391.33
						124	2681.91
						125	2898.89
						126	2889.59
						127	2179.01
						128	1279.35
						129	991.867
						130	1956.61
						131	1811.71
						132	671.06
						133	1767.54
						134	1292.53
						135	1783.81
						136	2458.74
						137	1293.3
						138	1705.55
						139	488.184
						140	1715.62
						141	2102.29
						142	1208.06
						143	2136.39
						144	1773.74
						145	1322.75
						146	2247.2
						147	1518.02
						148	1794.66
						149	1558.32
						150	1005.82
						151	1027.51
						152	702.056
						153	1405.66
						154	1344.44
						155	2192.18
						156	1623.41
						157	1569.94
						158	2551.73
						159	1524.99
						160	1796.98
						161	1002.72
						162	853.935
						163	2350.26
						164	2371.96
						165	2688.89
						166	1117.4
						167	1418.83
						168	1033.71
						169	1828.75
						170	1738.09
						171	1704
						172	1720.27
						173	1855.88
						174	1248.36
						175	1652.85
						176	1321.97
						177	2034.1
						178	2261.92
						179	1254.56
						180	1908.57
						181	2682.69
						182	1979.08
						183	2640.84
						184	2245.65
						185	1786.91
						186	3737.32
						187	2181.33
						188	2160.41
						189	1996.91
						190	2418.45
						191	3123.61
						192	2799.7
						193	2145.69
						194	2151.89
						195	2016.28
						196	1128.25
						197	2401.4
						198	2729.18
						199	1164.67
						200	3440.54
						201	1844.25
						202	2786.53
						203	2726.08
						204	2853.94
						205	1310.35
						206	2311.51
						207	1961.26
						208	1862.85
						209	2424.65
						210	2702.84
						211	2179.78
						212	2018.6
						213	2606.75
						214	3823.34
						215	1335.15
						216	1257.66
						217	2970.18
						218	1480.05
						219	1969.01
						220	1218.91
						221	1906.24
						222	2021.7
						223	2398.3
						224	876.407
						225	1678.42
						226	929.1
						227	1588.54
						228	796.593
						229	972.494
						230	1292.53
						231	2495.94
						232	1427.36
						233	836.113
						234	1552.89
						235	1468.43
						236	1889.2
						237	727.627
						238	1384.74
						239	1323.52
						240	2141.81
						241	2144.91
						242	1023.64
						243	2170.48
						244	2891.14
						245	1365.37
						246	1978.31
						247	2639.3
						248	1476.18
						249	1102.68
						250	1338.24
						251	1664.48
						252	2107.72
						253	2053.47
						254	2405.28
						255	2214.65
						256	1847.35
						257	1379.32
						258	1982.96
						259	2118.57
						260	1962.81
						261	1320.42
						262	1325.85
						263	2510.66
						264	3663.71
						265	2420
						266	2661.77
						267	1657.5
						268	1672.22
						269	1328.95
						270	1526.55
						271	827.589
						272	1305.7
						273	2619.15
						274	2653.24
						275	2598.23
						276	2405.28
						277	1626.51
						278	1387.84
						279	2451
						280	1740.42
						281	918.252
						282	1514.92
						283	1456.03
						284	837.662
						285	1411.09
						286	1962.04
						287	2831.47
						288	2101.52
						289	1630.38
						290	2545.53
						291	2333.99
						292	2182.88
						293	1263.08
						294	3619.54
						295	1114.3
						296	2946.15
						297	2173.58
						298	2279.74
						299	2426.2
						300	2577.3
						301	2055.02
						302	3207.29
						303	2433.95
						304	2523.06
						305	2282.07
						306	1971.34
						307	2026.35
						308	3213.49
						309	2686.56
						310	1212.71
						311	1294.08
						312	1985.28
						313	1623.41
						314	3446.74
						315	2309.19
						316	2646.27
						317	2467.27
						318	2495.16
						319	3132.9
						320	3551.35
						321	1131.35
						322	1857.42
						323	1296.4
						324	3339.03
						325	1838.83
						326	1376.21
						327	4357.24
						328	3343.68
						329	3072.46
						330	1125.92
						331	2933.76
						332	2495.94
						333	1564.52
						334	2302.22
						335	3386.3
						336	1321.97
						337	1896.94
						338	1250.68
						339	2951.58
						340	1728.79
						341	1724.14
						342	1762.89
						343	1166.22
						344	1846.58
						345	2644.72
						346	3448.29
						347	2323.14
						348	3515.7
						349	2963.2
						350	2149.56
						351	2448.67
						352	1459.9
						353	3365.37
						354	1701.67
						355	2319.26
						356	1116.62
						357	2496.71
						358	1938.79
						359	3144.53
						360	1832.63
						361	2461.84
						362	2376.61
						363	879.507
						364	1380.86
						365	3684.63
						366	2867.89
						367	2496.71
						368	1535.84
						369	632.315
						370	1670.67
						371	1743.52
						372	2197.61
						373	3347.55
						374	1202.64
						375	2118.57
						376	1814.03
						377	1762.89
						378	1546.69
						379	2563.36
						380	936.849
						381	1420.38
						382	1203.41
						Average	1875.16
