# Supplementary material for: An Orai1 gain-of-function tubular aggregate myopathy mouse model phenocopies key features of the human disease
Source: EMBO J. 2024 Oct 17;43(23):5941–71. doi: 10.1038/s44318-024-00273-4 (PMC11612304; doi:10.1038/s44318-024-00273-4)
Supplement: Supplementary file 3 — Source data Fig. 1 [file 44318_2024_273_MOESM3_ESM.zip › Figure 1/1G and I/raw data of 8M WT EDL Fiber Type.xlsx]

## Sheet: 955-1
black			red			green			blue
# of 2x	Area(pixel/um)		# of 2A	Area(pixel/um)		# of 2B	Area(pixel/um)		# of 1	Area(pixel/um)
1	675.709		1	493.609		1	1086.4		1	364.976
2	262.69		2	597.445		2	1176.29		2	216.971
3	537.778		3	419.219		3	1600.16		3	196.824
4	808.991		4	420.768		4	816.74		4	451.764
5	623.016		5	499.033		5	1379.32		5	74.39
6	485.085		6	371.95		6	1676.1		6	65.866
7	571.873		7	531.579		7	1581.56
8	720.653		8	550.951		8	1522.67		Average	228.465
9	698.956		9	286.711		9	1535.84
10	664.861		10	610.618		10	1814.03
11	639.289		11	509.881		11	1597.06
12	623.791		12	509.881		12	1418.83
13	802.792		13	554.825		13	839.212
14	454.864		14	410.695		14	1256.88
15	807.441		15	606.743		15	1443.63
16	1058.51		16	452.539		16	1220.46
17	888.031		17	437.041		17	851.611
18	935.299		18	417.669		18	1116.62
19	908.178		19	419.219		19	921.351
20	970.945		20	292.136		20	1307.25
21	862.459		21	423.093		21	1517.25
22	779.545		22	307.634		22	1480.05
23	757.848		23	466.487		23	1247.58
24	868.658		24	637.739		24	1424.26
25	1022.09		25	542.427		25	1308.8
26	1121.27		26	384.348		26	1329.72
27	807.441		27	570.323		27	1060.06
28	791.944		28	492.834		28	1831.08
29	1021.31		29	509.881		29	1084.85
30	843.087		30	498.258		30	989.542
31	1038.36		31	440.141		31	1420.38
32	1043.01		32	479.661		32	1505.62
33	802.792		33	351.028		33	1339.02
34	1086.4		34	376.599		34	1372.34
35	910.503		35	247.192		35	1309.57
36	1315.77		36	687.333		36	1648.2
37	778.77		37	356.452		37	1948.86
38	607.518		38	323.132		38	1139.87
39	791.169		39	709.805		39	1650.53
40	926.001		40	554.825		40	1233.63
41	655.562		41	428.517		41	970.17
42	635.415		42	680.359		42	1524.99
43	1035.26		43	519.18		43	1375.44
44	647.813		44	424.643		44	1118.95
45	927.55		45	448.665		45	1385.51
46	1025.96		46	493.609		46	1160.02
47	667.96		47	455.639		47	1183.27
48	1036.81		48	544.752		48	906.628
49	1031.39		49	556.375		49	1201.86
50	1024.41		50	487.409		50	781.095
51	633.865		51	834.563		51	1277.03
52	664.086		52	426.968		52	1234.41
53	1025.96		53	330.106		53	1218.14
54	1336.69		54	343.279		54	1024.41
55	1143.75		55	438.591		55	805.117
56	915.927		56	574.973		56	942.273
57	738.476		57	342.504		57	767.147
58	925.226		58	476.561		58	1160.79
59	953.122		59	238.668		59	1276.25
60	1000.39		60	503.682		60	521.505
61	690.432		61	382.024		61	932.975
62	755.523		62	522.28		62	1029.84
63	599.769		63	401.396		63	1021.31
64	544.752		64	413.794		64	1170.87
65	537.003		65	517.63		65	1390.16
66	629.215		66	484.31		66	1743.52
67	538.553		67	417.669		67	1745.84
68	985.668		68	446.34		68	1109.65
69	543.977		69	393.647		69	1043.79
70	729.177		70	475.786		70	976.369
71	853.16		71	547.851		71	1101.13
72	454.089		72	630.765		72	984.893
73	905.853		73	765.597		73	799.693
74	857.81		74	549.401		74	874.083
75	1008.91		75	432.392		75	858.585
76	806.667		76	572.648		76	1101.13
77	318.482		77	372.725		77	1841.15
78	898.879		78	342.504		78	1211.16
79	716.004		79	534.678		79	982.568
80	778.77		80	508.332		80	1290.2
81	813.641		81	631.54		81	1233.63
82	509.881		82	645.488		82	944.598
83	550.951		83	1237.51		83	1036.04
84	444.015		84	662.536		84	1056.96
85	385.123		85	430.842		85	1081.76
86	510.656		86	194.499		86	1201.09
87	865.559		87	571.873		87	1481.6
88	568.774		88	389.773		88	1319.65
89	802.017		89	513.756		89	1184.82
90	770.246		90	794.268		90	1045.34
91	779.545		91	1261.53		91	1006.59
92	799.693		92	694.307		92	1321.97
93	853.935		93	563.349		93	1174.74
94	625.341		94	553.276		94	1174.74
95	576.523		95	537.778		95	812.091
96	809.766		96	773.346		96	1287.88
97	530.029		97	203.798		97	1447.51
98	450.214		98	537.003		98	1468.43
99	639.289		99	486.635		99	1491.67
100	837.662		100	379.699		100	785.744
101	765.597		101	429.292		101	1149.94
102	1243.71		102	685.783		102	868.658
103	421.543		103	474.236		103	645.488
104	1106.55		104	409.92		104	1281.68
105	734.601		105	660.211		105	1221.24
106	962.421		106	411.47		106	1474.63
107	413.019		107	426.193		107	1059.28
108	702.831		108	402.171		108	423.093
109	373.5		109	343.279		109	1556.77
110	580.397		110	543.202		110	692.757
111	567.224		111	327.781		111	977.144
112	636.964		112	588.921		112	1509.5
113	618.367		113	393.647		113	1342.89
114	734.601		114	425.418		114	1263.86
115	447.115		115	467.262		115	1524.99
116	621.466		116	397.522		116	1395.59
117	851.611		117	212.321		117	1180.94
118	1078.65		118	514.531		118	1115.85
119	492.834		119	355.677		119	1126.7
120	692.757		120	406.82		120	1134.45
121	735.376		121	438.591		121	1013.56
122	612.943		122	338.629		122	1053.86
123	614.492		123	382.799		123	1418.83
124	533.903		124	240.218		124	1532.74
125	678.809		125	382.799		125	1362.27
126	719.878		126	413.019		126	1323.52
127	661.761		127	406.82		127	1436.66
128	782.645		128	238.668		128	1567.61
129	498.258		129	240.993		129	1211.94
130	576.523		130	297.56		130	1573.81
131	651.687		131	334.755		131	1469.98
132	1079.43		132	350.253		132	1347.54
133	791.944		133	432.392		133	370.4
134	538.553		134	428.517		134	1104.23
135	684.233		135	361.876		135	1832.63
			136	344.054		136	1063.16
Average	754.238		137	643.938		137	1996.91
			138	419.994		138	1349.09
			139	282.062		139	1253.01
			140	348.703		140	1015.11
			141	327.006		141	1717.17
			142	323.906		142	1101.13
			143	456.414		143	1211.16
			144	332.43		144	997.291
			145	476.561		145	917.477
			146	530.029		146	1160.02
			147	490.509		147	1259.21
			148	365.751		148	1213.49
			149	517.63		149	991.092
			150	395.972		150	995.741
			151	406.045		151	822.165
			152	548.626		152	1201.86
			153	546.302		153	984.893
			154	445.565		154	1045.34
			155	465.712		155	1286.33
			156	549.401		156	998.841
			157	463.388		157	1202.64
			158	439.366		158	1131.35
			159	333.98		159	926.775
			160	355.677		160	1452.93
			161	326.231		161	1258.43
			162	375.824		162	1260.76
			163	276.638		163	1062.38
			164	279.737		164	1550.57
			165	317.707		165	1446.73
			166	337.855		166	1640.45
			167	222.395		167	1404.89
			168	377.374		168	1309.57
			169	192.949		169	1228.21
			170	492.834		170	1536.62
			171	267.339		171	1215.81
			172	301.434		172	1153.82
			173	351.028		173	1282.45
			174	406.045		174	1014.34
			175	368.85		175	1236.73
			176	407.595		176	1177.07
			177	405.271		177	866.334
			178	416.119		178	1001.94
			179	540.877		179	1029.84
			180	742.35		180	1125.15
			181	575.748		181	1121.27
			182	727.627		182	1138.32
			183	512.981		183	1320.42
			184	574.198		184	1057.73
			185	534.678		185	917.477
			186	654.012		186	946.923
			187	767.147		187	1025.19
			188	553.276		188	1082.53
			189	496.708		189	1070.91
			190	414.569		190	1489.35
			191	419.994		191	1104.23
			192	397.522		192	1373.89
			193	438.591		193	1116.62
			194	362.651		194	1077.11
			195	461.063		195	989.542
			196	354.902		196	1140.65
			197	340.179		197	656.337
			198	438.591		198	839.987
			199	331.655		199	1026.74
			200	405.271		200	781.87
			201	430.067		201	1046.11
			202	393.647		202	943.823
			203	478.886		203	1156.14
			204	271.214		204	991.092
			205	429.292		205	1156.92
			206	535.453		206	1166.22
			207	603.644		207	1411.86
			208	458.738		208	868.658
			209	565.674		209	1105
			210	564.899		210	1029.06
			211	1003.49		211	1056.96
			212	662.536		212	929.1
			213	617.592		213	1290.98
			214	652.462		214	936.074
			215	945.373		215	1180.94
			216	856.26		216	1304.92
			217	550.176		217	1367.69
			218	687.333		218	1627.28
			219	658.661		219	1161.57
			220	949.247		220	1545.14
			221	988.767		221	1228.98
			222	874.083		222	1544.37
			223	873.308		223	1177.84
			224	524.604		224	836.113
			225	884.156		225	1176.29
			226	1343.67		226	1704.77
			227	942.273		227	1745.07
			228	530.029		228	1045.34
			229	464.163		229	1237.51
			230	718.328		230	1304.92
			231	444.79		231	993.416
			232	750.099		232	1145.3
			233	388.998		233	910.503
			234	448.665		234	1068.58
			235	505.232		235	1020.54
			236	354.127		236	1416.51
			237	388.998		237	1022.09
			238	337.08		238	1243.71
			239	371.95		239	1116.62
			240	409.145		240	1199.54
			241	461.838		241	1244.48
			242	385.898		242	1096.48
			243	384.348		243	1435.11
			244	514.531		244	1582.34
			245	265.789		245	1271.6
			246	503.682		246	1419.61
			247	430.067		247	1368.47
			248	258.815		248	1549.79
			249	556.375		249	1959.71
			250	312.283		250	1748.94
			251	214.646		251	1652.85
			252	645.488		252	966.295
			253	664.861		253	890.355
			254	557.925		254	1290.2
			255	344.054		255	1385.51
			256	740.026		256	1005.04
			257	731.502		257	1327.4
			258	748.549		258	1474.63
			259	625.341		259	1098.8
			260	991.867		260	1405.66
			261	491.284		261	905.078
			262	449.44		262	1401.01
						263	1751.27
			Average	489.891		264	1397.91
						265	912.827
						266	1136
						267	949.247
						268	1507.95
						269	1236.73
						270	1233.63
						271	1087.95
						272	1764.44
						273	1302.6
						274	1854.33
						275	1601.71
						276	1191.79
						277	1302.6
						278	1376.99
						279	1676.88
						280	764.047
						281	1686.95
						282	1210.39
						283	1404.89
						284	1121.27
						285	1255.33
						286	830.688
						287	1375.44
						288	982.568
						289	1275.48
						290	1291.75
						291	813.641
						292	1827.98
						293	1220.46
						294	716.004
						295	1173.97
						296	1177.07
						297	1015.11
						298	842.312
						299	965.52
						300	977.919
						301	1281.68
						302	1022.09
						303	1163.12
						304	1397.91
						305	1202.64
						306	1610.23
						307	1056.96
						308	1118.17
						309	1652.85
						310	1321.2
						311	951.572
						312	1257.66
						313	1341.35
						314	1015.11
						315	922.901
						316	1086.4
						317	871.758
						318	1245.26
						319	1365.37
						320	1215.81
						321	777.995
						322	1351.42
						323	1373.89
						324	1177.84
						325	986.442
						326	1301.05
						327	1421.93
						328	1112.75
						329	1432.01
						330	285.162
						331	1253.01
						332	791.944
						333	1779.94
						334	1254.56
						335	1718.72
						336	1827.98
						337	1234.41
						338	818.29
						339	1705.55
						340	1248.36
						341	1377.77
						342	1428.91
						343	1277.8
						344	1219.69
						345	1258.43
						346	1392.49
						347	1222.79
						348	1216.59
						349	1501.75
						350	1188.69
						351	1477.73
						352	1378.54
						353	1048.43
						354	1150.72
						355	1543.59
						356	1677.65
						357	1463
						358	1246.03
						359	1798.53
						360	1613.33
						361	1542.82
						362	1414.96
						363	1019.76
						364	1855.1
						365	1728.02
						366	1310.35
						367	1498.65
						368	1790.78
						369	1721.82
						370	1127.47
						371	1521.89
						372	1271.6
						373	1737.32
						374	1163.89
						375	1140.65
						376	1434.33
						377	1259.98
						378	1170.09
						379	1315.77
						380	1061.61
						381	1741.97
						382	1190.24
						383	1569.16
						384	1110.43
						385	660.986
						386	833.788
						387	984.118
						388	1077.88
						389	1114.3
						390	1199.54
						391	1751.27
						392	1510.27
						393	1224.34
						394	1347.54
						395	1122.82
						396	1412.63
						397	1738.87
						398	1593.19
						399	1938.79
						400	1647.43
						401	1064.71
						402	1401.79
						403	1489.35
						404	1523.44
						405	1906.24
						406	1626.51
						407	1230.54
						408	1221.24
						409	1231.31
						410	1016.66
						411	1137.55
						412	1000.39
						413	1218.14
						414	781.87
						415	1021.31
						416	1022.09
						417	943.823
						418	1210.39
						419	1184.82
						420	950.797
						421	1256.88
						422	1412.63
						423	1406.44
						424	1243.71
						425	1373.89
						426	726.077
						427	1188.69
						428	1387.06
						429	1132.12
						430	1249.91
						431	1355.29
						432	1138.32
						433	1224.34
						434	1148.4
						435	1080.2
						436	1031.39
						437	1311.9
						438	667.96
						439	1046.11
						440	829.139
						441	1259.98
						442	1063.93
						443	1103.45
						444	984.118
						445	1129.02
						446	1068.58
						447	819.84
						448	1029.84
						449	1252.23
						450	1010.46
						451	1167.77
						452	1278.58
						453	1266.95
						454	1075.56
						455	1695.47
						456	1817.91
						457	1813.26
						458	1996.13
						459	1732.67
						460	1311.9
						461	1321.2
						462	1515.7
						463	1527.32
						464	1176.29
						465	1099.58
						466	1248.36
						467	1045.34
						468	839.987
						469	889.58
						470	1155.37
						471	1225.11
						472	1327.4
						473	757.848
						474	1141.42
						475	1156.14
						476	1017.44
						477	857.81
						478	973.269
						479	1311.12
						480	1047.66
						481	1300.28
						482	1666.03
						483	1511.82
						484	1621.86
						485	1276.25
						486	1442.08
						487	977.144
						488	1844.25
						489	1946.54
						490	1447.51
						491	1880.67
						492	1225.11
						493	1794.66
						494	2251.85
						495	2179.01
						496	1853.55
						497	1592.41
						498	1535.84
						499	2113.14
						500	1492.45
						501	1842.7
						502	2151.89
						503	2089.89
						504	1850.45
						505	2191.41
						506	1715.62
						507	2266.57
						508	1136.77
						509	1457.58
						510	1460.68
						511	2034.88
						512	2363.43
						513	1143.75
						514	2135.61
						515	2009.31
						516	2037.98
						517	2358.01
						518	1814.03
						519	1769.09
						520	1913.99
						521	2068.97
						522	1792.33
						523	1834.18
						524	1552.12
						525	1645.1
						526	1966.69
						527	1892.3
						528	1549.02
						529	1421.93
						530	2126.31
						531	2394.43
						532	1564.52
						533	2375.83
						534	1805.51
						535	2027.13
						536	1418.83
						537	1738.87
						538	1697.8
						539	1928.72
						540	1446.73
						541	1516.47
						542	1833.4
						543	2099.97
						544	1338.24
						545	1614.88
						546	1150.72
						547	857.035
						548	1180.17
						549	736.926
						550	1019.76
						551	1604.81
						552	1504.85
						553	1027.51
						554	1637.36
						555	2091.44
						556	1666.8
						557	1260.76
						558	1266.95
						559	1553.67
						560	1993.81
						561	2608.3
						562	2311.51
						563	1750.49
						564	1305.7
						565	2149.56
						566	2146.46
						567	2193.73
						568	1094.15
						569	1334.37
						570	888.031
						571	1308.8
						572	1823.33
						573	1597.06
						574	1916.32
						575	1431.23
						576	1815.58
						577	1652.08
						578	1913.99
						579	972.494
						580	976.369
						581	1279.35
						582	1053.08
						583	1453.7
						584	1607.91
						585	1614.11
						586	1661.38
						587	1439.76
						588	1666.03
						589	1766.76
						590	1062.38
						591	1675.33
						592	1407.99
						593	1640.45
						594	1669.9
						595	2433.95
						596	1989.93
						597	2073.62
						598	1707.1
						599	1888.42
						600	1036.81
						601	1845.8
						602	1809.38
						603	1851.23
						604	1991.48
						605	2313.06
						606	2040.3
						607	1376.99
						608	1802.41
						609	1887.65
						610	1867.5
						611	1471.53
						612	1399.46
						613	1645.88
						614	2434.72
						615	1966.69
						616	1218.14
						617	1369.24
						618	621.466
						619	1871.37
						620	1534.29
						621	1528.87
						622	1170.09
						623	1635.81
						624	1438.21
						625	1547.47
						626	1584.66
						627	1547.47
						628	1591.64
						629	1834.95
						630	1436.66
						631	1636.58
						632	1106.55
						633	932.975
						634	1400.24
						635	609.843
						636	1428.13
						637	1554.44
						638	1198.76
						639	1837.28
						640	2467.27
						641	2307.64
						642	3241.39
						643	1181.72
						644	913.602
						645	683.458
						646	1098.8
						647	1070.91
						648	804.342
						649	1070.13
						650	842.312
						651	866.334
						652	1029.06
						653	685.783
						654	1114.3
						655	877.957
						656	993.416
						657	744.675
						658	844.636
						659	844.636
						Average	1332.45

## Sheet: 956-2
black			red			green			blue
# of 2x	Area(pixel/um)		# of 2A	Area(pixel/um)		# of 2B	Area(pixel/um)		# of 1	Area(pixel/um)
1	812.866		1	696.631		1	4289.05		N/A
2	390.548		2	592.02		2	2950.03
3	670.285		3	412.245		3	1463
4	709.805		4	320.807		4	2191.41
5	1103.45		5	379.699		5	1618.76
6	574.198		6	303.759		6	1979.08
7	605.969		7	353.353		7	2379.7
8	536.228		8	337.855		8	2452.55
9	537.003		9	394.422		9	1652.85
10	495.158		10	666.41		10	1143.75
11	734.601		11	683.458		11	3147.63
12	605.969		12	689.657		12	2649.37
13	724.528		13	946.148		13	1785.36
14	643.164		14	529.254		14	2685.79
15	878.732		15	506.782		15	2382.03
16	655.562		16	777.995		16	1884.55
17	1220.46		17	858.585		17	2723.76
18	615.267		18	341.729		18	2203.03
19	592.02		19	324.681		19	2439.37
20	673.384		20	310.733		20	2389
21	437.041		21	368.076		21	1616.43
22	480.435		22	379.699		22	4065.1
23	549.401		23	380.474		23	2086.8
24	440.141		24	500.583		24	2139.49
25	569.548		25	592.795		25	2352.58
26	384.348		26	537.003		26	990.317
27	705.155		27	404.496		27	1903.14
28	419.219		28	478.111		28	1759.01
29	496.708		29	509.107		29	1478.5
30	573.423		30	415.344		30	1547.47
31	385.123		31	588.921		31	2107.72
32	623.791		32	419.219		32	1814.03
33	638.514		33	538.553		33	938.399
34	636.189		34	891.905		34	1633.48
35	371.95		35	724.528		35	1308.8
36	502.907		36	481.985		36	2182.88
37	574.198		37	517.63		37	1634.26
38	966.295		38	506.007		38	2268.12
39	708.255		39	414.569		39	1480.83
40	1219.69		40	421.543		40	2141.81
41	1731.12		41	480.435		41	2149.56
42	764.047		42	437.816		42	1731.89
43	377.374		43	513.756		43	1986.06
44	947.698		44	548.626		44	2688.89
45	466.487		45	538.553		45	2234.8
46	596.67		46	561.025		46	1814.81
47	681.133		47	812.866		47	1845.8
48	510.656		48	324.681		48	755.523
49	609.843		49	409.92		49	1934.14
50	496.708		50	579.622		50	1021.31
51	552.501		51	547.076		51	1729.57
52	565.674		52	547.076		52	1640.45
53	316.932		53	588.921		53	1657.5
54	413.019		54	540.102		54	1795.43
55	550.176		55	417.669		55	1215.04
56	651.687		56	637.739		56	1538.17
57	468.812		57	439.366		57	974.044
58	471.137		58	468.037		58	1730.34
59	664.086		59	399.071		59	1732.67
60	544.752		60	387.448		60	1994.58
61	493.609		61	387.448		61	2039.53
62	609.843		62	763.272		62	949.247
63	421.543		63	590.471		63	1861.3
64	636.964		64	498.258		64	638.514
65	761.723		65	435.491		65	1139.1
66	567.999		66	514.531		66	1395.59
67	544.752		67	520.73		67	1704.77
68	482.76		68	592.795		68	1129.02
69	495.933		69	664.861		69	1632.71
70	513.756		70	598.22		70	1400.24
71	541.652		71	609.843		71	1008.14
72	782.645		72	436.266		72	2111.59
73	395.197		73	442.466		73	2670.29
74	922.901		74	334.755		74	2699.74
75	716.004		75	440.916		75	934.524
76	410.695		76	448.665		76	3095.71
77	432.392		77	426.968		77	2852.39
78	335.53		78	460.288		78	2597.45
79	508.332		79	478.111		79	2817.52
80	861.684		80	433.942		80	2316.16
81	869.433		81	544.752		81	2034.1
82	1000.39		82	437.041		82	3720.28
83	604.419		83	521.505		83	2202.25
84	657.887		84	415.344		84	3986.06
85	412.245		85	409.92		85	2735.38
86	500.583		86	446.34		86	2106.17
87	508.332		87	561.025		87	3079.44
88	395.972		88	1019.76		88	2471.92
89	394.422		89	413.019		89	2809
90	403.721		90	303.759		90	5674.56
91	452.539		91	421.543		91	2791.18
92	413.794		92	491.284		92	2333.21
93	585.821		93	430.842		93	2247.2
94	504.457		94	353.353		94	2004.66
95	530.029		95	370.4		95	1258.43
96	430.842		96	362.651		96	1409.54
97	696.631		97	1098.8		97	1987.61
98	654.012		98	363.426		98	2487.42
99	585.046		99	419.219		99	2799.7
100	508.332		100	463.388		100	4044.18
101	850.836		101	460.288		101	2095.32
102	559.475		102	933.75		102	2978.7
103	515.306		103	1059.28		103	3403.34
104	490.509		104	625.341		104	3284.78
105	675.709		105	540.102		105	3668.36
106	493.609		106	446.34		106	1078.65
107	711.354		107	368.85		107	2464.17
108	613.718		108	384.348		108	2396.75
109	403.721		109	461.838		109	1656.73
110	450.214		110	329.331		110	1728.79
111	454.089		111	362.651		111	1670.67
112	553.276		112	334.755		112	1355.29
113	486.635		113	357.227		113	1159.24
114	726.077		114	412.245		114	899.654
115	154.204		115	362.651		115	1760.56
116	526.929		116	316.932		116	1512.6
117	914.377		117	618.367		117	1428.13
118	968.62		118	406.82		118	1178.62
119	806.667		119	561.799		119	1689.27
120	1457.58		120	409.145		120	1093.38
121	468.812		121	412.245		121	1443.63
122	718.328		122	626.116		122	1090.28
123	1080.2		123	615.267		123	1324.3
124	867.883		124	517.63		124	1114.3
125	1025.19		125	838.437		125	1659.05
126	874.857		126	826.814		126	1541.27
127	971.719		127	741.575		127	1314.22
128	421.543					128	853.16
129	482.76		Average	511.279		129	1506.4
130	608.293					130	1201.09
131	592.795					131	873.308
132	702.056					132	1456.8
133	627.666					133	1762.89
134	1538.94					134	1248.36
135	488.184					135	1132.9
136	573.423					136	1347.54
137	815.19					137	1456.03
138	685.783					138	1808.61
139	895.78					139	2075.17
140	1071.68					140	1021.31
141	674.159					141	1670.67
142	754.749					142	1361.49
143	767.922					143	1169.32
144	361.101					144	2210
145	829.913					145	2539.33
146	466.487					146	3186.37
						147	3256.11
Average	634.008					148	3224.34
						149	1929.49
						150	841.537
						151	1981.41
						152	2865.57
						153	2288.27
						154	1848.13
						155	3731.9
						156	1779.94
						157	1514.15
						158	1016.66
						159	1486.25
						160	1654.4
						161	1378.54
						162	2459.52
						163	1408.76
						164	4060.45
						165	2352.58
						166	1903.92
						167	1174.74
						168	1934.14
						169	1575.36
						170	1616.43
						171	1256.11
						172	1702.45
						173	854.71
						174	1005.04
						175	721.428
						176	1421.16
						177	1169.32
						178	1523.44
						179	1522.67
						180	1151.49
						181	1479.28
						182	1238.28
						183	1313.45
						184	1765.99
						185	1075.56
						186	1259.21
						187	1610.23
						188	1863.62
						189	2135.61
						190	2875.64
						191	2144.91
						192	2896.56
						193	2375.06
						194	1078.65
						195	2654.02
						196	1312.67
						197	2415.35
						198	2737.71
						199	2384.36
						200	2096.87
						201	2380.48
						202	1771.41
						203	2326.24
						204	2767.15
						205	1627.28
						206	2001.56
						207	1865.17
						208	1957.39
						209	2025.58
						210	2326.24
						211	2688.89
						212	854.71
						213	1065.48
						214	1886.87
						215	1949.64
						216	2029.45
						217	897.329
						218	1122.82
						219	1255.33
						220	920.576
						221	805.892
						222	1266.95
						223	956.221
						224	2216.2
						225	1766.76
						226	1505.62
						227	1230.54
						228	1455.25
						229	1270.05
						230	1306.47
						231	875.632
						232	1269.28
						233	685.783
						234	1416.51
						235	1427.36
						236	1593.19
						237	1635.81
						238	1320.42
						239	1336.69
						240	899.654
						241	1714.07
						242	2296.02
						243	2753.2
						244	1583.89
						245	2110.04
						246	1259.21
						247	1579.24
						248	2271.99
						249	1115.08
						250	1715.62
						251	1721.82
						252	2572.65
						253	1476.18
						254	2072.07
						255	2120.89
						256	2389
						257	1793.88
						258	1169.32
						259	1449.06
						260	2383.58
						261	2170.48
						262	2020.93
						263	2366.53
						264	2349.48
						265	2563.36
						266	1529.64
						267	2502.91
						268	1358.39
						269	1858.97
						270	2468.04
						271	655.562
						272	775.671
						273	1029.06
						274	1820.23
						275	1756.69
						276	2340.18
						277	1669.9
						278	1425.81
						279	1323.52
						280	1236.73
						281	1854.33
						282	2113.92
						283	1877.57
						284	1818.68
						285	2234.03
						286	1796.98
						287	1288.65
						288	1237.51
						289	959.321
						290	1588.54
						291	1542.82
						292	726.077
						293	1772.19
						294	1610.23
						295	705.93
						296	1587.76
						297	1302.6
						298	1484.7
						299	771.021
						300	1446.73
						301	777.221
						302	1276.25
						303	2338.64
						304	1217.36
						305	1736.54
						306	1741.19
						307	1523.44
						308	1522.67
						309	1448.28
						310	1200.31
						311	969.395
						312	495.933
						313	1223.56
						314	1082.53
						315	2000.01
						316	1872.92
						317	1885.32
						318	1606.36
						319	1410.31
						320	1800.86
						321	1666.03
						322	808.991
						323	1479.28
						324	1540.49
						325	1521.89
						326	739.251
						327	1298.72
						328	928.325
						329	1405.66
						330	1745.07
						331	2512.21
						332	1590.86
						333	1202.64
						334	1332.82
						335	1471.53
						336	1619.53
						337	673.384
						338	1205.74
						339	1580.79
						340	858.585
						341	1294.85
						342	1196.44
						343	1235.96
						344	1037.59
						345	1484.7
						346	1386.29
						347	665.636
						348	758.623
						349	1755.14
						350	1579.24
						351	1433.56
						352	1496.32
						353	2182.88
						354	1358.39
						355	1159.24
						356	1225.88
						357	1046.11
						358	1621.08
						359	740.8
						360	1687.72
						361	1703.22
						362	1494
						363	1193.34
						364	1014.34
						365	1277.8
						366	1618.76
						367	1553.67
						368	1826.43
						369	2908.18
						370	1880.67
						371	2267.34
						372	2994.97
						373	2089.89
						374	1625.73
						375	1855.1
						376	1994.58
						377	1349.09
						378	1045.34
						379	1809.38
						380	624.566
						381	1308.8
						382	1275.48
						383	5879.14
						384	5891.53
						385	3178.62
						386	2908.18
						387	1391.71
						388	1737.32
						389	1738.09
						390	732.277
						391	1897.72
						392	961.646
						393	1357.62
						394	1544.37
						395	1557.54
						396	1459.9
						397	1238.28
						398	1379.32
						399	1094.15
						400	1245.26
						401	1370.02
						402	1500.2
						403	1228.21
						404	1079.43
						405	1196.44
						406	679.584
						407	1459.13
						408	1724.14
						409	1048.43
						410	1559.09
						411	1666.8
						412	1422.71
						413	1580.79
						414	1334.37
						415	1074.78
						416	1985.28
						417	1432.78
						418	2037.98
						419	1965.91
						420	1145.3
						421	2760.95
						422	1049.98
						423	1479.28
						424	1993.03
						425	809.766
						426	1049.21
						427	1442.08
						428	1466.1
						429	743.9
						430	640.839
						431	2006.98
						432	1373.89
						433	1720.27
						434	1704.77
						435	1895.39
						436	1077.11
						437	1967.46
						438	1962.04
						439	4744.69
						440	1402.56
						441	1881.45
						442	1913.22
						443	2506.79
						444	3400.24
						445	2037.98
						446	3014.34
						447	4418.46
						448	1002.72
						449	1134.45
						450	2333.21
						451	3096.48
						452	1814.81
						453	3077.11
						454	543.977
						455	957.771
						456	1272.38
						457	2544.76
						458	2373.51
						459	2720.66
						460	2671.84
						461	943.823
						462	1299.5
						463	2425.42
						464	1071.68
						465	984.118
						466	2107.72
						467	1315
						468	2441.7
						469	1923.29
						470	2151.89
						471	904.303
						472	1628.06
						473	1617.98
						474	2170.48
						475	2057.35
						476	1360.72
						477	1715.62
						478	1514.15
						479	2160.41
						480	1121.27
						481	2116.24
						482	1784.59
						483	1398.69
						484	2080.59
						485	1821.01
						486	1459.13
						487	2110.82
						488	867.108
						489	1810.93
						490	1686.17
						491	2481.22
						492	1876.02
						493	959.321
						494	1570.71
						Average	1764.87
