# Supplementary material for: An Orai1 gain-of-function tubular aggregate myopathy mouse model phenocopies key features of the human disease
Source: EMBO J. 2024 Oct 17;43(23):5941–71. doi: 10.1038/s44318-024-00273-4 (PMC11612304; doi:10.1038/s44318-024-00273-4)
Supplement: Supplementary file 3 — Source data Fig. 1 [file 44318_2024_273_MOESM3_ESM.zip › Figure 1/1G and I/README.txt]

EDL muscles were staining with antibodies that recognize different myosin isoforms. Thus, Red = Type IIa ; Green= = Type IIb; Blue = Type I and Black = Type IIx.


The number of fibers stained in red/green/blue/black, as well as the cross sectional area (CSA) of each fiber, of 8M WT and GS EDL muscle are summarized in the 'raw data of 8M WT EDL Fiber Type' and 'raw data of 8M GS EDL Fiber Type'. 

based on the raw data, average CSA and fiber type frequency were calculated. 
