# Supplementary material for: An Orai1 gain-of-function tubular aggregate myopathy mouse model phenocopies key features of the human disease
Source: EMBO J. 2024 Oct 17;43(23):5941–71. doi: 10.1038/s44318-024-00273-4 (PMC11612304; doi:10.1038/s44318-024-00273-4)
Supplement: Supplementary file 3 — Source data Fig. 1 [file 44318_2024_273_MOESM3_ESM.zip › Figure 1/1H and J/raw data of 8M WT_GS SOL Fiber Type.xlsx]

## Sheet: gs sol 061-1
Type 1	Type 2A	Type 2X
1554.44	1395.24	1208.25
2009.84	1256.7	3759.19
2492.68	1596.76	3677.44
2988.6	2445.82	3671.99
2431.65	1507.38	3604.42
2790.24	1913.93	3592.43
641.972	1846.35	3590.25
2960.27	1371.14	3533.57
1613.11	1974.96	3501.96
1482.31	1121.54	2939.56
1795.12	2836.01	2926.48
2087.23	1402.75	2812.03
1360.24	1355.88	2795.69
773.855	554.777	2766.26
3014.76	2320.47	2751
1992.4	653.962	2603.86
1723.19	1923.74	2578.79
1607.66	3137.93	1724.28
893.748	2426.2	1702.48
3760.28	1297.02	1552.07
1379.86	2548.27	1495.39
4997.36	1340.62	1398.39
1544.44	1880.14	1355.88
1072.5	2509.03	1329.72
1496.48	483.932	1310.1
1784.23	2621.3	1306.83
2171.15	934.075	1294.84
1203.29	1544.44	1286.12
1521.55	1348.25	1271.96
1540.08	1450.7	1204.38
995.112	1594.58	1160.78
4130.86	2014.2	1159.69
904.647	1908.48	1126.99
1492.12	1686.13	1104.11
1140.07	1943.36	1086.67
1601.12	1394.03	1055.06
1485.58	1423.46	1012.55
3181.52	2029.46	972.223
2000.03	3085.61	961.324
1168.41	2349.9	929.715
1676.32	1627.27	883.938
1581.5	2405.49	863.229
885.028	2501.4	861.049
1448.52	1861.61	857.78
867.589	1616.38	849.06
1254.52	1458.33	837.071
1521.55	1610.93	802.193
871.949	1332.99	783.664
963.503	1593.49	660.501
464.313	2340.09	640.882
3487.8	834.891	601.645
1019.09	489.381	594.015
3852.92	1373.32	556.957
2037.09	2937.38	514.45
1396.21	410.906	494.831
1268.69	3191.33	487.201
1224	2268.16	468.672
1210.92	2064.34	461.043
452.323	1997.85	453.413
2973.35	1204.38	421.805
1341.71	1448.52	410.906
1770.06	1955.35	383.657
1080.13	1680.68	361.859
2137.36	402.186	359.679
3251.28	2250.72	349.869
2325.92	2330.28	330.251
1106.29	3209.86	303.002
1567.33	2433.83	298.642
1388.58	1849.62	269.214
1513.92	2136.27	261.585
1147.7	1441.99	257.225
1726.46	1554.25	237.606
1099.75	289.923	223.437
2086.14	2092.68	222.347
1364.6	1610.93	220.167
411.996	1752.62	217.987
1742.81	1804.93	211.448
1061.6	895.927	203.818
2211.48	1928.1	202.728
1252.34	1386.4	198.368
835.981	1560.79	189.649
1697.03	345.51	184.199
549.328	1522.64	178.75
1032.17	1053.97
1510.65	452.323
835.981	3549.92
692.109	1146.61
1317.73	322.621
2053.44	1796.21
2398.95	783.664
1558.61	1531.36
1487.76	153.681
925.356	1934.64
816.362	1680.68
2488.32	2457.81
1242.53	1112.82
2486.14	2424.02
1422.37	2262.71
1997.85	296.463
2200.58	2156.98
4122.14	793.473
1207.65	1348.25
1424.55	2570.07
3334.11	1472.5
1414.74	2036
1138.98	1281.76
1679.59	1899.76
905.737	1567.33
1998.94	1193.48
1358.06	1138.98
1350.43	1084.49
1989.13	829.441
3904.15	1319.91
2667.07	1160.78
1678.5	1584.77
590.745	1608.75
946.064	856.69
1354.79	1043.07
1727.55	868.679
693.199	1713.38
920.996	2463.26
1193.48	1675.23
2560.26	1216.37
1592.4	1195.66
2386.96	1447.44
1282.85	1598.94
526.439	1655.61
1307.92	2200.58
1295.93	2119.93
1441.99	1361.33
1703.57	1960.79
441.424	131.882
902.467	882.848
2008.75	611.454
1038.71	1118.27
767.315	1784.23
1241.44	692.109
680.12	1544.44
1407.11	1331.9
1736.27	1650.16
1091.03	1103.02
991.842	1355.88
2320.47	1580.41
1249.07	1569.51
1626.18	229.976
1773.33	1467.05
1053.97	1518.28
1289.39	1503.02
2076.33	1592.4
3238.2	2075.24
1029.99	1798.39
541.698	596.195
986.392	1247.98
1541.17	137.332
1616.38	1524.82
1443.08	1282.85
2005.48	2297.59
1325.36	1157.51
1861.61	1434.36
1516.1	2228.92
575.486	1382.04
1639.26	305.182
326.981	1508.47
984.212	734.617
2679.06	1375.5
1145.52	1445.26
2226.74	2134.09
1489.94	905.737
877.398	1831.09
2946.1	1329.72
1001.65	153.681
932.985	1314.46
1620.73	1300.29
1254.52	2319.38
843.61	1306.83
1338.44	899.197
2041.45	2669.25
1674.14	1070.32
1240.35	590.745
329.161	932.985
807.643	1833.27
1515.01	2397.86
1956.44	177.66
2391.32	1835.45
2203.85	1633.81
1399.48	1498.66
1097.57	1433.27
322.621	1018
3481.26	1832.18
1100.84	1433.27
1354.79	201.638
428.345	354.229
3338.47	1695.94
497.011	2134.09
1225.09	418.535
2607.13	1760.25
680.12	1746.08
1080.13	1271.96
2577.7	2325.92
955.874	1238.17
1279.58	1108.46
782.574	1459.42
1065.96	816.362
1095.39	1569.51
1553.16	1570.6
398.917	721.538
1713.38	3009.31
1410.38	1656.7
1324.27	1711.2
1481.22	1718.83
548.238	1771.15
1773.33	1537.9
1250.16	1183.67
340.06	1477.95
422.895	4385.9
2577.7	1300.29
1206.56	2489.41
2080.69	1639.26
1148.79	1870.33
1384.22	303.002
1476.86	1689.4
634.343	1156.42
624.533	1747.17
	1156.42
	1779.87
	1436.54
	158.041
	1840.9
	1404.93
	156.951
	1794.03
	2118.84
	2320.47
	1368.96
	602.735
	1885.59
	2292.14
	1259.97
	696.469
	306.272
	1318.82
	481.752
	1182.58
	1545.53
	2682.33
	3238.2
	2401.13
	356.409
	1547.71
	1663.24
	216.897
	2231.1
	2221.29
	975.493
	621.264
	1530.27
	692.109
	1507.38
	427.255
	1861.61
	1516.1
	868.679
	1827.82
	1143.34
	1654.52
	1640.35
	1750.44
	276.844
	1482.31
	972.223
	1846.35
	1273.05
	986.392
	1390.76
	1884.5
	204.908
	1815.83
	1152.06
	1371.14
	216.897
	1234.9
	2777.16
	1721.01
	1962.97
	944.975
	2253.99
	1763.52
	842.521
	456.683
	1396.21
	1136.8
	1399.48
	1086.67
	1318.82
	127.523
	2374.97
	1738.45
	1006.01
	1348.25
	2001.12
	1373.32
	152.591
	1185.85
	1306.83
	1240.35
	1459.42
	807.643
	1444.17
	274.664
	1515.01
	234.336
	573.306
	3042.01
	1531.36
	691.019
	202.728
	1331.9
	1168.41
	1455.06
	1920.47
	1425.64
	2810.94
	2090.5
	2322.65
	1840.9
	250.685
	992.932
	211.448
	1097.57
	1219.64
	238.696
	322.621
	105.724
	1559.7
	1498.66
	342.24
	1056.15
	3095.42
	1275.23
	331.341
	195.099
	1136.8
	549.328
	1097.57
	1796.21
	285.563
	2475.24
	1475.77
	2590.78
	155.861
	2514.48
	285.563
	291.013
	166.76
	562.407
	1681.77
	1550.98
	2299.76
	1916.11
	1488.85
	990.752
	1198.93
	1543.35
	155.861
	1520.46
	2683.42
	1098.66
	717.178
	1762.43
	1095.39
	207.088
	3137.93
	623.443
	1804.93
	153.681
	124.253
	2251.81
	1845.26
	1402.75
	2298.68
	149.321
	2713.94
	338.97
	1491.03
	1605.48
	141.692
	548.238
	1907.39
	1522.64
	2099.22
	617.994
	422.895
	213.627
	452.323
	1206.56
	317.171
	1464.87
	2160.25
	175.48
	260.495
	188.559
	231.066
	1476.86
	2065.43
	190.739
	634.343
	624.533
	153.681
	190.739
	282.293
	107.904

## Sheet: gs sol 334-1
Type 1	Type 2A	Type 2X
2074.89	1959.53	1150.77
1130.26	1460.51	3217.49
830.531	1336.26	3038.74
953.694	620.174	2984.24
1256.7	998.381	2921.03
617.994	1731.91	2858.9
1356.97	1385.31	2827.29
939.525	2061.07	2483.96
1558.61	1525.91	2481.78
409.816	1966.24	2474.15
922.086	1255.61	2470.88
1195.66	1662.15	2443.64
928.625	901.377	2442.55
1125.9	4746.67	2426.2
1568.42	312.812	2418.57
1319.91	2345.54	2107.94
1143.34	2662.71	2104.67
1213.1	1202.2	2102.49
1598.94	1446.35	2080.69
1932.46	1561.88	1788.58
1123.72	1639.26	1778.78
1783.14	741.156	1776.6
2201.67	1337.35	1512.83
1815.83	1941.18	1511.74
333.52	1610.93	1510.65
843.61	2133	1506.29
1814.74	1387.49	1465.96
1028.9	301.912	1461.6
1431.09	3584.8	1362.42
1311.19	1457.24
1385.31	1568.42	1280.67
492.651	1246.89	1277.4
1195.66	1676.32	1266.51
682.3	3864.91	1264.33
683.39	1421.28	1203.29
1126.99	1513.92	1202.2
3862.73	1984.77	1156.42
1569.51	2718.3	1022.36
418.535	1707.93	1010.37
1220.73	868.679	1008.19
1600.03	1916.11	992.932
2518.84	1349.34	987.482
2431.65	1868.15	953.694
1378.77	996.202	949.334
1641.44	1644.71	913.366
456.683	853.42	853.42
936.255	1688.31	850.15
3249.1	1455.06	837.071
361.859	1801.66	828.351
684.48	1495.39	820.722
2235.46	2071.97	812.002
856.69	1935.73	800.013
2070.88	1431.09	798.923
3534.66	1531.36	796.743
2317.2	1810.38	743.336
1574.96	4119.96	728.077
2923.21	2226.74	721.538
2029.46	2009.84	701.919
590.745	1909.57	695.379
1665.42	3622.95	684.48
2506.85	1511.74	671.401
2007.66	1835.45	651.782
3134.66	1177.13	628.893
669.221	1169.5	624.533
837.071	384.747	615.814
3031.11	1103.02	604.914
1698.12	2429.47	601.645
1365.69	1335.17	596.195
1748.26	1828.91	591.835
1582.59	1034.35	590.745
1074.68	1093.21	572.216
1415.83	1401.66	570.037
2020.74	3780.99	562.407
1750.44	2088.32	551.508
3800.61	3335.2	543.878
1197.84	2036	524.259
1328.63	1246.89	523.169
1741.72	1556.43	517.72
1238.17	1711.2	511.18
3621.86	321.531	497.011
4646.4	1820.19	481.752
2637.65	1838.72	479.572
1372.23	1396.21
2352.08	1655.61	455.593
2251.81	1282.85	446.874
1718.83	1339.53	426.165
1717.74	1786.41	400.007
3787.53	1574.96	386.927
2000.03	1206.56	356.409
392.377	1512.83	349.869
3460.55	4224.59	345.51
1141.16	1639.26	344.42
2921.03	1422.37	330.251
1443.08	1408.2	329.161
1719.92	1869.24	311.722
1585.86	1180.4	305.182
1896.49	1106.29
931.895	1881.23
3628.4	1164.05
1658.88	1476.86
4260.56	1021.27
2221.29	1833.27
3191.33	1578.23
2659.44	1818.01
1956.44	1700.3
2054.53	1609.84
2798.96	2317.2
4372.82	1949.9
2153.71	2987.51
2456.72	882.848
4339.04	1694.85
2069.79	1617.47
2042.54	1314.46
1787.5	671.401
1848.53	1371.14
3574.99	2783.7
2839.28	1806.02
3314.5	361.859
3924.86	1192.39
1527	1634.9
1475.77	1504.11
2862.17	1194.57
2328.1	2106.85
348.78	1784.23
1988.04	2230.01
1943.36	1156.42
1971.69	1362.42
2761.9	1632.72
2469.79	1206.56
830.531	1208.74
2334.64	968.953
1494.3	2381.51
2902.5	1362.42
634.343	4941.77
2880.7	1202.2
4117.78	2328.1
2638.74	2507.94
1850.71	1925.92
1184.76	1342.8
2168.97	2350.99
2507.94	2297.59
1240.35	2986.42
2397.86	2693.23
2650.72	2703.04
1964.06	1335.17
3035.47	2926.48
2466.53	1850.71
2457.81	3656.74
2043.63	1986.95
2291.05	4029.49
4942.86	1285.03
2509.03	2207.12
502.46	1461.6
2582.06	2793.51
2073.06	1412.56
3771.18	2039.27
1079.04	2200.58
2817.48	1573.87
1792.94	1892.13
1894.31	3632.76
2095.95	2430.56
2833.83	2625.66
2019.65	4394.62
2815.3	3031.11
3037.65	1559.7
1663.24	1536.81
2710.67	1760.25
4705.25	1135.71
2598.41	1193.48
4659.48	2600.59
3656.74	1806.02
2204.94	1493.21
1832.18	1893.22
2848	2898.14
2244.18	1398.39
3816.96	1012.55
3626.22	3748.29
1904.12	843.61
1928.1	1825.64
2478.51	1709.02
2156.98	2490.5
1192.39	1758.07
2033.82	1553.16
1158.6	1984.77
4292.17	1571.69
1804.93	1802.75
2575.52	1511.74
3021.3	2298.68
2007.66	1760.25
1568.42	2146.08
4555.93	2478.51
2745.55	2504.67
2054.53	1961.88
1824.55	2222.38
1995.67	1482.31
3255.64	1298.11
3396.24	1858.34
1970.6	2989.69
2243.09	4081.81
2466.53	1827.82
2391.32	2065.43
1068.14	2250.72
1882.32	2202.76
2724.84	1695.94
2900.32	3988.08
2730.29	2462.17
1772.24	2344.45
1984.77	3030.02
2358.62	1959.7
1471.41	1948.81
1647.98	1886.68
1638.17	2471.97
2754.27	2438.19
1355.88	2039.27
1865.97	2809.86
2729.2	2786.97
4707.43	2855.63
3156.45	2065.43
2505.76	2007.66
2092.68	1899.76
3011.49	4947.22
2433.83	2346.63
2998.41	982.032
1271.96	2277.97
1986.95	2079.6
1971.69	3400.6
1048.52	1932.46
3144.47	3408.23
1680.68	425.075
2789.15	3027.84
628.893	1334.08
1719.92	1362.42
2318.29	3734.12
1719.92	3450.74
2425.11	1991.31
425.075	2030.55
2659.44	2258.35
2232.19	2441.46
1979.32	1625.09
2386.96	2555.9
4298.71	1309.01
3637.12	3185.88
4305.25	1691.58
1325.36	2185.32
2165.7	2090.5
2374.97	1733
2634.38	1631.63
4325.96	3024.57
3006.04	1877.96
2946.1	2163.52
2456.72	1743.9
1821.28	758.595
1984.77	2180.96
659.411	2053.44
1506.29	1446.35
1013.64	4310.7
3142.29	1325.36
3676.35	3084.52
4339.04	1679.59
1982.59	2818.57
853.42	1832.18
1548.8	501.371
3010.4	1349.34
718.268	1299.2
2762.99	1694.85
1882.32	1309.01
2390.23	2936.29
2549.36	2263.8
1363.51	1977.14
1898.67	1373.32
2390.23	1374.41
2364.07	1443.08
2183.14	1519.37
2385.87	1379.86
2138.45	1941.18
3222.94	421.805
367.308	1965.15
2214.75	2031.64
2692.14	1663.24
2214.75	1578.23
2559.17	2440.37
1678.5	980.942
772.765	2002.21
1608.75	1390.76
1459.42	2324.83
2107.94	1972.78
2381.51	2064.34
3547.74	2090.5
1905.21	1981.5
1998.94	1496.48
772.765	2052.35
2028.37	2195.13
2857.81	1195.66
361.859	1613.11
2312.84	1710.11
1909.57	1960.79
1269.78	1799.48
2389.14	1465.96
1604.39	2501.4
2671.43	1792.94
358.589	1383.13
2421.84	3912.87
1422.37	1608.75
1905.21	1483.4
1300.29	1895.4
1071.41	587.476
2256.17	4452.39
2643.09	2950.46
2394.59	2362.98
2345.54	1995.67
1849.62	1891.04
1353.7	4004.42
1256.7	1976.05
1509.56	1922.65
2275.79	4493.81
1303.56	2357.53
2243.09	1755.89
1318.82	2523.2
1592.4	2817.48
1108.46	674.67
2371.7	2041.45
1836.54	1166.23
3590.25	3767.91
1947.72	3010.4
3222.94	2092.68
1869.24	1792.94
1811.47	419.625
2752.09	2946.1
3052.91	2457.81
1937.91	3264.36
1513.92	779.304
4161.38	2662.71
1718.83	2672.52
476.302	3315.59
1820.19
2182.05
2212.57
1449.61
1637.08
2324.83
3352.64
1394.03
1517.19
1792.94
3767.91
1900.85
1247.98
435.974
1806.02
1464.87
2178.78
2100.31
1821.28
349.869
1603.3
1784.23
4727.05
2147.17
864.319
2168.97
2074.15
374.938
2167.88
746.606
2208.21
1758.07
2065.43
2298.68

## Sheet: gs sol 695-1
Type 1	Type 2A	Type 2X
2302.61	2271.38	1600.04
2949.37	2151.53	1810.38
4061.1	4008.78	1667.6
2428.38	3093.24	1997.85
1718.83	2234.37	2662.71
2189.68	2248.54	976.583
1316.64	2143.9	1973.87
2289.96	1197.84	874.129
2809.86	2734.65	2178.78
3056.18	2711.76	915.546
3927.04	1945.54	881.758
2137.36	2806.59	1624
340.06	2032.73	1903.03
721.538	2100.31	3757.01
2425.11	2466.53	552.598
3388.61	2280.15	440.334
2393.5	1645.8	510.09
3585.89	3488.89	3086.7
2063.25	882.848	4812.07
417.445	1786.41	450.144
2335.73	2621.3	367.308
2464.35	2213.66	434.884
1965.15	1097.57	509
3105.23	346.6	2582.06
2441.46	2740.1	694.289
2827.29	2367.34	360.769
2313.93	2059.98	699.739
1355.88	2028.37	2276.88
2576.61	2955.91	1480.13
978.763	2142.81	682.3
2008.75	2377.15	602.735
1261.06	3837.66	421.805
2798.96	2239.82	394.557
2318.29	2938.47	377.118
2642	1612.02	1304.65
2119.93	498.101	586.386
2357.53	1860.52	3830.04
3552.1	2485.05	3263.27
395.647	466.493	1532.45
2711.76	1774.42	1770.06
2863.26	2600.59	3257.82
1489.94	1974.96	1983.68
3256.73	1524.82	3431.12
365.129	1860.52	528.619
2163.52	2889.42	958.054
2551.54	2815.3	4384.81
2558.08	3162.99	378.208
462.133	2772.8	2907.95
2630.02	2422.93	365.129
2957	1632.72	1797.3
2892.69	1281.76	2524.29
2755.36	1255.61	2989.69
2255.08	3693.79	1476.86
2439.28	1798.39	2390.23
4518.87	2734.65	717.178
2186.41	916.636	383.657
2243.09	2271.43	430.525
1978.23	2126.47	603.825
1554.25	2806.59	1656.7
490.471	1441.99	2074.15
780.394	2253.99	1420.19
2728.11	2134.09	4351.02
2510.12	2570.07	718.268
3554.28	1794.03	1363.51
2441.46	3347.19	2064.34
1634.9	1635.99
1682.86	3045.28
2575.52	2144.99
1515.01	2449.09
3525.94	2499.22
2202.76	2807.68
2189.68	2589.69
2067.61	2076.33
2567.89	1749.35
2070.88	342.24
2927.57	1654.52
664.861	2209.3
1531.36	1756.98
452.323	1355.88
2210.39	1889.95
1941.18	3084.52
4223.5	2196.22
2155.89	4246.39
2078.51	759.685
2412.03	2487.23
4911.25	2004.39
2895.96	4528.68
2970.08	1032.17
1664.33	1993.49
2018.56	1574.96
3600.06	2486.14
1760.25	2204.94
1564.06	2409.85
2497.04	2138.45
1777.69	2070.88
1739.54	3212.04
2113.39	1795.12
1692.67	2547.18
1322.09	1956.44
703.009	2682.33
3716.68	2668.16
2712.85	2464.35
2515.57	669.221
2393.5	1811.47
2374.97	2163.52
2478.51	4501.44
2369.52	573.306
3302.51	2589.69
1491.03	1727.55
2930.84	1784.23
1627.27	2251.81
1869.24	1823.46
1603.3	2570.07
2077.42	317.171
3765.73	1746.08
2010.93	2348.81
3988.08	3049.64
2043.63	1047.43
3743.93	3649.11
3317.77	1910.66
1247.98	3050.73
1809.29	2141.72
2151.53	1743.9
1738.45	1520.46
2624.57	1752.62
3037.65	3792.98
3921.59	2374.97
420.715	2377.15
325.891	2184.23
3546.65	1731.91
2511.21	2009.84
381.478	2793.51
2080.69	1849.62
4079.63	2025.1
2033.82	3742.84
1940.09	1298.11
1439.81	3239.29
2089.41	1809.29
2022.92	1734.09
2682.33	2937.38
1710.11	2667.07
1816.92	1694.85
2267.07	1956.44
368.398	2315.02
2656.17	2086.14
2207.12	1202.2
2822.93	1517.19
2494.86	4701.98
2388.05	1229.45
338.97	2566.8
4583.18	2535.19
1693.76	1851.8
3058.36	1518.28
2283.42	4062.19
2164.61	380.388
2843.64	2192.95
2889.42	2221.29
2076.33	1265.42
2959.18	1197.84
4918.88	2117.75
576.576	700.829
801.103	1416.92
2275.79	1562.97
3088.88	4336.86
3486.71	2076.33
3610.96	3327.57
2103.58	2776.07
1733	4196.25
524.259	2257.26
2482.87	2320.47
2283.42	2141.72
3747.2	1818.01
2270.34	2240.91
1845.26	2077.42
2594.05	2627.84
2959.18	2992.96
3145.56	4128.68
2307.39	3494.33
2202.76	1992.4
2600.59	1990.22
2644.18	2668.16
3158.63	2892.69
2522.11	2396.77
3830.04	2737.92
1382.04	2780.43
419.625	1309.01
2689.96	1548.8
4438.22	1375.5
2240.91	2817.48
2252.9	2116.66
821.812	2252.9
2635.47	2386.96
2700.86	982.032
2844.73	1799.48
1828.91	1962.97
1703.57	2210.39
2098.13	1966.24
4559.2	2374.97
309.542	3964.1
	1245.8
	3328.66
	1377.68
	2005.48
	2028.37
	1848.53
	2114.48
	1980.41
	342.24
	1919.38
	2417.48
	2570.07
	1678.5
	374.938
	1837.63
	2414.21
	2913.4
	3814.78
	3540.11
	1230.54
	2354.26
	3171.71
	2917.76
	1674.14
	2541.73
	1912.84
	1521.55
	2703.04
	1301.38
	2519.93
	1582.59
	3225.12
	3540.11
	2870.89
	2902.5
	897.017
	3579.35
	1511.74
	2380.42
	1714.47
	1167.32
	2673.61
	2312.84
	1398.39
	1561.88
	3350.46
	2819.66
	1449.61
	3003.86
	1898.67
	1880.14
	3338.47
	3583.71
	4373.91
	336.79
	1342.8
	2770.62
	684.48
	1783.14
	1739.54
	4597.35
	2281.24
	1867.06
	3632.76
	1497.57
	1564.06
	2020.74
	4004.42
	1928.1
	711.728
	4175.54
	2024.01
	2757.54
	3113.95
	2606.04
	2365.16
	1330.81
	4735.77
	675.76
	2329.19
	3866
	2987.51
	2308.48
	1709.02
	1972.78
	2054.53
	1698.12
	1741.72
	2793.51
	4150.48
	2124.29
	2283.42
	1881.23
	1470.32
	3715.59
	1631.63
	2089.41
	4274.73
	689.929
	2297.59
	819.632
	1130.26
	3509.59
	1977.14
	2531.92
	1437.63
	2240.91
	2410.94
	2668.16
	1520.46
	1814.74
	2739.01
	2355.35
	2378.24
	2065.43
	2439.28
	2968.99
	2637.65
	2948.28
	938.435
	2471.97
	3190.24
	2426.2
	2517.75
	2682.33
	1836.54
	3887.8
	1942.27
	2176.6
	3063.81
	2528.65
	2550.45
	2414.21
	1886.68
	4754.3
	3815.87
	2015.29
	2511.21
	2393.5
	1808.2
	2867.62
	3091.06
	1068.14
	1799.48
	1654.52
	878.488
	2852.36
	309.542
	2167.88
	2881.79
	3799.52
	3329.75
	4276.91
	777.124
	3483.44
	3051.82
	2007.66

## Sheet: gs sol 713-1
Type 1	Type 2A	Type2b	typex
2615.58	2787.25	2308.32	1775.91
3019.12	3028.93	1627.27	4881.82
4012.05	3644.75	1706.87	4796.81
343.33	1529.18	2946.1	4761.93
4176.63	2207.12	2497.08	4438.22
1744.99	337.88	911.186	4353.2
2528.65	2597.32	2042.57	4342.31
3747.2	2874.16	2502.53	4312.88
2382.6	3216.4	1994.09	4137.4
3749.38	3437.66	3616.41	3934.67
2733.56	1838.72	3435.48	3846.38
3013.67	3386.43	2549.39	3778.81
3188.06	3255.64	2931.93	3709.05
3357	4282.36	2058.92	3577.17
855.6	4367.37	566.767	3525.94
2697.59	1386.4	2484	3423.49
2715.03	2609.31	3546.65	3398.42
2964.63	3278.53	2075.27	3394.06
2650.72	3603.33	3105.23	3193.51
3301.42	2604.95	663.771	3033.29
3570.63	4232.22	4647.49	2938.47
2259.44	3707.96	565.677	2845.82
2635.47	1894.31		2734.65
3110.68	2805.5		2616.94
3255.64	3321.03		2421.84
4080.72	2360.8		2335.73
1257.79	1257.79		2330.28
453.413	3879.08		2227.83
2499.22	2639.82		2160.25
3348.28	1915.02		2148.26
2155.89	3724.31		2090.5
2468.71	2166.79		2059.98
2812.03	2579.88		2045.81
3324.3	3874.72		2030.55
3666.54	1882.32		1940.09
2190.77	2794.6		1810.38
2964.63	3413.68		1679.59
2783.7	2918.85		1584.77
3519.4	1047.43		1535.72
3568.45	3203.32		1528.09
2648.54	3568.45		1361.33
2584.24	2469.79		1340.62
3900.88	3460.55		1300.29
1602.21	3231.66		1299.2
3750.47	4922.15		1287.21
2890.51	2934.11		1282.85
1717.74	3436.57		1267.6
3736.3	1590.22		1261.06
2064.34	2404.4		1225.09
1749.35	2501.4		1222.91
2938.47	4341.22		1218.55
3535.75	2476.33		1157.51
3128.12	3637.12		1081.22
2950.46	2927.57		1071.41
4635.5	3904.15		1002.74
2951.55	2189.68		984.212
2191.86	4352.11		900.287
2634.38	4599.53		887.208
2552.63	3559.73		835.981
2671.43	2425.11		813.092
1627.27	2791.33		771.675
2032.73	2505.76		741.156
2320.47	2931.93		740.067
2612.58	2010.93		738.977
1953.17	3179.34		714.998
3767.91	2756.45		704.099
2584.24	2204.94		672.491
3130.3	1612.02		651.782
1802.75	2624.57		634.343
2915.58	2876.34		620.174
2759.72	2244.18		603.825
2230.01	2304.12		598.375
4051.29	1614.2		546.058
1767.88	2657.26		532.979
2166.79	3616.41		526.439
708.458	1683.95		520.989
2958.09	3581.53		509
2445.82	3216.4		497.011
3202.23	2191.86		462.133
3063.81	2097.04		458.863
362.949	1937.91		440.334
3269.81	3818.05		418.535
1507.38	2494.86		398.917
2003.3	2723.75		367.308
2115.57	3406.05		357.499
1950.99	3132.48		352.049
2691.05	3733.03		342.24
4701.98	3628.4		332.43
3569.54	3000.59		320.441
1920.47	1877.96
2661.62	2133
2234.37	3248.01
3208.77	1203.29
2261.62	2769.53
2327.01	2752.09
2826.2	3219.67
2851.27	3084.52
2718.3	3104.14
2945.01	3559.73
2414.21	2972.26
1808.2	2724.84
1736.27	2603.86
3305.78	2709.58
2154.8	3556.46
1956.44	1513.92
2175.51	2455.63
2547.18	3313.41
3460.55	3077.98
2386.96	3942.3
2853.45	3474.72
2735.74	3364.63
2501.4	2332.46
2505.76	2858.9
3711.23	2688.87
2843.64	3699.24
2999.5	2519.93
2303.03	2276.88
4669.29	1726.46
3054	1555.34
2202.76	2762.99
3534.66	3808.24
3028.93	2696.5
1671.96	2365.16
2539.55	2174.42
4448.03	2868.71
1628.36	2972.26
3667.63	2665.98
2227.83	2728.11
1477.95	1956.44
2208.21	3146.65
3123.76	3506.32
2330.28	3197.87
3425.67	2769.53
1862.7	2307.39
2952.64	1910.66
2370.61	2710.67
2716.12	3176.07
2880.7	1872.51
947.154	4767.38
2134.09	4208.24
305.182	4550.48
3423.49	1885.59
1541.17	2834.92
1585.86	2731.38
571.126	2475.24
1679.59	2975.53
1095.39	2331.37
	4464.38
	2215.84
	3775.54
	1459.42
	2190.77
	2712.85
	3930.31
	1610.93
	2867.62
	2894.87
	2269.25
	2834.92
	3686.16
	2208.21
	2632.2
	3677.44
	3414.77
	4735.77
	3357
	2054.53
	3908.51
	2414.21
	4017.5
	3746.11
	2934.11
	2279.06
	1472.5
	2129.73
	1477.95
	3334.11
	3021.3
	2459.99
	2502.49
	3004.95
	2156.98
	2213.66
	2446.91
	4024.04
	3165.17
	2592.96
	1862.7
	1893.22
	1955.35
	3253.46
	3240.38
	3464.91
	1541.17
	2913.4
	1723.19
	2798.96
	1342.8
	2691.05
	2879.61
	3128.12
	2390.23
	3461.64
	3129.21
	1803.84
	2269.25
	1804.93
	3858.37
	3266.54
	3303.6
	1873.6
	1773.33
	2362.98
	2036
	2559.17
	2158.07
	1519.37
	2385.87
	2247.45
	1980.41
	2877.43
	3517.22
	3578.26
	1752.62
	1018
	3937.94
	2178.78
	3058.36
	939.525
	3105.23
	4647.49

## Sheet: gs sol 1169-3
Type 1	Type 2A	Type2b	2167.88
2440.98	2585.72	2116.47	1293.29
2869.8	4058.92	3958.65	2582.06
325.891	3788.62	783.664	743.336
2786.97	704.099	2124.29	1415.83
1094.3	2350.99	2206.03	913.366
3195.69	1839.81	3548.83	2655.08
1385.31	2961.36	1476.86	4426.23
687.75	565.677	2663.8	1986.95
2665.98	3305.78	353.139	2529.74
2671.43	2081.78	2287.78	674.67
2002.21	314.992	2834.92	4578.82
2479.6	2503.58	781.484	2219.11
2199.49	2147.17	450.144	2272.52
3330.84	2647.45	4298.71	541.698
2008.75	1868.15	882.848	553.687
2027.28	3000.59	4227.86	415.266
2814.21	2798.96	682.3	469.762
3315.59	1513.92	4233.31	2041.45
935.165	3819.14	301.912	2289.96
3082.34	2259.44		389.107
3148.83	696.469		404.366
3723.22	2305.21		478.482
617.994	3360.27		964.593
1808.2	2297.59		983.122
2899.23	2213.66		1051.79
2499.22	2592.96		2161.34
406.546	2244.18		488.291
1940.09	1259.97		1338.44
2971.17	4056.74		411.996
2160.25	2804.41		937.345
423.985	2369.52		920.996
3210.95	2598.41		587.476
2670.34	2273.61		2568.98
3368.99	2396.77		359.679
2762.99	3604.42		1125.9
4390.26	2099.22		705.189
3373.35	3673.08		1286.12
1446.35	1886.68		722.628
1891.04	924.266		1079.04
465.403	2404.4		310.632
1499.75	2658.35		452.323
3949.93	4904.71		709.548
2171.15	2536.28		499.191
3802.79	2588.6		438.154
3039.83	2045.81		604.914
3104.14	3871.45		361.859
4693.26	2325.92		348.78
4034.94	2510.12		1821.28
2665.98	2097.04		758.595
2473.06	2706.31		943.885
3094.33	3229.48		902.467
3361.36	3523.76		371.668
1536.81	1614.2		372.758
4792.45	3076.89		2083.96
319.351	2854.54		1243.62
3133.57	2818.57		1642.53
3790.8	2191.86		333.52
2165.7	3451.83		463.223
2743.37	4865.47		538.428
3636.03	2358.62		759.685
2696.5	1797.3		1135.71
2870.89	3285.07		1256.7
1919.38	3347.19		4044.75
3388.61	1303.56		369.488
3494.33	2525.38		457.773
2158.07	3291.61		603.825
2410.94	2341.18		688.84
3319.95	4251.84		1650.16
732.437	2628.93		536.249
2761.9	3944.48		360.769
2754.27	3037.65		3188.06
4031.67	2410.94		1266.51
649.602	2623.48		2603.86
3767.91	2195.13		995.112
4384.81	2046.9		3375.53
2074.15	1959.7		847.97
2658.35	2070.88		695.379
3601.15	3146.65		3350.46
3700.33	1668.69		1451.79
3020.21	2068.7		4146.12
2509.03	4242.03		1072.5
3468.18	2466.53		1190.21
2963.54	3617.5		486.111
3508.5	1693.76		1475.77
421.805	2502.49		883.938
2870.89	2709.58		694.289
1144.43	3068.17		1509.56
3304.69	3162.99		3997.89
4584.27	1192.39		821.812
3854.01	2551.54		572.216
3006.04	2009.84		830.531
3435.48	2671.43		1224
2743.37	2985.33		3486.71
474.122	3798.43		609.274
2382.6	1803.84		2940.65
4797.9	2539.55		529.709
2880.7	2052.35		579.846
3476.9	3946.66		700.829
3862.73	3141.2		845.79
2083.96	2668.16		1874.69
1930.28	3513.95		1741.72
1922.65	402.186
2078.51	2523.2
2556.99	1883.41
2573.34	1322.09
928.625	2947.19
2834.92	477.392
2975.53	2085.05
2346.63	2570.07
2715.03	3241.47
3719.95	1807.11
1427.82	1591.31
2869.8	2748.82
1889.95	4654.03
1394.03	1873.6
1675.23	4712.88
3616.41	2948.28
3733.03	2452.36
1056.15	2599.5
3838.75	1831.09
1638.17	1830
1920.47	2722.66
2105.76	1309.01
2668.16	2050.17
2032.73	4743.4
3645.84	1750.44
3249.1	3791.89
2082.87	2485.05
2710.67	4946.13
2454.54	4138.49
1322.09	1698.12
3188.06	2839.28
4287.81	4693.26
3749.38	2350.99
2267.07	1898.67
3179.34	300.822
2140.63	1553.16
575.486	1062.69
1581.5	2928.66
3050.73	2281.24
3031.11	2064.34
1851.8	3710.14
3253.46	2817.48
2505.76	2713.94
3418.04	4105.79
2118.84	2516.66
1924.83	2068.7
2880.7	2486.14
384.747	1712.29
2489.41	3981.54
4118.87	2595.14
897.017	3861.64
3282.89	2058.89
3854.01	4537.4
3268.72	4094.89
1310.1	3269.81
3087.79	1768.97
3208.77	2781.52
2398.95	2311.75
3903.06	2154.8
2839.28	3186.97
300.822	2228.92
3573.9	2170.06
3222.94	2007.66
2415.3	4335.77
2670.34	701.919
2053.44	3656.74
1859.43	3279.62
1737.36	1354.79
2638.74	1183.67
2037.09	2503.58
2529.74	1867.06
3608.78	3195.69
356.409	4238.76
462.133	1472.5
2790.24	3646.93
2137.36	2713.94
4312.88	2100.31
634.343	4742.31
2352.08	3255.64
2751	3468.18
4175.54	1598.94
4967.93	2410.94
403.276	2682.33
2560.26	3325.39
2311.75	2488.32
4491.63	4936.32
3203.32	2756.45
3370.08	2378.24
3477.99	3080.16
2272.52	3850.74
3268.72	2748.82
781.484	3472.54
3022.39	2524.29
324.801	2784.79
2086.14	2681.24
2038.18	3680.71
3092.15	2055.62
450.144	2146.08
3546.65	319.351
314.992	3261.09
2069.79	523.169
3209.86	2143.9
4162.47	3339.56
882.848	1232.72
1888.86	2129.73
869.769	2247.45
754.236	2819.66
3648.02	2657.26
2874.16	2192.95
1552.07	3648.02
1283.94	779.304
4240.94	3407.14
3030.02	4298.71
1076.86	3667.63
2693.23	428.345
3581.53	808.733
4195.16	350.959
2202.76	2545
2384.78	2296.5
2987.51	2663.8
2081.78	3253.46
2106.85	4404.43
1131.35	2202.76
1297.02	1335.17
3797.34	1402.75
2292.14	3488.89
312.812	2701.95
2171.15	3219.67
4301.98	2441.46
2815.3	2116.66
747.696	1775.51
1484.49	2929.75
2457.81	1233.81
3762.46	3583.71
2742.28	1178.22
2977.71	1525.91
3026.75
1755.89
595.105
2523.2
2937.38
1626.18
2782.61
2247.45
2758.63
3253.46
726.987
968.953
1579.32
2770.62
1298.11
1715.56
2913.4
1933.55
1802.75
3459.46
2327.01
314.992
2306.3
1945.54
1973.87
381.478
512.27
2153.71
2894.87
1932.46
2772.8
591.835
1780.96
3218.58
2359.71
345.51
1492.12
1462.69
959.144

## Sheet: wt sol 3c
Type 1	Type 2A	Type2b	Type 2X
1463.86	1531.66	1695.4	1402.05
1412.56	2270.34	438.154	3194.6
1095.39	1150.97	308.452	2053.44
1512.83	3178.25	1943.36	680.12
2269.25	2878.52	965.683	676.85
1876.87	2389.14	1985.86	991.842
1760.25	4184.26	441.424	1921.56
462.133	2319.38	2644.18	1522.64
2703.04	1319.91	2227.83	1446.35
2146.08	3295.97	2475.24	3373.35
1459.42	3273.08	2492.68	833.801
1980.41	2109.03	2548.27	1843.08
515.54	1374.41	3176.07	1157.51
724.807	2628.93	335.7	313.902
1966.24	2076.33	1752.62	1174.95
1267.6	1675.23		523.169
2656.17	2156.98		1059.42
446.874	1961.88		1882.32
1413.65	1558.61		846.88
1585.86	2972.26		1786.41
1920.47	2276.88		3445.29
1116.09	1470.32		938.435
1355.88	1568.42		733.527
1827.82	1841.99		1635.99
815.272	1631.63		2376.06
1412.56	1609.84		1203.29
1374.41	2032.73		1045.25
1291.57	1295.93		369.488
2153.71	1116.09		1218.55
2580.97	1675.23		1075.77
2031.64	1749.35		304.092
2150.44	1361.33		1155.33
1343.89	1048.52		2572.25
1361.33	1633.81		709.548
1325.36	2357.53		1920.47
1375.5	2113.39		366.218
2248.54	1214.19		1409.29
2153.71	1476.86		2339
1201.11	1571.69		1861.61
1521.55	1396.21		1950.99
1170.59	1659.97		1176.04
2757.54	2285.6		471.942
1397.3	2133		524.259
1630.54	1302.47		1113.91
956.964	1500.84		1790.76
2106.85	1566.24		1877.96
1233.81	1129.17		2538.46
1238.17	1325.36		1403.84
2068.7	1633.81		1810.38
1872.51	1477.95		1326.45
1609.84	2062.16		1601.12
1610.93	2390.23		801.103
308.452	1692.67		505.73
1853.98	1158.6		1604.39
1395.12	2400.04		587.476
1426.73	1258.88		1037.62
1899.76	1688.31		305.182
1415.83	1886.68		1744.99
1387.49	1110.64		742.246
1065.96	1122.63		519.899
2184.23	1244.71		3189.15
350.959	1206.56		793.473
2117.75	1128.08		2642
1616.38	1500.84		3348.28
1463.78	1300.29		1723.19
495.921	1457.24		1661.06
764.045	1025.63		1185.85
1666.51	637.613		1702.48
1856.16	1969.51		355.319
925.356	1382.04		2044.72
1637.08	1095.39		1703.57
1753.71	1785.32		1208.74
1317.73	1892.13		1912.84
1674.14	1242.53		659.411
1159.69	1586.95		1862.7
390.197	890.478		706.279
2200.58	1341.71		1098.66
2276.88	1435.45		651.782
1566.24	1265.42		655.052
1570.6	1528.09		550.418
1230.54	1141.16		3112.86
1362.42	1422.37
1135.71	1440.9
1304.65	1097.57
1786.41	1198.93
1649.07	1896.49
1356.97	1128.08
1241.44	1286.12
1942.27	913.366
1534.63	1718.83
379.298	1137.89
1437.63	1263.24
1582.59	1311.19
1588.04	1051.79
1460.51	1688.31
1554.25	1603.3
1721.01	1337.35
1340.62	2125.38
2536.28	1307.92
1631.63	1402.75
586.386	1934.64
1115	1238.17
1800.57	1645.8
1001.65	1270.87
2244.18	565.677
1776.6	1351.52
2020.74	1095.39
1409.29	1121.54
1346.07	1722.1
1554.25	1724.28
1220.73	1700.3
1572.78	1189.12
2587.51	1461.6
1182.58	1280.67
897.017	1270.87
418.535	1118.27
1475.77	1662.15
1137.89	1465.96
1464.87	1577.14
454.503	1331.9
1515.01	1540.08
1262.15	1512.83
1462.69	1406.02
1431.09	1317.73
1245.8	729.167
1289.39	1399.48
1186.94	1470.32
1421.28	1384.22
1519.37	1432.18
1332.99	1467.05
2213.66	1355.88
1140.07	1145.52
1352.61	432.705
1936.82	2002.21
1673.05	1341.71
306.272	1433.27
1910.66	1224
1618.55	1206.56
1361.33	2010.93
1690.49	1422.37
1465.96	1549.89
1839.81	1552.07
620.174	1316.64
1276.32	932.985
1463.78	1736.27
671.401	1022.36
1075.77	1283.94
1542.26	1764.61
1267.6	919.906
1550.98	1081.22
4042.57	728.077
2098.13	1447.44
1384.22	1206.56
1004.92	1130.26
1555.34	1252.34
1475.77	1435.45
970.043	1267.6
857.78	725.897
395.647	1319.91
1487.76	1639.26
930.805	1633.81
1753.71	1298.11
1421.28	1518.28
622.353	1265.42
1980.41	1220.73
1123.72	1985.86
1329.72	1924.83
1713.38	2441.46
1036.53	1550.98
1408.2	1235.99
1512.83	1327.54
2592.96	1257.79
1432.18	968.953
1431.09	989.662
1471.41	1694.85
384.747	401.096
1657.79	1385.31
1863.79	1483.4
1470.32	1195.66
2264.89	1261.06
1328.63	1456.15
1172.77	1064.87
847.97	1998.94
1037.62	962.413
1224	1270.87
1409.29	1331.9
1583.68	1416.92
418.535	1496.48
1694.85	1422.37
1776.6	1419.1
1718.83	1282.85
1754.8	2015.29
1365.69	994.022
1813.65	1942.27
1456.15	1362.42
1607.66	1863.79
1859.43	774.944
1506.29	1414.74
1791.85	2253.99
467.583	1581.5
1954.26	1246.89
1537.9	1294.84
427.255	1179.31
1851.8	2056.71
1426.73	708.458
1666.51	1205.47
2184.23	1535.72
1608.75	1642.53
1404.93	786.934
876.309	1767.88
631.073	1435.45
1810.38	1647.98
1697.03	1489.94
1463.78	1344.98
675.76	325.891
1523.73	1705.75
1045.25	1226.18
	1860.52
	584.206
	1734.09
	1600.03
	1377.68
	1282.85
	592.925
	2804.41
	1267.6
	1431.09
	2377.15
	3282.89
	1055.06
	781.484
	1613.11
	1651.25
	1202.2
	1247.98
	3616.41
	1346.07
	473.032
	1476.86
	809.822
	1186.94
	1488.85
	1294.84
	1007.1
	1529.18
	2174.42
	1170.59
	1201.11
	1061.6
	1860.52
	1313.37
	2404.4
	2880.7
	2164.61
	1651.25
	738.977
	2230.01
	2418.57
	925.356
	1241.44
	2591.87
	2380.42
	1471.41
	626.713
	1700.3
	1246.89
	1974.96
	2440.37
	2819.66
	1561.88
	1110.64
	950.424
	2798.96
	2910.13
	1697.03
	879.578

## Sheet: wt sol 700-1
Type 1	Type 2A	Type2b	Type 2X
2195.51	2223.93	2496.08	1697.61
1664.33	2585.33	2624.57	2518.84
438.154	1966.24	3740.66	515.54
2126.47	1635.99	2410.94	345.51
2153.71	438.154	2995.14	463.223
493.741	1689.4	2083.96	2267.07
2171.15	1855.07	3221.85	888.298
1112.82	2025.1	4795.72	2862.17
1827.82	493.741	660.501	4178.81
958.054	1668.69	2748.82	2054.53
2476.33	1034.35	4226.77	990.752
2088.32	1885.59	3051.82	3445.29
1034.35	1503.02	3161.9	1237.08
501.371	1391.85	3423.49	358.589
1503.02	2146.08	3794.07	361.859
1568.42	1270.87	2452.36	1213.1
1215.28	2040.36	4021.86	1076.86
1747.17	1747.17	3461.64	1650.16
1234.9	2621.3	2126.47	4197.34
1310.1	1234.9	3359.18	394.557
1615.29	2648.54	1242.53	4558.11
1937.91	1694.85	2073.06	3439.84
1913.93	1073.59	3208.77	1124.81
1694.85	2215.84	2499.22	1292.66
2682.33	2471.97	2251.81	1826.73
2368.43	3380.98	2404.4	1038.71
455.593	629.983	3047.46	1644.71
3380.98	660.501	2646.36	582.026
2185.32	1872.51	2559.17	734.617
2815.3	3161.9	2230.01	1652.34
1843.08	1737.36	314.992	802.193
1154.24	815.272	346.6	552.598
1960.79	1763.52	462.133	377.118
2009.84	1034.35	382.568	2588.6
2480.69	1355.88	835.981	451.234
1239.26	1372.23		3777.72
815.272	1609.84		3313.41
2134.09	2468.71		3275.26
2149.35	4795.72		403.276
1804.93	2796.78		741.156
2589.69	1877.96		4057.83
1950.99	1113.91		3981.54
1372.23	2974.44		1969.51
1930.28	1126.99		1027.81
3497.6	1966.24		2250.72
1838.72	380.388		1350.43
1412.56	853.42		455.593
3690.52	1716.65		3593.52
2757.54	1534.63		1368.96
1228.36	2445.82		617.994
2521.02	2078.51		355.319
310.632	2968.99		352.049
2291.05	626.713
2270.34	2646.36
1560.79	3227.3
907.917	907.917
2281.24	2281.24
3003.86	701.919
2068.7	1827.82
2022.92	1673.05
1673.05	2274.7
4180.99	2310.66
2621.3	2855.63
1285.03	2670.34
2257.26	1637.08
2838.19	1895.4
1637.08	1869.24
2284.51	2134.09
2044.72	2155.89
366.218	2307.39
2415.3	2801.14
3843.11	1576.05
1678.5	1804.93
2210.39	3612.05
4299.8	2028.37
2428.38	2406.58
2801.14	3324.3
2570.07	2643.09
1701.39	3240.38
1576.05	2354.26
1427.82	3280.71
759.685	1489.94
2709.58	1960.79
3613.14	2257.26
617.994	1207.65
851.24	1908.48
3477.99	1941.18
2359.71	2057.8
1598.94	1986.95
2143.9	1841.99
2397.86	2392.41
1620.73	2503.58
2643.09	1763.52
1397.3	2780.43
1960.79	1645.8
2461.08	2834.92
1567.33	2141.72
1207.65	2939.56
2270.34	3301.42
839.251	447.964
1499.75	1561.88
1741.72	3588.07
2913.4	564.587
3811.51	1865.97
2125.38	2210.39
1919.38	3444.2
2436.01	3015.85
1833.27	1336.26
2486.14	2567.89
2999.5	2839.28
1735.18	2236.55
1645.8	1581.5
2560.26	3239.29
2686.69	1287.21
1879.05	1194.57
2141.72	1372.23
2553.72	1427.82
1650.16	2620.21
2519.93	1537.9
1591.31	2646.36
3828.95	1928.1
2935.2	1881.23
2057.8	2550.45
3726.49	2635.47
1988.04	2182.05
1953.17	3349.37
2698.68	2528.65
2831.65	2191.86
788.024	2287.78
2483.96	2347.72
2497.04	2006.57
3014.76	4160.29
2584.24	3172.8
1980.41	2104.67
2893.78	4623.51
994.022	3758.1
1905.21	1691.58
1537.9	1996.76
2572.25	4631.14
2892.69	2802.23
4997.36	2204.94
2441.46	1591.31
2635.47	2798.96
2937.38	1105.2
1441.99	3098.69
4339.04	2390.23
2986.42	1982.59
1871.42	2098.13
2218.02	2451.27
941.705	3700.33
2087.23	1473.59
3120.49	692.109
1982.59	2255.08
3172.8	2162.43
4623.51	1649.07
2559.17	1785.32
2846.91	2805.5
3411.5	2946.1
2762.99	2769.53
2350.99	1896.49
3054	2521.02
2257.26	1075.77
2419.66	2354.26
1494.3	1728.64
711.728	2233.28
3949.93	1932.46
2733.56	2505.76
1788.58	3191.33
2748.82	3273.08
2154.8	2045.81
692.109	1903.03
2362.98	4454.57
3311.23	1520.46
1649.07	1585.86
2310.66	3673.08
2147.17	3097.6
1258.88	1256.7
1200.02	2533.01
1643.62	2057.8
2354.26	2107.94
335.7	3528.12
1404.93	381.478
2149.35	1760.25
4826.24	2931.93
2786.97	1693.76
2563.53	1900.85
3395.15	2228.92
3050.73	2499.22
2784.79	2041.45
2675.79	2696.5
1256.7	3941.21
2196.22	2433.83
2739.01	2187.5
2057.8	4045.84
2167.88	3379.89
2743.37	2246.36
1194.57	4204.97
2161.34	1964.06
1973.87	4298.71
1940.09	3391.88
3044.19	1440.9
1839.81	3373.35
2187.5	3505.23
2497.04	2715.03
3081.25	1900.85
4083.99	3172.8
1440.9	2550.45
2344.45	2621.3
2784.79	2265.98
2189.68	2184.23
1671.96	3424.58
2748.82	3986.99
3104.14	3098.69
3294.88	2720.48
2832.74	1671.96
2083.96	2724.84
2390.23	1706.84
1682.86	1035.44
3140.11	3769
3084.52	389.107
2129.73	2732.47
1995.67	3360.27
2416.39	509
1847.44	3463.82
	3649.11
	3180.43
	3828.95
	1995.67
	308.452
	340.06
	2026.19
	2990.78
	2377.15
	374.938
	3644.75
	1819.1
	835.981
	1434.36

## Sheet: wt sol 1169-4
Type 1	Type 2A	Type2b	Type 2X
2732.76	2914.8	2347.9	3168.68
1756.98	2906.86	2954.32	6389.2
1600.03	4064.37	2182.65	938.435
2116.66	3220.76	2832.78	2980.97
1267.6	525.349	2731.41	1383.13
1449.61	4357.56	2181.82	5912.9
2984.24	1662.15	2238.76	4622.42
1544.44	2357.53	1810.42	3252.37
1447.44	2107.94	1955.1	906.827
1050.7	1033.26	3118.31	2152.62
1922.65	2401.13	2756.45	953.694
1835.45	1699.21	1064.87	882.848
1840.9	1808.2		958.054
2473.06	1389.67		5459.49
2303.03	3116.13		802.193
3130.3	2405.49		5785.38
1859.43	3582.62		4784.82
1709.02	1050.7		1688.31
2522.11	2334.64		1723.19
4321.6	1427.82		832.711
3080.16	2962.45		4279.09
2101.4	1257.79		6026.26
1870.33	3290.52		6799.02
1989.13	2623.48		5996.83
3232.75	2509.03		5406.08
3427.85	2939.56		1271.96
1851.8	2660.53		2249.63
3774.45	3409.32		5230.6
3171.71	3572.81		1206.56
2270.34	3834.39		2486.14
1676.32	2404.4		4431.68
1692.67	2284.51		966.773
2762.99	2480.69		819.632
2141.72	3726.49		3315.59
1995.67	1852.89		4400.07
2073.06	1924.83		5116.16
2589.69	3911.78		1212.01
2501.4	4005.51		838.161
5178.29	2317.2		1950.99
2028.37	2642		8442.64
2780.43	3859.46		1359.15
1416.92	2725.93		2797.87
1420.19	2198.4		5559.76
1966.24	2973.35		5564.12
3372.26	3766.82		5810.45
3003.86	1943.36		3185.88
1722.1	1161.87		1125.9
2300.85	3035.47		5179.38
891.568	4398.98		3471.45
3910.69	3592.43		5229.51
1752.62	1725.37		1537.9
3978.27	4190.8		2214.75
2696.5	2449.09		2200.58
2509.03	2523.2		2390.23
1891.04	3153.18		5208.8
1870.33	2887.24		1671.96
1242.53	3602.24		2749.91
1835.45	3178.25		6020.81
2369.52	3516.13		3080.16
1205.47	3546.65		1152.06
3715.59	2792.42		5563.03
2164.61	2174.42		5353.77
1742.81	2078.51		5037.68
2755.36	410.906		4122.14
2318.29	2053.44		1529.18
4416.42	3430.03		800.013
1577.14	4776.1		919.906
2694.32	3248.01		5439.87
2947.19	3230.57		5236.05
1740.63	3171.71		1200.02
1738.45	3231.66		893.748
3775.54	3100.87		1301.38
3906.33	3604.42		3144.47
3464.91	1077.95		1990.22
3660.01	2168.97		983.122
2065.43	4234.4		5630.61
1723.19	4699.8		1267.6
3251.28	3625.13		2959.18
2200.58	1954.26		3467.09
2601.68	2710.67		1183.67
2161.34	2759.72		1230.54
2129.73	2694.32		5011.53
3370.08	4472.01		1013.64
3194.6	4027.31		2495.95
1597.85	3484.53		6170.13
3842.02	2001.12		1131.35
2693.23	1249.07		962.413
2231.1	4347.75		4767.38
2300.85	1836.54		2824.02
1844.17	1598.94		6076.39
1786.41	2926.48		5072.56
2027.28	2155.89		1205.47
2938.47	3189.15
1513.92	3772.27
2291.05	4060.01
3004.95	4049.11
1966.24	1765.7
858.87	2494.86
3164.08	627.803
3168.44	881.758
2342.27	410.906
2277.97	1794.03
2107.94	1455.06
2085.05	2939.56
1824.55	2805.5
1884.5	1800.57
3123.76	3730.85
2574.43	2539.55
1703.57	3109.59
1422.37	2129.73
2614.76	2295.41
2765.17	3271.99
3063.81	3956.47
3570.63	2135.18
3826.77	2368.43
1942.27	3028.93
8948.37	3054
2596.23	3967.37
3224.03	4127.59
1992.4	2721.57
2657.26	1961.88
1986.95	1597.85
3290.52	2997.32
2176.6	3095.42
2555.9	1763.52
2962.45	2791.33
2288.87	3737.39
2976.62	2806.59
2633.29	2040.36
3791.89	3964.1
4415.33	2165.7
3250.19	2160.25
2694.32	3390.79
3682.89	1996.76
2344.45	4717.24
2773.89	1809.29
2330.28	1397.3
3488.89	3909.6
4065.46	1717.74
1909.57	1451.79
2730.29	3419.13
6182.12	3525.94
6952.7	4361.92
4191.89	2500.31
3105.23	2886.15
2832.74	1568.42
4791.36	3190.24
4275.82	3251.28
2819.66	3182.61
2800.05	3303.6
3576.08	3459.46
1444.17	4857.84
2458.9	3499.78
4790.27	3506.32
3602.24	4730.32
3335.2	4470.92
4117.78	3167.35
2004.39	2610.4
5100.9	4561.38
4135.22	3795.16
2493.77	4130.86
3101.96	487.201
3074.71	3384.25
3171.71	2080.69
2951.55	2930.84
3012.58	3622.95
3394.06	1848.53
2369.52	3776.63
2965.72	3963.01
4533.04	2889.42
2933.02	4051.29
1900.85	2901.41
4175.54	1843.08
3481.26	2073.06
2091.59	3420.22
1517.19	2106.85
3638.21	2640.91
2475.24	2687.78
2987.51	2174.42
4559.2	2938.47
2795.69	4595.17
2296.5	2739.01
3113.95	3692.7
5377.74	4765.2
4351.02	4604.98
2831.65	4391.35
2190.77	1736.27
3245.83	3419.13
3099.78	4623.51
4143.94	3752.65
847.97	2168.97
2394.59	2160.25
3130.3	2386.96
2485.05	2551.54
2836.01	4598.44
949.334	3638.21
2998.41	3779.9
3991.35	4000.07
3339.56	2621.3
2567.89	1796.21
2324.83	3218.58
3362.45	2407.67
3134.66	578.756
788.024	3485.62
2330.28	3290.52
3402.78	2077.42
3479.08	2324.83
2397.86	2372.79
3027.84	4009.87
3792.98	3551.01
1285.03	2719.39
2298.68	3117.22
1679.59	2274.7
1546.62	2838.19
3302.51	1729.73
2936.29	2400.04
	2036
	2100.31
	4612.61
	4161.38
	1862.7
	3072.53
	4358.65
	4024.04
	4875.28
	547.148
	2696.5
	637.613
	1719.92
	2649.63
	4019.68
	2475.24
	3093.24
	3825.68
	4970.11
	2762.99
	3254.55
	4552.66
	3548.83
	3567.36
	3503.05
	3912.87
	3452.92
	3662.18
	3602.24
	2936.29
	3006.04
	2560.26
	1681.77
	3222.94
	4201.7
	3786.44
	2972.26
	2752.09
	4815.34
	3636.03
	3239.29
	1388.58
	3790.8
	2971.17
	2820.75
	4457.84
	3445.29
	3134.66
	2800.05
	3172.8
	3957.56
	317.171
	4736.86
	3142.29
	3396.24
	2900.32
	3171.71
	2078.51
	2910.13
	2298.68
	3264.36
	2211.48
	3655.65
	3983.72
	3820.23
	3678.53
	3399.51
	1997.85
	3788.62
	3183.7
	2379.33
	2790.24
	2471.97
	4048.02
	522.079
	396.737
	2279.06

## Sheet: wt sol 695-3
Type 1	Type 2A	Type2b	Type 2X
2288.82	1923.53	#DIV/0!	1193.51
2347.72	1213.1		1220.73
2353.17	2200.58		2140.63
2179.87	2454.54		844.7
432.705	2577.7		1242.53
1143.34	1657.79		313.902
309.542	1725.37		403.276
1655.61	3411.5		792.383
1750.44	1309.01		876.309
2207.12	948.244		479.572
1624	430.525		468.672
2244.18	2748.82		1680.68
1029.99	583.116		353.139
1707.93	1185.85		1075.77
2761.9	2242		404.366
2604.95	376.028		449.054
1129.17	2154.8		1952.08
2744.46	2396.77		1162.96
1560.79	1023.45		314.992
3531.39	2558.08		1881.23
1689.4	2638.74		956.964
2258.35	1547.71		1727.55
4685.63	2603.86		913.366
2431.65	3144.47		2033.82
2396.77	1144.43		2806.59
2284.51	2921.03		584.206
1153.15	1550.98		1046.34
1934.64	2165.7		1419.1
3072.53	1224		1517.19
2388.05	4846.95		463.223
2926.48	2915.58		530.799
2223.47	745.516		1266.51
2289.96	347.69		352.049
336.79	784.754		2377.15
466.493	2185.32		333.52
2008.75	1404.93		3609.87
2711.76	2245.27		1977.14
350.959	885.028		478.482
1925.92	835.981		370.578
2594.05	1917.2		567.857
367.308	1690.49		1955.35
451.234	1962.97		1176.04
502.46	1994.58		689.929
2253.99	1776.6		1398.39
2163.52	1746.08		2488.32
2171.15	3673.08		1858.34
1893.22	2018.56		620.174
675.76	1851.8		647.422
935.165	1670.87		1020.18
2606.04	2576.61		1556.43
635.433	2552.63		2430.56
3317.77	2128.65		803.283
2566.8	2638.74		440.334
2165.7	2764.08		539.518
1954.26	726.987		1204.38
3324.3	1725.37		2975.53
2034.91	2010.93		542.788
865.409	1577.14		1666.51
3123.76	1618.55		1302.47
2186.41	1905.21		433.795
2332.46	1291.57		396.737
2957	2564.62		966.773
1136.8	2918.85		594.015
4037.12	332.43		554.777
367.308	946.064		2793.51
3785.35	802.193		348.78
323.711	1997.85		1235.99
665.951	2337.91		3339.56
369.488	3552.1		2053.44
2126.47	2236.55		625.623
1577.14	1897.58		1441.99
2301.94	2207.12		735.707
2672.52	1971.69		2785.88
1889.95	1724.28		300.822
1504.11	1692.67		822.902
3519.4	1930.28		606.004
2812.03	915.546		622.353
1792.94	350.959		771.675
768.405	667.041		1991.31
4134.13	367.308		406.546
2492.68	1340.62		2234.37
3510.68	2016.38		1907.39
3045.28	457.773		1104.11
3474.72	3592.43		492.651
4332.5	2268.16		788.024
2213.66	544.968		2388.05
2748.82	2371.7
2236.55	1826.73
2149.35	2857.81
2565.71	2119.93
2565.71	3569.54
891.568	2086.14
1160.78	1288.3
3579.35	1594.58
2836.01	1959.7
2494.86	1380.95
1974.96	2106.85
3475.81	1141.16
4730.32	421.805
2272.52	897.017
3118.31	1818.01
3912.87	3686.16
3985.9	635.433
1554.25	1689.4
322.621	1755.89
2156.98	1704.66
2233.28	501.371
3207.68	1957.53
2275.79	3062.72
1731.91	907.917
1016.91	1645.8
3170.62	2485.05
2736.83	1739.54
3140.11	2565.71
2421.84	891.568
2313.93	1462.69
2292.14	2307.39
1504.11	985.302
2425.11	2182.05
4116.69	609.274
377.118	1207.65
2195.13	1710.11
3494.33	2686.69
4218.05	1446.35
2608.22	1586.95
1722.1	1081.22
658.321	1868.15
2734.65	2356.44
3243.65	1943.36
2189.68	568.947
2585.33	323.711
779.304	1428.91
380.388	665.951
1818.01	369.488
3368.99	1331.9
2255.08	2420.75
3146.65	2585.33
3525.94	3055.09
2614.76	892.658
3201.14	1504.11
3380.98	382.568
2675.79	1588.04
3060.54	2770.62
567.857	1676.32
3634.94	2094.86
2535.19	489.381
2615.85	1212.01
2354.26	2270.34
3470.36	1704.66
2676.88	2922.12
1612.02	354.229
3334.11	1100.84
2725.93	1058.33
330.251	1710.11
2371.7	3642.57
2242	1995.67
2911.22	2988.6
1354.79	1709.02
4382.63	1762.43
2458.9	2565.71
2813.12	1679.59
3101.96	3307.96
3079.07	2362.98
2756.45	390.197
543.878	2754.27
3973.91	1331.9
1922.65	1368.96
3461.64	1961.88
971.133	471.942
551.508	1533.54
2900.32	2948.28
467.583	2573.34
2203.85	1968.42
3206.59	1653.43
1468.14	2512.3
1825.64	469.762
3649.11	1632.72
3958.65	3207.68
729.167	2706.31
514.45	3455.1
3761.37	1016.91
1949.9	2792.42
1864.88	2452.36
2173.33	506.82
3487.8	970.043
2875.25	1913.93
3074.71	3055.09
2372.79	2260.53
2998.41	834.891
3338.47	1521.55
3613.14	2250.72
2380.42	1497.57
374.938	1560.79
2317.2	2317.2
2943.92	1031.08
2886.15	3373.35
2671.43	2274.7
2574.43	304.092
3067.08	1505.2
4231.13	2178.78
3081.25	2851.27
2355.35	2626.75
2598.41	1685.04
2794.6	2866.53
3758.1	4401.16
2446.91	2054.53
434.884	2310.66
4042.57	2882.88
2466.53	2149.35
2883.97	1290.48
1620.73	480.662
3361.36	2506.85
2410.94	955.874
2319.38	1912.84
1798.39	1966.24
470.852	2898.14
4873.1	380.388
3372.26	2436.01
1089.94	336.79
2400.04	2390.23
516.63	4620.24
573.306	2648.54
2262.71	2781.52
2294.32	3681.8
1993.49	3901.97
2265.98	1916.11
1872.51	2172.24
2245.27	2514.48
1271.96	2783.7
	2291.05
	2019.65
	3513.95
	1945.54
	2242
	2796.78
	3710.14
	2008.75
	2211.48
	835.981
	1790.76
	2444.73
	1565.15
	3120.49
	2180.96
	794.563
	2312.84
	2392.41
	1245.8
	2540.64
	2255.08
	3474.72
	2455.63
	438.154
	1927.01
	2743.37
	2758.63
	971.133
	1837.63
	609.274
	1925.92
	2022.92
	2832.74
	2551.54
	1657.79
	2760.81
	2247.45
	1929.19
	1625.09
	2934.11
	2446.91
	2114.48
	1045.25
	1477.95
	1864.88
	1694.85
	764.045
	4281.27
	1855.07
	2258.35
	488.291
	1111.73
	2465.44
	1740.63
	1681.77
	473.032
	2121.02
	4099.25
	2559.17
	2883.97
	1830
	1093.21
	1862.7
	2204.94
	1837.63
	2507.94
	3943.39
	374.938
	2945.01
	2022.92
	603.825
	2200.58
	2693.23
	344.42
	2740.1
	1828.91
	2633.29
	3472.54
	2776.07
	2364.07
	2943.92
	3026.75
	2005.48
	2826.2
	2008.75
	2194.04
	2263.8
	1319.91
	1455.06
	2340.09
	2212.57
	1191.3
	1691.58
	2822.93
	2114.48
	2189.68
	1650.16
	3721.04
	2081.78
	4024.04
	437.064
	434.884
	434.884
	1883.41
	1940.09
	2766.26
	586.386
	1612.02
	2308.48
	3916.14
	1568.42
	1942.27
	485.022
	1709.02
	2018.56
	2463.26
	2256.17
	1713.38
	1552.07
	1933.55
	1336.26
	516.63
	573.306
	2947.19
	2623.48
	3827.86
	1751.53
	1942.27
	2456.72
	1853.98
	3505.23
	4137.4
	2558.08
	1052.88
	1412.56
	1408.2
	3188.06
	1625.09
	1607.66
	504.64
	1765.7
	400.007
	1271.96
	2513.39
	2876.34
	1841.99
	1036.53
	2691.05
	444.694
	358.589
	3543.38
	500.281
	1392.94
	3368.99
	2092.68
	2422.93
	1012.55
	308.452
	335.7
	524.259
	364.039
	3449.65
	2735.74

## Sheet: wt sol c1
Type 1	Type 2A	Type2b	Type 2X
1827.5	1734.98		1311.71
2429.47	3922.68		4884
2613.67	989.662		3118.31
2488.32	2188.59		600.555
587.476	2043.63		433.795
1311.19	3668.72		300.822
2209.3	587.476		2286.69
758.595	2051.26		907.917
4357.56	1311.19		2552.63
310.632	4224.59		2477.42
1606.57	1846.35		341.15
3556.46	559.137		852.33
319.351	1462.69		1522.64
2286.69	758.595		1193.48
890.478	1758.07		771.675
2918.85	310.632		1046.34
2077.42	1606.57		1344.98
301.912	1679.59		525.349
2995.14	319.351		1674.14
2488.32	890.478		2808.77
3164.08	2576.61		2371.7
3687.25	368.398		371.668
2111.21	3111.77		922.086
911.186	2198.4		770.585
1053.97	4501.44		958.054
3008.22	2299.76		1170.59
1124.81	723.718		2867.62
1593.49	911.186		573.306
652.872	660.501		467.583
2012.02	1053.97		738.977
4504.71	1804.93		1943.36
4271.46	4744.49		1228.36
1509.56	1299.2		1273.05
2242	769.495		665.951
1751.53	381.478		881.758
560.227	405.456		1283.94
560.227	2234.37		313.902
2159.16	766.225		435.974
1712.29	4504.71		560.227
1845.26	1440.9		736.797
2437.1	3795.16		364.039
1200.02	2002.21		4475.28
396.737	1650.16		3493.24
463.223	2155.89		1014.73
1594.58	2099.22		497.011
446.874	2437.1		1069.23
1435.45	396.737		801.103
1752.62	2674.7		631.073
2634.38	473.032		1237.08
1285.03	1591.31		1399.48
899.197	2596.23		316.081
367.308	1651.25		682.3
547.148	899.197		1853.98
1717.74	1596.76		527.529
2728.11	3142.29		1578.23
582.026	532.979		592.925
1794.03	761.865		1290.48
336.79	1552.07		700.829
356.409	582.026		1401.66
1594.58	1794.03		4347.75
680.12	2958.09		397.827
1476.86	868.679		1387.49
1097.57	336.79		422.895
946.064	356.409		311.722
1957.53	1724.28		673.58
697.559	1206.56		304.092
429.435	440.334		1411.47
1464.87	1172.77		3604.42
1741.72	1003.83		674.67
2759.72	1116.09		1426.73
3935.76	1256.7		1307.92
3879.08	1622.91		1262.15
791.294	1918.29		562.407
2464.35	1298.11		323.711
1554.25	1538.99		2946.1
3201.14	1235.99		1762.43
644.152	2715.03		2457.81
2242	321.531
977.673	3879.08
2126.47	1265.42
1256.7	2233.28
4769.56	2335.73
359.679	2909.04
1605.48	1680.68
2362.98	900.287
312.812	1509.56
3694.88	644.152
2292.14	3491.07
989.662	1841.99
710.638	3329.75
2206.03	326.981
407.636	1690.49
1337.35	4363.01
2889.42	2126.47
4918.88	4567.92
1172.77	1996.76
2964.63	1489.94
3589.16	952.604
1940.09	2161.34
1387.49	516.63
1108.46	1067.05
3435.48	1422.37
2883.97	2038.18
2667.07	3507.41
2517.75	407.636
369.488	428.345
401.096	1688.31
3049.64	2930.84
1215.28	2889.42
2412.03	1473.59
2170.06	2004.39
1839.81	1095.39
1474.68	641.972
2366.25	3071.44
373.848	1581.5
1337.35	1015.82
4718.33	1172.77
1824.55	1198.93
1237.08	1846.35
1689.4	1167.32
1814.74	3435.48
2165.7	2434.92
3011.49	3008.22
1225.09	2599.5
1166.23	1288.3
1467.05	473.032
1647.98	369.488
2230.01	2795.69
691.019	3301.42
1796.21	1992.4
2239.82	2635.47
3383.16	1169.5
1540.08	1311.19
1521.55	765.135
2582.06	587.476
1041.98	778.214
579.846	1641.44
480.662	732.437
2730.29	1070.32
1815.83	1205.47
3464.91	742.246
3243.65	934.075
469.762	1919.38
984.212	1496.48
2064.34	892.658
2342.27	928.625
1806.02	2989.69
4855.66	2253.99
1629.45	2624.57
2645.27	1569.51
1812.56	1968.42
1935.73	691.019
1218.55	1366.78
1206.56	2194.04
1862.7	3589.16
1730.82	2524.29
2257.26	1377.68
1515.01	1486.67
2211.48	1755.89
1441.99	1721.01
1511.74	1183.67
300.822	1507.38
306.272	2105.76
1256.7	2428.38
1921.56	480.662
1164.05	1451.79
1267.6	2039.27
2039.27	1613.11
2349.9	1786.41
2409.85	1988.04
2053.44	2036
1758.07	3243.65
3717.77	1634.9
1755.89	1997.85
1608.75	1916.11
1608.75	4285.63
1640.35	1960.79
550.418	1626.18
1826.73	2005.48
1822.37	353.139
1674.14	534.069
1512.83	1588.04
2555.9	1443.08
919.906	1206.56
1062.69	995.112
2438.19	1351.52
1103.02	1607.66
1299.2	1057.24
1099.75	2085.05
2223.47	1377.68
1419.1	1517.19
1469.23	1709.02
1515.01	3798.43
1414.74	1571.69
1754.8	1247.98
492.651	2099.22
3010.4	1993.49
2378.24	1336.26
2625.66	306.272
2909.04	765.135
2526.47	528.619
2315.02	1550.98
1500.84	2010.93
4174.45	2689.96
1222.91	2024.01
1380.95	530.799
301.912	1367.87
1521.55	758.595
2076.33	1665.42
1003.83	1801.66
2069.79	1733
2723.75	1479.04
1864.88	1852.89
1872.51	2850.18
1989.13	1275.23
1750.44	1492.12
2346.63	1096.48
1154.24	1140.07
2173.33	3717.77
2509.03	3351.55
2695.41	955.874
2657.26	1327.54
1084.49	808.733
1447.44	1640.35
737.887	1788.58
985.302	870.859
1168.41	1952.08
1913.93	1905.21
2732.47	2258.35
2681.24	1402.75
1903.03	1826.73
2183.14	3306.87
2565.71	2315.02
2158.07	1361.33
	1972.78
	1698.12
	1331.9
	3888.89
	1797.3
	1099.75
	552.598
	1051.79
	2092.68
	1403.84
	1364.6
	1271.96
	1349.34
	1939
	1222.91
	1286.12
	1392.94
	1459.42
	420.715
	1815.83
	3300.33
	358.589
	1328.63
	4174.45
	1558.61
	2287.78
	1847.44
	2225.65
	1570.6
	2539.55
	2051.26
	1723.19
	982.032
	447.964
	1552.07
	1216.37
	3897.61
	1458.33
	2509.03
	820.722
	2280.15
	2657.26
	2658.35
	737.887
	879.578
	3830.04
	3419.13
	2740.1
	2031.64

[truncated: 1 more sheets: Analysis]
