# Supplementary material for: An Orai1 gain-of-function tubular aggregate myopathy mouse model phenocopies key features of the human disease
Source: EMBO J. 2024 Oct 17;43(23):5941–71. doi: 10.1038/s44318-024-00273-4 (PMC11612304; doi:10.1038/s44318-024-00273-4)
Supplement: Supplementary file 3 — Source data Fig. 1 [file 44318_2024_273_MOESM3_ESM.zip › Figure 1/1H and J/README.txt]

SOL muscles were staining with antibodies that recognize different myosin isoforms. Thus, Red = Type IIa ; Green= = Type IIb; Blue = Type I and Black = Type IIx.


The number of fibers stained in red/green/blue/black, as well as the cross sectional area (CSA) of each fiber, of 8M WT and GS SOL muscle are summarized in the 'raw data of 8M WT_GS SOL Fiber Type'. 

Based on the raw data, average CSA and fiber type frequency were calculated. 
