# Supplementary material for: An Orai1 gain-of-function tubular aggregate myopathy mouse model phenocopies key features of the human disease
Source: EMBO J. 2024 Oct 17;43(23):5941–71. doi: 10.1038/s44318-024-00273-4 (PMC11612304; doi:10.1038/s44318-024-00273-4)
Supplement: Supplementary file 3 — Source data Fig. 1 [file 44318_2024_273_MOESM3_ESM.zip › Figure 1/1H and J/SOL CSA.xlsx]

## Sheet: Raw Data
		WT					GS
Barcode		3c	700-1	1169-4	695-3	c1	061-1	334-1	695-1	713-1	1169-1
Fiber Type CSA	Type IIx	1402.05	1358.09	2034.95	1193.51	1311.71	1208.25	1150.77	1280.03	1420.73	1293.29
	Type IIa	1531.66	1779.15	2331.84	1923.53	1734.98	1395.23	1959.54	2271.38	2229.8	2068.58
	Type IIb	1695.39	1996.87	2347.9						2308.32	1693.18
	Type I	1463.87	1756.41	2186.21	2288.82	1827.51	1554.43	2074.89	2302.61	2092.46	1952.79
