# Supplementary material for: An Orai1 gain-of-function tubular aggregate myopathy mouse model phenocopies key features of the human disease
Source: EMBO J. 2024 Oct 17;43(23):5941–71. doi: 10.1038/s44318-024-00273-4 (PMC11612304; doi:10.1038/s44318-024-00273-4)
Supplement: Supplementary file 3 — Source data Fig. 1 [file 44318_2024_273_MOESM3_ESM.zip › Figure 1/1H and J/SOL fiber type frequency .xlsx]

## Sheet: Sheet1
		WT					GS
Barcode		3c	700-1	1169-4	695-3	c1	061-1	334-1	695-1	713-1	1169-1
Fiber Type frequency (%)	Type IIx	15.1013	9.58409	15.0729	12.2535	13.0653	10.4225	12	10.5939	18.2556	16.0377
	Type IIa	41.8048	43.2188	47.6499	55.3521	47.5712	58.0282	41.875	57.3034	47.0588	37.2642
	Type IIb	2.94659	6.50995	2.10697	0	0	0	0	0	4.66531	3.14465
	Type I	40.1473	40.6872	35.1702	32.3944	39.3635	31.5493	46.125	32.1027	30.0203	43.5535
