# Supplementary material for: An Orai1 gain-of-function tubular aggregate myopathy mouse model phenocopies key features of the human disease
Source: EMBO J. 2024 Oct 17;43(23):5941–71. doi: 10.1038/s44318-024-00273-4 (PMC11612304; doi:10.1038/s44318-024-00273-4)
Supplement: Supplementary file 3 — Source data Fig. 1 [file 44318_2024_273_MOESM3_ESM.zip › Figure 1/1K/tail bleeding tests.xlsx]

## Sheet: README
In this experiment, the time needed for each mouse to stop bleeding were recorded. The maxinium bleeding time is 1200s (20mins), the experiment is then terminated due to ethical reason. When plotting the graph, time is converted into minutes.

## Sheet: RAW DATA
WT (sec)	GS (sec)
290	1200
1200	286
255	257
245	225
250	228
630	1200
1200	480
260	315
	1200
