# Supplementary material for: An Orai1 gain-of-function tubular aggregate myopathy mouse model phenocopies key features of the human disease
Source: EMBO J. 2024 Oct 17;43(23):5941–71. doi: 10.1038/s44318-024-00273-4 (PMC11612304; doi:10.1038/s44318-024-00273-4)
Supplement: Supplementary file 4 — Source data Fig. 2 [file 44318_2024_273_MOESM4_ESM.zip]

Archive with 18 entries (13 files):
- Figure 2/
- Figure 2/2A/
- Figure 2/2A/12M GS GT.tif
- Figure 2/2A/12M WT GS.tif
- Figure 2/2A/README.txt
- Figure 2/2B/
- Figure 2/2B/18M GS GT.tif
- Figure 2/2B/18M WT  GT.tif
- Figure 2/2B/README.txt
- Figure 2/2C-D/
- Figure 2/2C-D/Representative EM image for 8M GS EDL.tif
- Figure 2/2C-D/Representative EM image for 8M GS FDB.tif
- Figure 2/2C-D/Representative EM image for 8M WT EDL.tif
- Figure 2/2C-D/Representative EM image for 8M WT FDB.tif
- Figure 2/2E-G/
- Figure 2/2E-G/EDL muscle TAs statistics.xlsx
- Figure 2/2E-G/FDB muscle TAs statistics.xlsx
- Figure 2/2E-G/Tibialis Anterior muscle TAs statistics.xlsx
