# Supplementary material for: An Orai1 gain-of-function tubular aggregate myopathy mouse model phenocopies key features of the human disease
Source: EMBO J. 2024 Oct 17;43(23):5941–71. doi: 10.1038/s44318-024-00273-4 (PMC11612304; doi:10.1038/s44318-024-00273-4)
Supplement: Supplementary file 4 — Source data Fig. 2 [file 44318_2024_273_MOESM4_ESM.zip › Figure 2/2A/README.txt]

The original microscopic images were cropped and color corrected using ImageJ so that the background color for both images is similar. 
