# Supplementary material for: An Orai1 gain-of-function tubular aggregate myopathy mouse model phenocopies key features of the human disease
Source: EMBO J. 2024 Oct 17;43(23):5941–71. doi: 10.1038/s44318-024-00273-4 (PMC11612304; doi:10.1038/s44318-024-00273-4)
Supplement: Supplementary file 4 — Source data Fig. 2 [file 44318_2024_273_MOESM4_ESM.zip › Figure 2/2E-G/EDL muscle TAs statistics.xlsx]

## Sheet: Sheet1
EDL muscles
	Fibers with TAs (%)	No. of TAs/fiber	Size of TAs (μm2)
WT-1 M	6.67	1	0.6
WT-2 M	13.33	1	0.9
WT-3 M	0	0	0
WT-4 M	0	0	0
WT-5 M	0	0	0
WT-6 M	0	0	0
WT-7 M	0	0	0
WT-8 M	0	0	0
GS-1 F	34.21	4.16667	3.65843
GS-2 F	29.41	2.38462	5.13719
GS-3 M	40.63	2.84615	2.75385
GS-4 M	43.33	1.54546	4.27674
GS-5 M	46.67	3.15385	3.96734
GS-6 M	25	2.3	4.62317
GS-7 F	23.33	1.625	0.76375
