# Supplementary material for: An Orai1 gain-of-function tubular aggregate myopathy mouse model phenocopies key features of the human disease
Source: EMBO J. 2024 Oct 17;43(23):5941–71. doi: 10.1038/s44318-024-00273-4 (PMC11612304; doi:10.1038/s44318-024-00273-4)
Supplement: Supplementary file 4 — Source data Fig. 2 [file 44318_2024_273_MOESM4_ESM.zip › Figure 2/2E-G/FDB muscle TAs statistics.xlsx]

## Sheet: Sheet1
FDB muscles
	Fibers with TAs (%)	No. of TAs/fiber	Size of TAs (μm2)
WT-1 M	0	0	0
WT-2 M	0	0	0
WT-3 M	3.33	1	2.7
WT-4 M	0	0	0
WT-5 M	0	0	0
GS-1 M	6.67	3	5.82
GS-2 M	23.33	3.14	5.59
GS-3 M	16.67	3.2	6.28
GS-4 M	3.33	1	0.88
