# Supplementary material for: An Orai1 gain-of-function tubular aggregate myopathy mouse model phenocopies key features of the human disease
Source: EMBO J. 2024 Oct 17;43(23):5941–71. doi: 10.1038/s44318-024-00273-4 (PMC11612304; doi:10.1038/s44318-024-00273-4)
Supplement: Supplementary file 4 — Source data Fig. 2 [file 44318_2024_273_MOESM4_ESM.zip › Figure 2/2E-G/Tibialis Anterior muscle TAs statistics.xlsx]

## Sheet: Sheet1
EDL muscles
	Fibers with TAs (%)	No. of TAs/fiber	Size of TAs (μm2)
WT-1	0	0	0
WT-2	0	0	0
WT-3	0	0	0
WT-4	0	0	0
GS-1	33.3333	1.4	18.8285
GS-2	42	3.61905	2.179
GS-3	6	2	3.27
GS-4	10	2.2	3.95
