# Supplementary material for: An Orai1 gain-of-function tubular aggregate myopathy mouse model phenocopies key features of the human disease
Source: EMBO J. 2024 Oct 17;43(23):5941–71. doi: 10.1038/s44318-024-00273-4 (PMC11612304; doi:10.1038/s44318-024-00273-4)
Supplement: Supplementary file 5 — Source data Fig. 3 [file 44318_2024_273_MOESM5_ESM.zip]

Archive with 27 entries (15 files):
- Figure 3/
- Figure 3/3A/
- Figure 3/3A/8M Grip Strength .xlsx
- Figure 3/3B/
- Figure 3/3B/Treadmill Behavior.xlsx
- Figure 3/3C/
- Figure 3/3C/Rotarod Behavior.xlsx
- Figure 3/3D/
- Figure 3/3D/EDL Specific Force (Force Frequency).xlsx
- Figure 3/3E/
- Figure 3/3E/8M EDL Muscle Kinetics.xlsx
- Figure 3/3F/
- Figure 3/3F/8M EDL 50Hz Repetitive Stimulation.xlsx
- Figure 3/3G/
- Figure 3/3G/SOL Specific Force (Force Frequency).xlsx
- Figure 3/3H/
- Figure 3/3H/8M SOL muscle kinetics.xlsx
- Figure 3/3I/
- Figure 3/3I/8M SOL 50Hz Repetitive Stimulation.xlsx
- Figure 3/3J/
- Figure 3/3J/Max Specific Force, Time to 50% max force and dF_dt at Decay.xlsx
- Figure 3/3J/Raw data for EDL muscle 150Hz sustained stimulation (Used to plot traces).xlsx
- Figure 3/3J/README.txt
- Figure 3/3K/
- Figure 3/3K/Max Specific Force, Time to 50% max force and dF_dt at Decay.xlsx
- Figure 3/3K/Raw data for SOL muscle 150Hz sustained stimulation (Used to plot traces).xlsx
- Figure 3/3K/README.txt
