# Supplementary material for: An Orai1 gain-of-function tubular aggregate myopathy mouse model phenocopies key features of the human disease
Source: EMBO J. 2024 Oct 17;43(23):5941–71. doi: 10.1038/s44318-024-00273-4 (PMC11612304; doi:10.1038/s44318-024-00273-4)
Supplement: Supplementary file 5 — Source data Fig. 3 [file 44318_2024_273_MOESM5_ESM.zip › Figure 3/3A/8M Grip Strength .xlsx]

## Sheet: Raw Data
WT (mN/g)	GS(mN/g)
114.16	101.931
101.719	95.1549
109.753	85.3282
99.6443	89.0672
118.257	87.6673
99.1458	79.4217
88.0241	104.932
107.738	80.5783
101.368	105.095
	105.609
	89.3648
