# Supplementary material for: An Orai1 gain-of-function tubular aggregate myopathy mouse model phenocopies key features of the human disease
Source: EMBO J. 2024 Oct 17;43(23):5941–71. doi: 10.1038/s44318-024-00273-4 (PMC11612304; doi:10.1038/s44318-024-00273-4)
Supplement: Supplementary file 5 — Source data Fig. 3 [file 44318_2024_273_MOESM5_ESM.zip › Figure 3/3B/Treadmill Behavior.xlsx]

## Sheet: Stats
		No. of cumulative falls
Genotypes		425-2	425-4	154-3	153-1	153-4	982-1	982-3			701-1	701-2	701-3	425-3	425-1	154-1	154-2	153-2	153-3
Time (mins)		WT	WT	WT	WT	WT	WT	WT			GS	GS	GS	GS	GS	GS	GS	GS	GS
Till x mintues	5	0	0	0	0	0	0	0			0	0	0	0	0	0	0	0	0
	10	0	0	0	0	0	0	0			0	0	0	0	0	0	0	0	0
	15	0	1	2	1	0	1	0			13	12	11	15	7	12	8	13	12
	20	10	14	17	13	8	16	10			31	27	23	30	24	26	22	29	27
	25	28	34	38	31	13	35	23			53	54	44	59	41	49	39	57	46
	30	43	52	67	52	29	63	40			72	77	65	98	54	73	56	85	64
	35	64	79	93	73	42	89	57			102	105	90	123	73	93	73	115	87
	40	79	98	115	94	60	107	72			129	128	112	147	97	115	92	127	113
	45	99	119	132	113	75	124	90			158	157	135	175	121	134	109	152	139
	50	122	137	153	133	93	142	113			192	189	152	200	142	158	130	174	171
	55	143	160	179	155	113	167	138			234	227	178	236	167	193	151	203	211
	60	169	195	209	181	142	199	164			276	259	212	270	194	227	175	225	257

## Sheet: Raw Data
		Treadmill fall time
Mouse ID	Genotype	5m/min（0-5mins)	6-10m/min (5-10min)	11-15m/min (10-15min)	16-20m/min (15-20min)	20m/min (20-25min)	20m/min (25-30min)	20m/min (30-35min)	20m/min (35-40min)	20m/min (40-45min)	20m/min (45-50min)	20m/min (50-55min)	20m/min (55-60min)
425-2	WT	0	0	0	10	18	15	21	15	20	23	21	26
425-4	WT	0	0	1	13	20	18	27	19	21	18	23	35
154-3	WT	0	0	2	15	21	29	26	22	17	21	26	30
153-1	WT	0	0	1	12	18	21	21	21	19	20	22	26
153-4	WT	0	0	0	8	5	16	13	18	15	18	20	29
982-1	WT	0	0	1	15	19	28	26	18	17	18	25	32
982-3	WT	0	0	0	10	13	17	17	15	18	23	25	26
701-1	GS	0	0	13	18	22	19	30	27	29	34	42	42
701-2	GS	0	0	12	15	27	23	28	23	29	32	38	32
701-3	GS	0	0	11	12	21	21	25	22	23	17	26	34
425-3	GS	0	0	15	15	29	39	25	24	28	25	36	34
425-1	GS	0	0	7	17	17	13	19	24	24	21	25	27
154-1	GS	0	0	12	14	23	24	20	22	19	24	35	34
154-2	GS	0	0	8	14	17	17	17	19	17	21	21	24
153-2	GS	0	0	13	16	28	28	30	12	25	22	29	22
153-3	GS	0	0	12	15	19	18	23	26	26	32	40	46
