# Supplementary material for: An Orai1 gain-of-function tubular aggregate myopathy mouse model phenocopies key features of the human disease
Source: EMBO J. 2024 Oct 17;43(23):5941–71. doi: 10.1038/s44318-024-00273-4 (PMC11612304; doi:10.1038/s44318-024-00273-4)
Supplement: Supplementary file 5 — Source data Fig. 3 [file 44318_2024_273_MOESM5_ESM.zip › Figure 3/3C/Rotarod Behavior.xlsx]

## Sheet: Stats
		No. of cumulative rests
Genotypes		425-2	425-4	154-3	153-1	153-4	982-1	982-3			701-1	701-2	701-3	425-3	425-1	154-1	154-2	153-2	153-3
Time (mins)		WT	WT	WT	WT	WT	WT	WT			GS	GS	GS	GS	GS	GS	GS	GS	GS
Till x mintues	5	0	0	0	0	0	0	0			1	2	0	0	4	2	3	2	1
	10	0	1	0	0	1	0	1			3	5	1	2	10	5	9	6	4
	15	1	2	0	1	3	0	1			6	10	3	3	17	9	15	11	8
	20	2	4	1	2	4	1	2			10	14	4	5	28	13	20	16	12
	25	4	6	2	3	5	1	4			14	19	6	7	35	18	28	20	17
	30	5	8	2	4	6	1	6			19	25	9	9	37	26	33	26	25
	35	7	14	3	4	10	1	7			22	29	12	10	48	30	38	35	29
	40	9	17	3	6	12	2	11			27	33	14	13	53	36	38	49	34
	45	12	24	5	8	17	3	14			33	39	17	15	69	41	49	54	40
	50	16	28	7	12	20	4	18			42	45	21	18	85	47	57	61	48
	55	21	31	11	16	25	6	22			50	52	25	21	101	53	71	70	56
	60	25	36	15	20	29	8	27			57	62	30	24	114	61	80	85	63

## Sheet: Raw Data
		number of rest
Mouse ID	Genotype	14rpm (0-5mins)	15rpm (5-10mins)	16rpm (10-15mins)	17rpm (15-20mins)	18rpm (20-25mins)	19rpm (25-30mins)	20rpm (30-35mins)	21rpm (35-40mins)	22rpm (40-45mins)	23rpm
											45-50mins	50-55mins	55-60mins
425-2	WT	0	0	1	1	2	1	2	2	3	4	5	4
425-4	WT	0	1	1	2	2	2	6	3	7	4	3	5
154-3	WT	0	0	0	1	1	0	1	0	2	2	4	4
153-1	WT	0	0	1	1	1	1	0	2	2	4	4	4
153-4	WT	0	1	2	1	1	1	4	2	5	3	5	4
982-1	WT	0	0	0	1	0	0	0	1	1	1	2	2
982-3	WT	0	1	0	1	2	2	1	4	3	4	4	5
701-1	GS	1	2	3	4	4	5	3	5	6	9	8	7
701-2	GS	2	3	5	4	5	6	4	4	6	6	7	10
701-3	GS	0	1	2	1	2	3	3	2	3	4	4	5
425-3	GS	0	2	1	2	2	2	1	3	2	3	3	3
425-1	GS	4	6	7	11	7	2	11	5	16	16	16	13
154-1	GS	2	3	4	4	5	8	4	6	5	6	6	8
154-2	GS	3	6	6	5	8	5	5	0	11	8	14	9
153-2	GS	2	4	5	5	4	6	9	14	5	7	9	15
153-3	GS	1	3	4	4	5	8	4	5	6	8	8	7
