# Supplementary material for: An Orai1 gain-of-function tubular aggregate myopathy mouse model phenocopies key features of the human disease
Source: EMBO J. 2024 Oct 17;43(23):5941–71. doi: 10.1038/s44318-024-00273-4 (PMC11612304; doi:10.1038/s44318-024-00273-4)
Supplement: Supplementary file 5 — Source data Fig. 3 [file 44318_2024_273_MOESM5_ESM.zip › Figure 3/3D/EDL Specific Force (Force Frequency).xlsx]

## Sheet: Sheet1
Frequency (Hz)	WT-1	WT-2	WT-3	WT-4	WT-5	WT-6	WT-7	WT-8	GS-1	GS-2	GS-3	GS-4	GS-5	GS-6	GS-7	GS-8	GS-9
1	47.0849	49.5027	51.697	62.9569	60.3293	46.4953	61.1193	52.9049	37.6719	60.7931	45.9354	48.1795	55.6123	38.5063	51.4311	44.818	57.0767
25	60.0747	71.8139	61.922	79.3312	90.6324	70.6395	93.776	80.5259	53.4784	96.8226	65.6183	72.0343	72.7384	52.4634	72.7052	62.3548	79.0167
50	121.127	149.125	142.796	173.082	163.296	136.048	155.985	155.827	109.564	147.783	114.6	137.58	140.306	108.805	131.164	115.027	142.106
75	174.833	189.026	188.43	212.059	197.909	171.045	177.638	180.039	144.72	168.267	150.153	164.001	170.222	143.798	159.962	135.84	167.912
100	195.795	203.794	203.928	228.428	212.991	186.729	185.002	187.815	158.376	175.49	164.726	173.425	183.749	161.894	171.2	145.266	178.634
125	205.117	210.29	208.79	233.399	218.089	193.058	187.04	191.124	164.096	177.268	171.145	176.756	186.563	168.717	175.56	149.264	181.409
150	208.809	211.47	209.276	231.536	218.612	195.441	185.557	191.13	166.048	176.563	173.041	177.616	188.344	171.37	176.481	150.566	181.599
175	209	212.287	207.892	227.816	216.874	194.678	183.347	189.831	166.469	175.008	172.94	176.997	188.59	171.455	175.674	150.99	179.867
200	208.166	211.8	204.196	225.779	214.357	192.626	181.816	187.572	165.92	173.809	171.655	176.035	188.472	170.282	173.582	150.225	177.223
250	205.907	210.887	201.856	225.564	210.711	190.133	180.649	186.282	164.21	172.062	167.345	177.593	187.652	167.717	171.284	148.904	174.075
