# Supplementary material for: An Orai1 gain-of-function tubular aggregate myopathy mouse model phenocopies key features of the human disease
Source: EMBO J. 2024 Oct 17;43(23):5941–71. doi: 10.1038/s44318-024-00273-4 (PMC11612304; doi:10.1038/s44318-024-00273-4)
Supplement: Supplementary file 5 — Source data Fig. 3 [file 44318_2024_273_MOESM5_ESM.zip › Figure 3/3E/8M EDL Muscle Kinetics.xlsx]

## Sheet: Sheet1
at 150Hz	WT-1	WT-2	WT-3	WT-4	WT-5	WT-6	WT-7	WT-8	GS-1	GS-2	GS-3	GS-4	GS-5	GS-6	GS-7	GS-8	GS-9
Δrise	5327.69	5290.91	5595.38	6054.74	5412.77	4429.2	4787.12	4932.49	4318.06	4688.97	4537.05	4827.98	4891.26	3418.63	5293.22	3973.48	4776.16
Δdecline	-6317.26	-6501.85	-6011.65	-5768.64	-6094.1	-5727.88	-4714.83	-5031.94	-5212.17	-5243.93	-5274.27	-4896.98	-4635.2	-3644.93	-4739.08	-4067.8	-5233.34
