# Supplementary material for: An Orai1 gain-of-function tubular aggregate myopathy mouse model phenocopies key features of the human disease
Source: EMBO J. 2024 Oct 17;43(23):5941–71. doi: 10.1038/s44318-024-00273-4 (PMC11612304; doi:10.1038/s44318-024-00273-4)
Supplement: Supplementary file 5 — Source data Fig. 3 [file 44318_2024_273_MOESM5_ESM.zip › Figure 3/3F/8M EDL 50Hz Repetitive Stimulation.xlsx]

## Sheet: Sheet1
No. of stimulations	WT-1	WT-2	WT-3	WT-4	WT-5	WT-6	WT-7	WT-8	GS-1	GS-2	GS-3	GS-4	GS-5	GS-6	GS-7	GS-8	GS-9
1	1	1	1	1	1	1	1	1	1	1	1	1	1	1	1	1	1
2	0.88004	0.945106	0.870524	0.88004	0.915274	0.876569	0.956935	0.972219	0.930429	0.958602	0.916231	0.958709	0.965131	0.940274	0.968083	0.960343	0.960992
3	0.910058	0.962556	0.888994	0.910058	0.939218	0.885429	0.995145	0.987176	0.908873	0.931872	0.890039	0.93733	0.962495	0.92189	0.952018	0.936237	0.933637
4	0.947281	0.999357	0.920066	0.947281	0.973443	0.904744	1.04398	1.00342	0.903011	0.912905	0.870977	0.919293	0.938218	0.926079	0.9428	0.925604	0.911907
5	0.976501	1.03054	0.962999	0.976501	1.00806	0.922168	1.08802	1.02696	0.899925	0.897933	0.86014	0.910424	0.929602	0.928986	0.938762	0.920618	0.896501
6	0.997771	1.0433	0.973935	0.997771	1.00837	0.910908	1.09967	1.03134	0.898017	0.888359	0.852481	0.904113	0.921392	0.937107	0.934925	0.920077	0.885951
7	1.00672	1.04912	0.987918	1.00672	1.0046	0.900556	1.1129	1.0313	0.895433	0.879518	0.849151	0.897527	0.913153	0.948585	0.931581	0.919394	0.878905
8	1.01285	1.05151	0.993027	1.01285	0.999363	0.886278	1.11229	1.02483	0.89768	0.870568	0.846454	0.89144	0.898396	0.955654	0.926691	0.917725	0.871957
9	1.01167	1.04843	0.987192	1.01167	0.994148	0.874616	1.1089	1.01767	0.892881	0.861379	0.841371	0.883424	0.887205	0.96228	0.922966	0.914014	0.865326
10	1.0036	1.0406	0.97717	1.0036	0.971649	0.855605	1.09912	1.00742	0.889221	0.852938	0.837553	0.875926	0.875107	0.965034	0.916274	0.909685	0.857102
11	0.995576	1.03159	0.965863	0.995576	0.952193	0.829633	1.08149	0.995392	0.88337	0.844076	0.833983	0.870605	0.851508	0.965113	0.908649	0.904603	0.847758
12	0.983224	1.0177	0.946753	0.983224	0.930624	0.811984	1.05881	0.97795	0.879249	0.836375	0.827243	0.861051	0.840848	0.962969	0.89866	0.898437	0.837659
13	0.965889	0.997938	0.929215	0.965889	0.90231	0.781919	1.03266	0.96125	0.867917	0.828239	0.819285	0.850522	0.81867	0.959573	0.887099	0.89166	0.828018
14	0.936942	0.979915	0.909551	0.936942	0.88453	0.753151	1.00321	0.944738	0.856497	0.821214	0.810353	0.839195	0.800324	0.951113	0.871565	0.883707	0.816397
15	0.909815	0.959729	0.892846	0.909815	0.858008	0.725847	0.971146	0.925571	0.842396	0.813132	0.801315	0.829444	0.778843	0.943768	0.855524	0.874013	0.805892
16	0.88802	0.941302	0.866088	0.88802	0.822861	0.700588	0.936319	0.90329	0.828659	0.807402	0.791738	0.815491	0.759171	0.933652	0.834871	0.864548	0.793153
17	0.86841	0.918878	0.837019	0.86841	0.796706	0.672315	0.90345	0.882136	0.817837	0.800204	0.781257	0.802321	0.72393	0.920002	0.811832	0.851835	0.78003
18	0.846786	0.901392	0.808382	0.846786	0.765315	0.64885	0.865433	0.860692	0.80285	0.795335	0.769731	0.788375	0.704977	0.904833	0.785095	0.838496	0.764814
19	0.820976	0.872472	0.78369	0.820976	0.740727	0.630075	0.831597	0.837419	0.791669	0.787816	0.75928	0.774501	0.686318	0.888766	0.759085	0.824255	0.747876
20	0.791057	0.850674	0.759991	0.791057	0.710582	0.606133	0.798508	0.814774	0.779751	0.782432	0.747347	0.762133	0.668152	0.867738	0.731811	0.804421	0.727955
21	0.766495	0.823385	0.738146	0.766495	0.679137	0.583613	0.765141	0.792673	0.763684	0.775656	0.735295	0.745639	0.646121	0.843576	0.709248	0.783865	0.707489
22	0.741713	0.800349	0.709013	0.741713	0.651212	0.56798	0.732312	0.768624	0.75192	0.768253	0.722081	0.727897	0.625795	0.816768	0.685483	0.75892	0.683734
23	0.719605	0.766859	0.685159	0.719605	0.627185	0.551929	0.702325	0.744842	0.735656	0.758801	0.70722	0.709052	0.604615	0.791015	0.66416	0.734315	0.65632
24	0.694566	0.73957	0.662974	0.694566	0.602931	0.5358	0.670639	0.719792	0.722196	0.74924	0.690577	0.689622	0.593352	0.763582	0.641038	0.709268	0.626596
25	0.671186	0.705886	0.639232	0.671186	0.578636	0.519728	0.643066	0.699466	0.703441	0.736258	0.675146	0.664187	0.57397	0.736704	0.618673	0.682085	0.592784
26	0.648791	0.680036	0.614352	0.648791	0.558104	0.502604	0.616641	0.678844	0.686778	0.721579	0.657506	0.644573	0.560976	0.710633	0.598813	0.656618	0.56068
27	0.627319	0.64817	0.597381	0.627319	0.537891	0.48149	0.590578	0.657858	0.6688	0.703398	0.643602	0.622925	0.548111	0.684042	0.579898	0.630102	0.526423
28	0.606238	0.620106	0.578088	0.606238	0.516784	0.463872	0.565472	0.636549	0.653542	0.685392	0.626765	0.603447	0.533675	0.658508	0.56215	0.60596	0.493683
29	0.583845	0.589387	0.555323	0.583845	0.496728	0.444281	0.541143	0.616664	0.630664	0.664818	0.608495	0.58229	0.519371	0.633367	0.544386	0.581415	0.464547
30	0.560105	0.566973	0.53105	0.560105	0.478481	0.430062	0.514448	0.597106	0.610148	0.646459	0.589391	0.562309	0.509199	0.609606	0.527215	0.560095	0.43646
31	0.541126	0.536027	0.511965	0.541126	0.459625	0.414104	0.489988	0.576863	0.588619	0.625862	0.572575	0.54052	0.498618	0.587113	0.510351	0.536743	0.411573
32	0.524345	0.515095	0.491385	0.524345	0.439383	0.402708	0.467642	0.554403	0.570033	0.608091	0.55597	0.521477	0.489692	0.566182	0.492947	0.516013	0.388739
33	0.506478	0.485425	0.470614	0.506478	0.421252	0.385751	0.444219	0.534232	0.546932	0.589129	0.5419	0.501796	0.477104	0.544986	0.475675	0.496724	0.368215
34	0.492484	0.464924	0.452513	0.492484	0.406307	0.370584	0.423217	0.514416	0.524766	0.571749	0.526304	0.485049	0.466222	0.524375	0.458399	0.479976	0.347706
35	0.469765	0.44283	0.434402	0.469765	0.382751	0.351377	0.400385	0.497864	0.504665	0.551735	0.508186	0.46596	0.454455	0.506002	0.440284	0.462171	0.329951
36	0.446448	0.422569	0.417564	0.446448	0.368485	0.336451	0.378857	0.478749	0.483573	0.535697	0.493828	0.447381	0.44661	0.486123	0.421667	0.448449	0.31421
37	0.427304	0.402114	0.39747	0.427304	0.350802	0.322342	0.359813	0.461537	0.462637	0.517091	0.480595	0.43088	0.433824	0.467846	0.405045	0.430928	0.298121
38	0.404921	0.385382	0.379649	0.404921	0.334036	0.309348	0.340642	0.441499	0.438354	0.501104	0.46648	0.415155	0.42277	0.45007	0.388795	0.4172	0.283582
39	0.385762	0.362903	0.363903	0.385762	0.317753	0.292427	0.323435	0.423265	0.42244	0.48324	0.451096	0.398961	0.41255	0.434433	0.373123	0.400821	0.270648
40	0.363375	0.348704	0.347165	0.363375	0.306541	0.27957	0.307083	0.406303	0.404846	0.468675	0.436482	0.381996	0.402932	0.418031	0.357456	0.387678	0.257398
41	0.348657	0.328104	0.331923	0.348657	0.291521	0.264913	0.290697	0.388743	0.389134	0.451472	0.422844	0.367476	0.389582	0.403879	0.342562	0.37217	0.244714
42	0.332811	0.314016	0.318019	0.332811	0.278661	0.254842	0.278639	0.371175	0.374238	0.436685	0.408233	0.350465	0.382334	0.388799	0.327598	0.359504	0.233456
43	0.317059	0.298138	0.304361	0.317059	0.263585	0.242221	0.262667	0.355597	0.359582	0.420962	0.395211	0.336431	0.369266	0.373873	0.313722	0.3458	0.22098
44	0.304138	0.283815	0.290961	0.304138	0.252263	0.234053	0.252017	0.342424	0.34672	0.408388	0.382286	0.320764	0.362385	0.35599	0.300577	0.334161	0.210348
45	0.28752	0.271587	0.283515	0.28752	0.239462	0.223481	0.241571	0.327542	0.330812	0.394418	0.370798	0.308058	0.349788	0.342196	0.288708	0.319972	0.200215
46	0.275543	0.260887	0.27647	0.275543	0.232574	0.216481	0.227831	0.311018	0.317127	0.381858	0.359067	0.293737	0.340754	0.328917	0.276744	0.309904	0.189623
47	0.265687	0.248531	0.266185	0.265687	0.221601	0.204198	0.21823	0.297454	0.306683	0.369056	0.346385	0.282339	0.331502	0.316211	0.265898	0.296865	0.180928
48	0.254482	0.237178	0.257948	0.254482	0.213685	0.197642	0.208175	0.286488	0.297396	0.3577	0.33324	0.270264	0.322556	0.303684	0.256667	0.286465	0.171179
49	0.243423	0.226248	0.249264	0.243423	0.204668	0.187048	0.196808	0.27487	0.2839	0.346352	0.323256	0.259984	0.311475	0.292894	0.248072	0.274621	0.163441
50	0.231997	0.218653	0.237928	0.231997	0.195433	0.179194	0.189612	0.261743	0.273323	0.33467	0.311613	0.250515	0.301002	0.281481	0.239592	0.26691	0.155635
51	0.220529	0.21046	0.230747	0.220529	0.187723	0.169266	0.180782	0.252569	0.263596	0.323558	0.303358	0.240722	0.291402	0.270594	0.230576	0.256691	0.148502
52	0.212035	0.20257	0.223139	0.212035	0.183898	0.164728	0.172445	0.241612	0.255953	0.313473	0.292793	0.23176	0.283559	0.26135	0.222101	0.248944	0.141355
53	0.202507	0.195931	0.216363	0.202507	0.177462	0.158162	0.165617	0.23053	0.24549	0.303888	0.285254	0.224091	0.272624	0.253065	0.213994	0.238902	0.134848
54	0.194548	0.189891	0.209464	0.194548	0.173873	0.154466	0.158373	0.222681	0.239597	0.295605	0.273588	0.217085	0.268157	0.244056	0.206437	0.23147	0.128705
55	0.188438	0.181794	0.202707	0.188438	0.166719	0.145466	0.152328	0.215585	0.230894	0.284801	0.265441	0.209466	0.257547	0.23486	0.199439	0.222044	0.123013
56	0.182498	0.176743	0.196984	0.182498	0.160337	0.142206	0.146636	0.205479	0.227096	0.275474	0.255533	0.202208	0.250814	0.226606	0.192484	0.214881	0.117319
57	0.178917	0.172119	0.193134	0.178917	0.156402	0.134872	0.139543	0.198525	0.219123	0.267362	0.246806	0.196531	0.242835	0.219809	0.186048	0.207609	0.112609
58	0.170614	0.167043	0.186313	0.170614	0.153148	0.131264	0.135605	0.19126	0.213925	0.259881	0.239028	0.19044	0.238034	0.213048	0.178938	0.20231	0.108587
59	0.168566	0.160417	0.183886	0.168566	0.148211	0.124534	0.13076	0.184814	0.205642	0.252308	0.231876	0.186079	0.231156	0.206116	0.172391	0.195267	0.103894
60	0.16169	0.155661	0.179339	0.16169	0.146296	0.122275	0.126974	0.178871	0.201426	0.246078	0.224635	0.178699	0.224073	0.199747	0.166536	0.189704	0.100198
