# Supplementary material for: An Orai1 gain-of-function tubular aggregate myopathy mouse model phenocopies key features of the human disease
Source: EMBO J. 2024 Oct 17;43(23):5941–71. doi: 10.1038/s44318-024-00273-4 (PMC11612304; doi:10.1038/s44318-024-00273-4)
Supplement: Supplementary file 5 — Source data Fig. 3 [file 44318_2024_273_MOESM5_ESM.zip › Figure 3/3G/SOL Specific Force (Force Frequency).xlsx]

## Sheet: Sheet1
Frequency (Hz)	WT-1	WT-2	WT-3	WT-4	WT-5	WT-6	WT-7	WT-8	GS-1	GS-2	GS-3	GS-4	GS-5	GS-6	GS-7
1	22.979	28.1839	26.1572	30.6598	26.4216	16.94	32.1681	17.9401	13.6427	28.7752	25.4167	22.8032	21.0755	25.4804	21.3571
10	26.9924	51.3138	48.0491	48.5998	39.3316	28.1162	37.7964	21.6795	18.0622	58.63	34.5067	37.3825	31.4983	37.677	43.6399
20	55.0225	107.523	68.6687	111.706	105.603	69.412	98.9086	61.8511	42.1554	99.6386	81.8674	80.0743	74.6096	80.005	99.6026
40	121.205	151.79	162.59	179.471	181.862	116.055	181.853	127.822	78.4798	123.364	143.414	121.063	115.745	127.609	137.189
60	152.975	166.881	189.803	197.246	205.423	131.016	199.285	152.159	93.2032	129.917	163.425	132.996	127.442	140.743	147.311
80	164.293	173.9	199.523	207.845	215.11	136.757	205.343	161.913	101.566	131.861	171.073	139.259	132.709	145.965	151.004
100	168.808	177.084	202.664	210.345	219.236	138.892	206.798	165.541	106.308	131.916	174.307	138.367	135.278	147.944	152.566
125	171.007	178.281	203.327	212.942	222.41	139.303	206.877	165.646	108.16	131.088	174.975	135.948	136.748	149.027	153.27
150	171.29	177.868	201.843	212.186	222.741	137.941	205.55	163.671	107.485	129.46	175.408	134.827	136.995	149.115	153.044
200	170.364	175.817	199.36	208.411	219.339	135.087	201.885	157.402	102.796	128.632	170.516	132.675	135.874	147.534	152.065
