# Supplementary material for: An Orai1 gain-of-function tubular aggregate myopathy mouse model phenocopies key features of the human disease
Source: EMBO J. 2024 Oct 17;43(23):5941–71. doi: 10.1038/s44318-024-00273-4 (PMC11612304; doi:10.1038/s44318-024-00273-4)
Supplement: Supplementary file 5 — Source data Fig. 3 [file 44318_2024_273_MOESM5_ESM.zip › Figure 3/3H/8M SOL muscle kinetics.xlsx]

## Sheet: Sheet1
Kenitics at 150 Hz	WT-1	WT-2	WT-3	WT-4	WT-5	WT-6	WT-7	WT-8	GS-1	GS-2	GS-3	GS-4	GS-5	GS-6	GS-7
Δrise	2696.5	2683.46	1836.65	2951.8	1359.17	1237.86	1458.92	1665.32	1492.6	2467.53	2389.96	1956.79	2194.84	1858.4	1253.72
Δdecline	-2904.48	-2090.39	-1492.9	-2776.17	-1338.95	-1349.36	-1255.87	-1734.58	-1101.75	-1208.71	-1214.86	-1240.45	-1262.27	-1032.86	-1177.56
