# Supplementary material for: An Orai1 gain-of-function tubular aggregate myopathy mouse model phenocopies key features of the human disease
Source: EMBO J. 2024 Oct 17;43(23):5941–71. doi: 10.1038/s44318-024-00273-4 (PMC11612304; doi:10.1038/s44318-024-00273-4)
Supplement: Supplementary file 5 — Source data Fig. 3 [file 44318_2024_273_MOESM5_ESM.zip › Figure 3/3I/8M SOL 50Hz Repetitive Stimulation.xlsx]

## Sheet: Sheet1
No. of stimulation	WT-1	WT-2	WT-3	WT-4	WT-5	WT-6	WT-7	GS-1	GS-2	GS-3	GS-4	GS-5	GS-6	GS-7
1	1	1	1	1	1	1	1	1	1	1	1	1	1	1
2	0.93356	0.96215	0.960382	0.971704	0.976345	0.973102	0.972064	0.958599	0.971593	0.970669	0.967405	0.969846	0.964075	0.984921
3	0.9172	0.94049	0.934702	0.950635	0.956942	0.952801	0.951528	0.934318	0.954067	0.946156	0.935692	0.949928	0.943737	0.969628
4	0.906226	0.925153	0.919187	0.935727	0.944979	0.936622	0.935416	0.919066	0.940414	0.928849	0.916985	0.936452	0.931415	0.958839
5	0.893776	0.914387	0.905899	0.925974	0.937792	0.924934	0.920741	0.905041	0.930415	0.916334	0.90128	0.927739	0.923168	0.951511
6	0.876622	0.904308	0.891558	0.918205	0.932132	0.910565	0.905642	0.889286	0.921315	0.905905	0.883764	0.921254	0.916242	0.945825
7	0.857814	0.894378	0.874443	0.912029	0.927398	0.89838	0.892853	0.874446	0.914681	0.896511	0.866349	0.915098	0.910307	0.940875
8	0.838733	0.884143	0.859344	0.905857	0.922555	0.884972	0.879546	0.858147	0.908673	0.883814	0.852277	0.909312	0.904608	0.935849
9	0.81929	0.873834	0.842734	0.900553	0.918223	0.870246	0.86682	0.842198	0.902725	0.871412	0.838625	0.904795	0.898889	0.931246
10	0.802469	0.864662	0.827575	0.894281	0.911584	0.858169	0.854938	0.826774	0.896469	0.859529	0.826432	0.90011	0.894521	0.927114
11	0.786757	0.856424	0.813247	0.887636	0.905697	0.847203	0.84288	0.811372	0.89104	0.847906	0.813428	0.896405	0.890321	0.921605
12	0.771779	0.848737	0.798636	0.88217	0.899426	0.833115	0.830722	0.796928	0.887535	0.836965	0.800544	0.893397	0.886628	0.916114
13	0.757651	0.841133	0.783796	0.876334	0.892006	0.819784	0.818993	0.783934	0.882636	0.828014	0.785586	0.89064	0.88363	0.908455
14	0.743592	0.832302	0.769705	0.871398	0.885176	0.801376	0.807393	0.773774	0.879653	0.819921	0.774703	0.887496	0.879561	0.899218
15	0.731004	0.823699	0.753708	0.865327	0.876331	0.787056	0.795312	0.762655	0.87558	0.814528	0.759209	0.884233	0.877146	0.88759
16	0.718957	0.815351	0.741021	0.859167	0.868675	0.770654	0.784369	0.752917	0.872419	0.808292	0.749077	0.880535	0.873983	0.875696
17	0.706793	0.804601	0.72582	0.85208	0.859385	0.749353	0.773304	0.743197	0.871588	0.803442	0.742107	0.877755	0.871822	0.866966
18	0.69526	0.794808	0.711752	0.846331	0.851902	0.73358	0.763325	0.73505	0.868976	0.800455	0.728229	0.874342	0.869008	0.852594
19	0.683455	0.784302	0.695659	0.839506	0.844282	0.712481	0.752486	0.728642	0.867023	0.797511	0.722686	0.871643	0.866627	0.84076
20	0.673106	0.773357	0.68239	0.834549	0.836492	0.691431	0.743373	0.721093	0.864545	0.794863	0.710866	0.867752	0.864094	0.827513
21	0.66411	0.761585	0.669448	0.828169	0.825684	0.669993	0.732548	0.714184	0.861666	0.792445	0.703217	0.864858	0.860221	0.81653
22	0.653918	0.750234	0.655346	0.82203	0.816433	0.647694	0.721817	0.707192	0.85903	0.791145	0.694528	0.862164	0.856987	0.804233
23	0.643433	0.739062	0.642812	0.815985	0.806563	0.634952	0.711929	0.698189	0.855985	0.788681	0.686884	0.859341	0.853348	0.79394
24	0.631999	0.727658	0.629865	0.809362	0.796255	0.619207	0.700922	0.69117	0.852928	0.785707	0.674402	0.855823	0.847989	0.781414
25	0.620655	0.716251	0.615277	0.802307	0.784861	0.602019	0.691053	0.684039	0.848583	0.782802	0.667425	0.852552	0.842341	0.771338
26	0.609241	0.704003	0.600831	0.79491	0.772804	0.578372	0.679578	0.67526	0.843378	0.780841	0.65482	0.848614	0.836845	0.759337
27	0.598513	0.692182	0.586094	0.787171	0.760778	0.557306	0.667023	0.66907	0.838054	0.777242	0.647677	0.844489	0.830257	0.746715
28	0.584945	0.679703	0.571306	0.780248	0.749559	0.535579	0.655065	0.661681	0.832101	0.773737	0.637289	0.839091	0.821976	0.736641
29	0.572621	0.666666	0.555896	0.771824	0.739914	0.51672	0.64272	0.653907	0.826386	0.77046	0.625123	0.833666	0.813142	0.72523
30	0.559346	0.654843	0.542187	0.763527	0.729702	0.496628	0.630099	0.646034	0.818602	0.766787	0.61614	0.82707	0.803592	0.714742
31	0.547477	0.642729	0.527281	0.755514	0.717603	0.477946	0.618618	0.638558	0.811076	0.763252	0.608819	0.820297	0.794086	0.70405
32	0.535033	0.630233	0.512569	0.747328	0.706829	0.463972	0.607046	0.631094	0.802601	0.757021	0.597713	0.812201	0.782668	0.693169
33	0.520821	0.615715	0.498915	0.737118	0.696247	0.449234	0.594753	0.62404	0.794782	0.75297	0.585166	0.803452	0.771071	0.683185
34	0.5088	0.602191	0.482593	0.728732	0.68432	0.434167	0.582572	0.616515	0.785512	0.748222	0.575794	0.794345	0.757552	0.673156
35	0.493682	0.588977	0.469456	0.719756	0.673955	0.419157	0.573634	0.608161	0.776951	0.741693	0.565947	0.784653	0.744223	0.660905
36	0.483671	0.574221	0.453364	0.708388	0.6625	0.40404	0.560558	0.600373	0.766883	0.734642	0.549332	0.774318	0.731837	0.649463
37	0.469735	0.557058	0.438245	0.697428	0.650952	0.391156	0.549646	0.593362	0.759348	0.727765	0.544891	0.764052	0.717246	0.639406
38	0.45573	0.542171	0.421992	0.686804	0.635281	0.381323	0.540666	0.584734	0.751533	0.721357	0.532578	0.750207	0.700645	0.627548
39	0.444778	0.52744	0.408663	0.67449	0.624519	0.366315	0.532855	0.57657	0.742441	0.713755	0.519618	0.740638	0.684097	0.617062
40	0.431493	0.510492	0.394703	0.660302	0.611292	0.351007	0.524047	0.568759	0.733778	0.705735	0.510721	0.730284	0.665843	0.606574
41	0.417831	0.495238	0.382656	0.646123	0.592976	0.33521	0.51546	0.560748	0.721783	0.697096	0.49854	0.719022	0.648189	0.594634
42	0.404878	0.478126	0.36964	0.633013	0.57546	0.322903	0.507614	0.552932	0.714389	0.689192	0.490689	0.706484	0.632595	0.584653
43	0.392039	0.465257	0.357223	0.620015	0.556086	0.309192	0.50039	0.545745	0.702616	0.681709	0.47804	0.694073	0.617681	0.573598
44	0.380713	0.449499	0.346545	0.608531	0.5407	0.294056	0.490514	0.538848	0.690249	0.674183	0.473091	0.680219	0.601784	0.562367
45	0.368291	0.435902	0.334371	0.595213	0.532787	0.283043	0.482078	0.531868	0.679653	0.666043	0.463034	0.667715	0.584965	0.553355
46	0.356087	0.422907	0.322123	0.583108	0.524146	0.277315	0.473445	0.524163	0.671175	0.657373	0.453706	0.655658	0.568743	0.543673
47	0.343362	0.409879	0.311186	0.570704	0.515784	0.263948	0.466817	0.517299	0.661202	0.648571	0.44929	0.644075	0.550899	0.53389
48	0.330641	0.396218	0.30111	0.55754	0.505055	0.251023	0.460476	0.509621	0.654165	0.6401	0.440439	0.63336	0.53467	0.525279
49	0.321405	0.38269	0.290572	0.543716	0.494373	0.238673	0.4507	0.502527	0.640045	0.629368	0.428776	0.622262	0.519296	0.515362
50	0.310888	0.371774	0.282632	0.529305	0.481819	0.234763	0.443953	0.494151	0.627485	0.617447	0.425082	0.611216	0.504724	0.505504
51	0.300114	0.361365	0.273514	0.515303	0.472874	0.226424	0.433097	0.487291	0.620203	0.60443	0.412413	0.601048	0.485512	0.492725
52	0.289877	0.352066	0.265935	0.502406	0.462013	0.221614	0.429654	0.480699	0.612353	0.59265	0.40837	0.590158	0.472657	0.484369
53	0.281324	0.342789	0.258855	0.490907	0.453213	0.215389	0.425177	0.473933	0.606561	0.580885	0.404602	0.579338	0.458783	0.474773
54	0.272275	0.333802	0.25003	0.479076	0.44487	0.209074	0.418087	0.467613	0.598472	0.570344	0.391983	0.568231	0.451675	0.467696
55	0.262442	0.324597	0.244885	0.465854	0.435236	0.206403	0.415404	0.460725	0.586395	0.563893	0.385284	0.556186	0.434811	0.459277
56	0.254763	0.313909	0.238215	0.455273	0.426499	0.201459	0.409935	0.454737	0.58154	0.558371	0.373566	0.547217	0.423727	0.447661
57	0.246789	0.306237	0.231252	0.444642	0.416535	0.197656	0.405789	0.447837	0.573343	0.551699	0.369505	0.537686	0.409536	0.439585
58	0.239906	0.298872	0.223868	0.433576	0.40322	0.189892	0.400342	0.441391	0.567376	0.54316	0.362991	0.528453	0.398344	0.431678
59	0.232612	0.291166	0.218898	0.423786	0.39212	0.187029	0.39668	0.434967	0.559323	0.534055	0.35477	0.516585	0.385985	0.42027
60	0.22671	0.284269	0.213163	0.412306	0.379337	0.178977	0.393503	0.428776	0.550898	0.524293	0.351932	0.507273	0.376013	0.412298
