# Supplementary material for: An Orai1 gain-of-function tubular aggregate myopathy mouse model phenocopies key features of the human disease
Source: EMBO J. 2024 Oct 17;43(23):5941–71. doi: 10.1038/s44318-024-00273-4 (PMC11612304; doi:10.1038/s44318-024-00273-4)
Supplement: Supplementary file 5 — Source data Fig. 3 [file 44318_2024_273_MOESM5_ESM.zip › Figure 3/3J/Max Specific Force, Time to 50% max force and dF_dt at Decay.xlsx]

## Sheet: Stats
Sample	Maxium specific Force (N/mm2)	time to 1/2 of max force (sec)	df/dt ar decay (mN/sec)
WT-1	0.211965	6.65352	-85.0993
WT-2	0.198339	5.08081	-67.9768
WT-3	0.169024	4.56585	-35.7382
WT-4	0.216803	4.37218	-41.8305
WT-5	0.182507	4.80243	-40.5647
WT-6	0.220666	3.81695	-51.715
WT-7	0.235419	3.69644	-57.5158
GS-1	0.193406	5.31649	-31.0197
GS-2	0.178361	6.04142	-27.8871
GS-3	0.172148	6.23543	-25.0592
GS-4	0.180614	7.02309	-38.4068
GS-5	0.156859	9.2345	-21.1112
GS-6	0.205091	9.28451	-24.264
GS-7	0.169405	7.06279	-45.383
GS-8	0.181704	9.74679	-21.3637
GS-9	0.167964	7.57364	-34.016
