# Supplementary material for: An Orai1 gain-of-function tubular aggregate myopathy mouse model phenocopies key features of the human disease
Source: EMBO J. 2024 Oct 17;43(23):5941–71. doi: 10.1038/s44318-024-00273-4 (PMC11612304; doi:10.1038/s44318-024-00273-4)
Supplement: Supplementary file 5 — Source data Fig. 3 [file 44318_2024_273_MOESM5_ESM.zip › Figure 3/3J/Raw data for EDL muscle 150Hz sustained stimulation (Used to plot traces).xlsx]

## Sheet: Sheet1
	WT (n=7)									GS (n=9)
Time (ms)	Sample 1	Sample 2	Sample 3	Sample 4	Sample 5	Sample 6	Sample 7			Sample 1	Sample 2	Sample 3	Sample 4	Sample 5	Sample 6	Sample 7	Sample 8	Sample 9
0	0.0220503	0.016628	0.0229777	0.0172288	0.0142669	0.0215431	0.014404			0.0199728	0.0198336	0.0162269	0.0175014	0.0231919	0.029501	0.022501	0.017706	0.026064
1	0.0214383	0.015797	0.0219517	0.0164581	0.0149112	0.0210667	0.013688			0.0200635	0.0196526	0.0169278	0.0186839	0.0230943	0.029328	0.029442	0.017613	0.026626
2	0.0221522	0.016813	0.0218236	0.016715	0.0153943	0.0211622	0.01376			0.0205171	0.019743	0.0162269	0.0180082	0.0237761	0.029068	0.028821	0.018172	0.026064
3	0.0223563	0.016167	0.0210541	0.0162867	0.0147501	0.0217334	0.014333			0.0206984	0.019924	0.0152629	0.0178392	0.0233864	0.029154	0.027992	0.018358	0.025314
4	0.02358	0.01589	0.0218236	0.0171433	0.0147501	0.0204001	0.014476			0.0201544	0.0192	0.0157887	0.0173323	0.0229971	0.029501	0.028614	0.019289	0.025877
5	0.0226623	0.016628	0.0224649	0.0162867	0.0149916	0.0209716	0.013831			0.020245	0.0192907	0.016402	0.0176702	0.0238734	0.028894	0.029235	0.018079	0.026439
6	0.0231721	0.016905	0.0227211	0.0170575	0.0150721	0.0216382	0.013831			0.0193379	0.0193811	0.016402	0.017248	0.0232892	0.02846	0.028717	0.017985	0.02597
7	0.0218462	0.016074	0.0229777	0.0162012	0.0145889	0.0213525	0.014189			0.0209705	0.0191096	0.0158762	0.017248	0.0238734	0.028721	0.029028	0.017799	0.026251
8	0.0216421	0.016351	0.0222083	0.0166294	0.0145889	0.0208764	0.014333			0.0198822	0.0187477	0.0165774	0.0175014	0.023484	0.028374	0.029132	0.017799	0.026345
9	0.0215402	0.01672	0.0222083	0.0162012	0.0161995	0.0208764	0.013903			0.0198822	0.0192	0.0160516	0.0170789	0.0244577	0.028027	0.028303	0.018637	0.025595
10	0.0215402	0.016259	0.0220802	0.0170575	0.014428	0.0210667	0.013831			0.0198822	0.0192907	0.0158762	0.0173323	0.0228998	0.02846	0.028199	0.017799	0.025502
11	0.0211323	0.016813	0.0219517	0.0160298	0.0145085	0.0209716	0.014189			0.0198822	0.0191096	0.0154383	0.0179236	0.0245549	0.029154	0.028925	0.018265	0.026158
12	0.0215402	0.016628	0.0219517	0.0171433	0.0147501	0.0212573	0.014547			0.0199728	0.0192	0.016402	0.0180926	0.0232892	0.028634	0.028821	0.017613	0.026064
13	0.0210301	0.015797	0.022593	0.0168864	0.0150721	0.0206858	0.01376			0.0196101	0.0193811	0.0157887	0.0174167	0.0243601	0.028721	0.028096	0.017985	0.025408
14	0.0210301	0.016351	0.0229777	0.0168006	0.0148305	0.0210667	0.013831			0.0199728	0.0190192	0.0164898	0.0178392	0.0233864	0.029675	0.028614	0.018637	0.025877
15	0.0218462	0.016628	0.0233625	0.0159442	0.0149916	0.021924	0.014333			0.0196101	0.0194715	0.0160516	0.0171636	0.0245549	0.029241	0.029028	0.017892	0.026251
16	0.0209282	0.016167	0.0227211	0.0169719	0.0153136	0.0209716	0.014547			0.0191564	0.0195622	0.0164898	0.017248	0.0227049	0.028808	0.028717	0.018544	0.02597
17	0.0220503	0.016351	0.0218236	0.0165436	0.0145889	0.0206858	0.013903			0.0200635	0.0192	0.0159641	0.0171636	0.0249443	0.029241	0.028925	0.016961	0.026158
18	0.0218462	0.016444	0.0224649	0.0171433	0.0141865	0.0217334	0.013831			0.0195192	0.0194715	0.0155258	0.017248	0.0235813	0.029935	0.029442	0.018079	0.026626
19	0.0217443	0.01589	0.0228496	0.0164581	0.0147501	0.0215431	0.014118			0.0195192	0.019924	0.0157012	0.0171636	0.0244577	0.028547	0.028199	0.018172	0.025502
20	0.0212342	0.016997	0.022593	0.0168864	0.0152332	0.0205907	0.01469			0.0195192	0.0193811	0.0162269	0.0170789	0.0231919	0.028547	0.027889	0.017892	0.025221
21	0.0217443	0.017182	0.0223364	0.0162867	0.0146696	0.0209716	0.013903			0.0197007	0.0192	0.0162269	0.0175014	0.0244577	0.028981	0.029028	0.018079	0.026251
22	0.0216421	0.015705	0.0229777	0.0169719	0.0149112	0.0206858	0.013831			0.0198822	0.0194715	0.0162269	0.0174167	0.0231919	0.028374	0.029028	0.01752	0.026251
23	0.0218462	0.01672	0.0229777	0.0162867	0.0146696	0.0209716	0.014189			0.0196101	0.019743	0.0161391	0.0175858	0.0242628	0.028287	0.028406	0.018079	0.025689
24	0.0213361	0.016259	0.0223364	0.0169719	0.0146696	0.0216382	0.014762			0.0198822	0.0195622	0.016402	0.0174167	0.023484	0.028808	0.028717	0.017985	0.02597
25	0.0222541	0.016074	0.0218236	0.0168006	0.0143476	0.0214479	0.013831			0.0197913	0.0196526	0.0156136	0.0174167	0.0235813	0.029241	0.029028	0.01873	0.026251
26	0.0225601	0.01672	0.022593	0.016715	0.0151528	0.0204952	0.01376			0.0197007	0.0196526	0.0157887	0.0169945	0.0231919	0.028287	0.027992	0.017706	0.025314
27	0.0222541	0.016351	0.0220802	0.0163725	0.0152332	0.020781	0.014118			0.0206984	0.0191096	0.0160516	0.0169101	0.0242628	0.028808	0.028406	0.017334	0.025689
28	0.0222541	0.015797	0.0227211	0.016715	0.0145085	0.0217334	0.014547			0.0200635	0.0192	0.016402	0.0169101	0.0229971	0.029501	0.030064	0.017799	0.027188
29	0.0218462	0.016167	0.0233625	0.0162867	0.0143476	0.0213525	0.01376			0.0200635	0.0192907	0.0161391	0.0169945	0.0235813	0.029761	0.028096	0.017892	0.025408
30	0.0223563	0.016444	0.0233625	0.0171433	0.0143476	0.0209716	0.013616			0.0200635	0.0192	0.0162269	0.0166567	0.0241655	0.028374	0.027992	0.019289	0.025314
31	0.0216421	0.015982	0.022593	0.0170575	0.0149112	0.0210667	0.014046			0.0201544	0.0190192	0.0161391	0.0169101	0.0232892	0.028894	0.028614	0.017892	0.025877
32	0.0220503	0.016536	0.0224649	0.0168006	0.0145889	0.0208764	0.014547			0.0206984	0.0193811	0.0160516	0.0174167	0.0232892	0.028808	0.028614	0.017799	0.025877
33	0.0210301	0.016074	0.0216955	0.0161156	0.0149916	0.0210667	0.013831			0.0198822	0.019743	0.0157012	0.0171636	0.0237761	0.0282	0.028821	0.017985	0.026064
34	0.0219481	0.016259	0.0216955	0.0168864	0.0152332	0.0211622	0.013831			0.0205171	0.0191096	0.0157012	0.0175014	0.0232892	0.028547	0.029132	0.017706	0.026345
35	0.0219481	0.016813	0.022593	0.0164581	0.0146696	0.0210667	0.014046			0.0194285	0.0193811	0.0162269	0.017248	0.0229971	0.028808	0.029132	0.018544	0.026345
36	0.0219481	0.016628	0.0241319	0.0172288	0.0140253	0.0206858	0.014762			0.020245	0.0200144	0.0168403	0.0170789	0.0237761	0.028374	0.027785	0.017985	0.025127
37	0.0219481	0.015982	0.0231058	0.016715	0.0145085	0.0211622	0.013903			0.0197913	0.0192907	0.0160516	0.0168255	0.0233864	0.028287	0.027992	0.018172	0.025314
38	0.0230702	0.016351	0.0220802	0.0168006	0.0152332	0.0216382	0.01376			0.0197007	0.0193811	0.0159641	0.0169945	0.023484	0.028721	0.028717	0.01752	0.02597
39	0.0219481	0.016167	0.021567	0.0163725	0.0153136	0.0206858	0.014189			0.0199728	0.019743	0.0159641	0.0166567	0.0236786	0.028287	0.028821	0.017613	0.026064
40	0.0215402	0.016074	0.0218236	0.0170575	0.0149112	0.0209716	0.014404			0.0200635	0.0195622	0.0159641	0.0169101	0.0236786	0.0282	0.028614	0.01873	0.025877
41	0.0215402	0.016813	0.0219517	0.0164581	0.0147501	0.0210667	0.013688			0.0197007	0.0195622	0.0157012	0.0169945	0.0232892	0.029328	0.028717	0.01752	0.02597
42	0.0209282	0.015982	0.0228496	0.0168864	0.0152332	0.0217334	0.013831			0.0194285	0.0198336	0.0162269	0.0167411	0.0237761	0.029501	0.02851	0.018172	0.025783
43	0.0215402	0.016074	0.0223364	0.0168006	0.0145085	0.0210667	0.014118			0.0199728	0.0201955	0.0164898	0.0174167	0.0236786	0.028981	0.027889	0.017334	0.025221
44	0.0210301	0.016905	0.0228496	0.0171433	0.0149112	0.0213525	0.014333			0.0200635	0.0194715	0.0162269	0.0175014	0.0232892	0.029328	0.028614	0.017706	0.025877
45	0.0218462	0.016074	0.0224649	0.0162012	0.0156359	0.0210667	0.014046			0.0191564	0.0194715	0.0156136	0.0175014	0.0236786	0.029588	0.028925	0.017985	0.026158
46	0.0213361	0.015982	0.0218236	0.016715	0.0148305	0.0215431	0.013831			0.0200635	0.0192907	0.0157887	0.0174167	0.0237761	0.028634	0.028199	0.018358	0.025502
47	0.0218462	0.016628	0.0220802	0.0161156	0.0145085	0.0210667	0.014118			0.0197913	0.0192907	0.0158762	0.017248	0.0230943	0.0282	0.028096	0.018358	0.025408
48	0.0218462	0.01589	0.0220802	0.0173144	0.0145889	0.0206858	0.01376			0.0195192	0.0192	0.0156136	0.0169101	0.0233864	0.028808	0.028821	0.017427	0.026064
49	0.0219481	0.016074	0.023234	0.0168006	0.0154748	0.0206858	0.013903			0.0201544	0.0193811	0.0159641	0.017248	0.0233864	0.028547	0.029028	0.017892	0.026251
50	0.0215402	0.017366	0.0233625	0.0170575	0.0147501	0.0224003	0.013974			0.0193379	0.0189285	0.0161391	0.0169945	0.0236786	0.028374	0.028821	0.017799	0.026064
51	0.0223563	0.015613	0.0224649	0.0162867	0.0149916	0.0214479	0.014189			0.0197913	0.0189285	0.0169278	0.017248	0.0236786	0.028547	0.028925	0.018544	0.026158
52	0.0216421	0.016167	0.0214389	0.0168864	0.0153136	0.0209716	0.014189			0.0198822	0.0189285	0.0159641	0.0173323	0.0238734	0.029068	0.028821	0.018079	0.026064
53	0.0216421	0.016905	0.0218236	0.0163725	0.0150721	0.0211622	0.014046			0.0197007	0.0192	0.0156136	0.0169101	0.0231919	0.028547	0.027474	0.01752	0.024846
54	0.0223563	0.01589	0.0223364	0.0174002	0.0143476	0.0208764	0.013831			0.0201544	0.0190192	0.0161391	0.0175858	0.0237761	0.028721	0.028717	0.018079	0.02597
55	0.0214383	0.016259	0.0224649	0.0166294	0.014428	0.0214479	0.014261			0.019247	0.0192907	0.0160516	0.0178392	0.0237761	0.029154	0.029546	0.01752	0.02672
56	0.0217443	0.016536	0.0224649	0.0169719	0.0150721	0.0217334	0.014189			0.0201544	0.0196526	0.0154383	0.0175014	0.023484	0.029154	0.028925	0.018823	0.026158
57	0.0214383	0.015797	0.0228496	0.0162012	0.0149112	0.020781	0.014046			0.0197913	0.0190192	0.0169278	0.0177548	0.0229971	0.028721	0.028303	0.018358	0.025595
58	0.0224582	0.016444	0.0222083	0.0168864	0.0151528	0.020781	0.01376			0.0195192	0.0192907	0.0165774	0.0175858	0.0239707	0.029328	0.02851	0.018079	0.025783
59	0.0209282	0.016167	0.0214389	0.0160298	0.0150721	0.0214479	0.013974			0.0206984	0.0195622	0.0162269	0.0170789	0.0230943	0.029501	0.028614	0.018079	0.025877
60	0.0217443	0.015521	0.0219517	0.0168006	0.0150721	0.0210667	0.013688			0.0194285	0.0194715	0.0154383	0.017248	0.0240683	0.028634	0.027889	0.01752	0.025221
61	0.0211323	0.016536	0.0224649	0.016715	0.0145085	0.0205907	0.014046			0.0204265	0.0194715	0.0162269	0.0174167	0.0236786	0.028721	0.028925	0.018358	0.026158
62	0.0219481	0.016813	0.0229777	0.0178282	0.0145889	0.0212573	0.013974			0.0199728	0.0201955	0.0158762	0.0173323	0.0237761	0.029068	0.028925	0.018544	0.026158
63	0.0217443	0.016074	0.0234906	0.0161156	0.0147501	0.0210667	0.014189			0.0198822	0.019924	0.0161391	0.0171636	0.023484	0.02846	0.027992	0.017427	0.025314
64	0.0220503	0.016536	0.0233625	0.0168006	0.0152332	0.0208764	0.013974			0.0201544	0.0196526	0.0161391	0.0173323	0.0243601	0.028287	0.028303	0.017985	0.025595
65	0.0221522	0.016259	0.0222083	0.0162012	0.014428	0.0213525	0.014046			0.0197913	0.019924	0.0166649	0.0175858	0.0231919	0.028721	0.028925	0.017334	0.026158
66	0.0222541	0.01589	0.0219517	0.0173144	0.0147501	0.0206858	0.014046			0.0205171	0.019743	0.0159641	0.0177548	0.0238734	0.028808	0.028717	0.018265	0.02597
67	0.0227642	0.016905	0.022593	0.0168864	0.0149112	0.0206858	0.014046			0.0194285	0.0194715	0.0157887	0.0178392	0.0238734	0.0282	0.02851	0.018172	0.025783
68	0.0227642	0.016351	0.022593	0.0180852	0.0146696	0.0215431	0.013903			0.0198822	0.0196526	0.0155258	0.0173323	0.0238734	0.028634	0.028717	0.018544	0.02597
69	0.0227642	0.015705	0.0219517	0.0163725	0.0151528	0.0214479	0.014118			0.0204265	0.0196526	0.0160516	0.0175858	0.0233864	0.029241	0.028303	0.017985	0.025595
70	0.0228661	0.016628	0.0227211	0.016715	0.0148305	0.020781	0.014118			0.0191564	0.0192	0.0159641	0.0175014	0.0243601	0.028981	0.027992	0.017334	0.025314
71	0.0233762	0.016351	0.0229777	0.0162012	0.0147501	0.0214479	0.014261			0.0200635	0.0192	0.0162269	0.0168255	0.0230943	0.029675	0.028717	0.018172	0.02597
72	0.0224582	0.01589	0.0220802	0.0168006	0.0143476	0.0214479	0.013616			0.0198822	0.0195622	0.0162269	0.0175858	0.0238734	0.029241	0.029339	0.018079	0.026532
73	0.0234781	0.017182	0.0220802	0.0162012	0.0146696	0.0208764	0.014118			0.0197007	0.0191096	0.0164898	0.0175014	0.0238734	0.028981	0.028717	0.018823	0.02597
74	0.0225601	0.016074	0.0233625	0.0174002	0.0150721	0.0210667	0.013974			0.0197913	0.0187477	0.0158762	0.0175014	0.0238734	0.028374	0.02851	0.017892	0.025783
75	0.0225601	0.015982	0.0222083	0.0168006	0.0148305	0.0209716	0.014333			0.0195192	0.0188381	0.0154383	0.0173323	0.0232892	0.02846	0.02851	0.017985	0.025783
76	0.0213361	0.016997	0.0223364	0.0171433	0.0148305	0.0206858	0.013903			0.0200635	0.0189285	0.0157012	0.0178392	0.024847	0.028721	0.028303	0.017892	0.025595
77	0.0219481	0.016167	0.022593	0.0159442	0.0148305	0.0214479	0.013974			0.0195192	0.0188381	0.0161391	0.0185995	0.0233864	0.028547	0.028406	0.017985	0.025689
78	0.0215402	0.015982	0.0231058	0.0170575	0.0146696	0.0213525	0.014118			0.0195192	0.019743	0.016402	0.0177548	0.0237761	0.02846	0.029235	0.019103	0.026439
79	0.0214383	0.017274	0.0223364	0.0166294	0.0143476	0.0204952	0.013974			0.0203356	0.0196526	0.0161391	0.0175014	0.0242628	0.028981	0.028614	0.018079	0.025877
80	0.0209282	0.01589	0.0228496	0.0174858	0.0149112	0.0206858	0.013974			0.0189749	0.0192907	0.0160516	0.0174167	0.0236786	0.028808	0.027889	0.017613	0.025221
81	0.0211323	0.016074	0.0222083	0.0175713	0.0152332	0.0211622	0.014118			0.0201544	0.0192	0.0163145	0.0177548	0.0233864	0.0282	0.028199	0.017706	0.025502
82	0.0214383	0.017551	0.0216955	0.0170575	0.0150721	0.0209716	0.013831			0.0195192	0.0202859	0.0156136	0.0169945	0.0238734	0.029068	0.029546	0.017799	0.02672
83	0.0208263	0.01589	0.0216955	0.0162867	0.0145085	0.0213525	0.014118			0.0195192	0.0192907	0.0154383	0.0171636	0.0239707	0.029501	0.028925	0.018823	0.026158
84	0.0213361	0.016167	0.0227211	0.0169719	0.014428	0.0210667	0.013616			0.0201544	0.0192907	0.0161391	0.0175858	0.023484	0.029068	0.028614	0.017706	0.025877
85	0.0212342	0.016997	0.022593	0.0164581	0.0145889	0.0209716	0.014046			0.0195192	0.019743	0.016402	0.0175014	0.0241655	0.029068	0.028925	0.018358	0.026158
86	0.0218462	0.016259	0.0227211	0.0172288	0.014428	0.0208764	0.013974			0.0204265	0.019743	0.0163145	0.0169101	0.0233864	0.029588	0.02851	0.017892	0.025783
87	0.0215402	0.016167	0.022593	0.0168006	0.0152332	0.0218288	0.014189			0.0194285	0.0195622	0.0159641	0.0179236	0.0235813	0.029241	0.028199	0.017985	0.025502
88	0.0221522	0.016536	0.0223364	0.0174002	0.0153943	0.0206858	0.013831			0.0200635	0.019924	0.0161391	0.0174167	0.0238734	0.028547	0.029132	0.018544	0.026345
89	0.0211323	0.016167	0.0220802	0.0162867	0.0148305	0.020781	0.014189			0.0203356	0.0195622	0.0159641	0.0175014	0.0238734	0.028981	0.030064	0.017427	0.027188
90	0.0221522	0.016351	0.0222083	0.0166294	0.0141865	0.0217334	0.014189			0.0199728	0.0192907	0.0156136	0.0173323	0.0230943	0.029154	0.028199	0.018265	0.025502
91	0.0212342	0.016905	0.0228496	0.0162012	0.0145085	0.0217334	0.014118			0.0205171	0.0192907	0.0157887	0.0174167	0.0241655	0.028027	0.028096	0.01752	0.025408
92	0.0219481	0.01589	0.022593	0.0176569	0.0149916	0.0208764	0.013974			0.0196101	0.0196526	0.0164898	0.0168255	0.0236786	0.02846	0.028821	0.018544	0.026064
93	0.0219481	0.016444	0.0231058	0.0168864	0.0148305	0.0211622	0.014189			0.0195192	0.0190192	0.0166649	0.0167411	0.0235813	0.029328	0.028717	0.018451	0.02597
94	0.0220503	0.01672	0.0224649	0.0168864	0.0151528	0.0212573	0.014118			0.0204265	0.0195622	0.0161391	0.0169945	0.0233864	0.028721	0.029442	0.018172	0.026626
95	0.0215402	0.016351	0.021567	0.0161156	0.0152332	0.0211622	0.013974			0.0199728	0.0195622	0.0156136	0.0173323	0.0239707	0.02846	0.028821	0.018172	0.026064
96	0.0224582	0.016444	0.0216955	0.0168864	0.0146696	0.0213525	0.013616			0.0200635	0.0190192	0.0160516	0.017248	0.0232892	0.029328	0.028717	0.017241	0.02597
97	0.0219481	0.016536	0.0222083	0.0164581	0.0141865	0.0205907	0.014046			0.0203356	0.0191096	0.0158762	0.017248	0.0240683	0.029935	0.027889	0.018265	0.025221
98	0.0216421	0.016351	0.0231058	0.0174858	0.0145889	0.020781	0.014189			0.0203356	0.0191096	0.0157887	0.0175858	0.0235813	0.029154	0.028614	0.018172	0.025877
99	0.0223563	0.016259	0.0231058	0.0163725	0.0151528	0.0216382	0.014333			0.0204265	0.0189285	0.0159641	0.0176702	0.0233864	0.029154	0.029753	0.017985	0.026907
100	0.0219481	0.016444	0.0218236	0.0169719	0.0145889	0.0215431	0.01376			0.0197913	0.0190192	0.0165774	0.0173323	0.0236786	0.029501	0.028821	0.017985	0.026064
101	0.0218462	0.016167	0.0218236	0.0162867	0.0146696	0.0206858	0.013974			0.0206077	0.0194715	0.0163145	0.0171636	0.0242628	0.029068	0.028614	0.017427	0.025877
102	0.0212342	0.016351	0.0222083	0.0170575	0.0148305	0.0208764	0.014046			0.0197913	0.0196526	0.0157887	0.0171636	0.0229971	0.02846	0.028303	0.017985	0.025595
103	0.0213361	0.016536	0.0220802	0.0161156	0.0142669	0.0210667	0.014261			0.0196101	0.0191096	0.0158762	0.0169101	0.0235813	0.028808	0.028096	0.017613	0.025408
104	0.0210301	0.016351	0.0223364	0.0168864	0.0145085	0.0211622	0.013616			0.0201544	0.0196526	0.0162269	0.0169945	0.0236786	0.029068	0.028406	0.018823	0.025689
105	0.0215402	0.016351	0.0231058	0.0168006	0.0149112	0.0209716	0.014046			0.0193379	0.0201051	0.0159641	0.0171636	0.0236786	0.0282	0.029028	0.018265	0.026251
106	0.0209282	0.016167	0.022593	0.0172288	0.0152332	0.0208764	0.014046			0.0197007	0.0194715	0.0159641	0.0168255	0.0235813	0.02846	0.029442	0.017427	0.026626
107	0.0215402	0.016536	0.022593	0.0164581	0.0146696	0.0206858	0.013903			0.0197007	0.0192907	0.016402	0.017248	0.0240683	0.029154	0.028303	0.017799	0.025595
108	0.0210301	0.016074	0.021567	0.0168006	0.014428	0.0213525	0.01333			0.0194285	0.019924	0.016402	0.017248	0.0232892	0.028721	0.028199	0.01752	0.025502
109	0.0207244	0.016905	0.0214389	0.0163725	0.0146696	0.0214479	0.013903			0.0195192	0.0200144	0.0155258	0.0174167	0.0235813	0.028721	0.028821	0.018544	0.026064
110	0.0216421	0.016444	0.0220802	0.0170575	0.0146696	0.0205907	0.013974			0.019247	0.0200144	0.0154383	0.0175858	0.0235813	0.029848	0.029339	0.018172	0.026532
111	0.0209282	0.01589	0.0231058	0.016715	0.0146696	0.0211622	0.014189			0.0197913	0.0195622	0.0158762	0.0173323	0.0237761	0.029415	0.027889	0.018079	0.025221
112	0.0218462	0.01672	0.0231058	0.0176569	0.0148305	0.0214479	0.01376			0.0194285	0.0191096	0.0163145	0.0168255	0.0228998	0.028547	0.02851	0.017985	0.025783
113	0.0213361	0.016536	0.0224649	0.0163725	0.0147501	0.021924	0.013974			0.0194285	0.0190192	0.0159641	0.0170789	0.024847	0.028547	0.028821	0.01752	0.026064
114	0.0224582	0.016074	0.0223364	0.0168864	0.0145889	0.0210667	0.014046			0.0198822	0.0191096	0.0161391	0.0169945	0.0232892	0.028808	0.028096	0.018637	0.025408
115	0.0216421	0.016444	0.0216955	0.0163725	0.014428	0.0215431	0.013974			0.0193379	0.0194715	0.0171031	0.0165721	0.0236786	0.028547	0.029132	0.018451	0.026345
116	0.0220503	0.01672	0.0213107	0.0170575	0.0148305	0.0210667	0.013831			0.0199728	0.0188381	0.0160516	0.0171636	0.0238734	0.0282	0.029442	0.018544	0.026626
117	0.0217443	0.01589	0.0222083	0.0163725	0.0151528	0.0213525	0.013974			0.0199728	0.0194715	0.0155258	0.0173323	0.0238734	0.028721	0.028303	0.017334	0.025595
118	0.0226623	0.016997	0.022593	0.0173144	0.0145085	0.0212573	0.014046			0.0199728	0.0192	0.0160516	0.0174167	0.0232892	0.028894	0.027889	0.017799	0.025221
119	0.0221522	0.016351	0.0233625	0.0168006	0.014428	0.0204952	0.013974			0.0206984	0.0189285	0.0160516	0.0180926	0.0243601	0.028374	0.02851	0.017892	0.025783
120	0.0216421	0.016074	0.022593	0.0168864	0.0147501	0.0205907	0.013616			0.0197913	0.0187477	0.0163145	0.0174167	0.0230943	0.028721	0.028821	0.018172	0.026064
121	0.0216421	0.016444	0.0220802	0.0162867	0.0145889	0.0217334	0.013831			0.0207893	0.0192	0.0159641	0.0175858	0.0236786	0.029501	0.02851	0.018358	0.025783
122	0.0213361	0.016444	0.0213107	0.0171433	0.0148305	0.0216382	0.013903			0.0201544	0.0193811	0.0163145	0.017248	0.0239707	0.029241	0.029235	0.017613	0.026439
123	0.0216421	0.016167	0.0219517	0.0164581	0.0153136	0.0205907	0.014189			0.0201544	0.0188381	0.0161391	0.0171636	0.0236786	0.028981	0.028821	0.017985	0.026064
124	0.0216421	0.016628	0.0224649	0.0173144	0.0156359	0.0209716	0.013831			0.0206984	0.0194715	0.0157887	0.017248	0.0236786	0.029415	0.027785	0.017706	0.025127
125	0.0214383	0.016444	0.023234	0.0169719	0.0145889	0.0208764	0.013974			0.0195192	0.0196526	0.0155258	0.0174167	0.0239707	0.029848	0.027889	0.01873	0.025221
126	0.0213361	0.015982	0.0228496	0.0168864	0.0143476	0.0209716	0.014046			0.0206984	0.0192	0.0158762	0.0168255	0.0232892	0.028634	0.029028	0.018358	0.026251
127	0.0220503	0.016351	0.0213107	0.0162867	0.0147501	0.0217334	0.014046			0.0203356	0.0193811	0.0169278	0.017248	0.0235813	0.028808	0.028821	0.017799	0.026064
128	0.0206222	0.016536	0.0222083	0.0173144	0.0153136	0.0211622	0.013974			0.0198822	0.0194715	0.0167527	0.0179236	0.0239707	0.029154	0.028303	0.017799	0.025595
129	0.0214383	0.016074	0.0220802	0.0162867	0.0149916	0.0205907	0.014046			0.0203356	0.019743	0.0157887	0.0175858	0.0235813	0.02846	0.028717	0.017613	0.02597
130	0.0211323	0.01672	0.0224649	0.0169719	0.0148305	0.0213525	0.013974			0.0197913	0.0196526	0.0159641	0.0180926	0.0232892	0.028114	0.028406	0.018079	0.025689
131	0.0209282	0.016167	0.0222083	0.0164581	0.0145889	0.0210667	0.014046			0.0200635	0.0201955	0.0157012	0.0179236	0.0244577	0.028721	0.02851	0.017985	0.025783
132	0.0209282	0.016167	0.0224649	0.0172288	0.0146696	0.020781	0.013473			0.0199728	0.0201051	0.0157887	0.0174167	0.0233864	0.029328	0.029339	0.018358	0.026532
133	0.0215402	0.01672	0.0224649	0.0162867	0.0145889	0.0209716	0.013974			0.0199728	0.0194715	0.0153507	0.0174167	0.0236786	0.028287	0.02965	0.017892	0.026813
134	0.0216421	0.016259	0.0218236	0.016715	0.0149112	0.0213525	0.014046			0.0199728	0.0195622	0.0165774	0.0169945	0.0236786	0.028721	0.027889	0.017334	0.025221
135	0.0218462	0.01589	0.0223364	0.0164581	0.0155552	0.0215431	0.014118			0.0193379	0.0203766	0.016402	0.0169945	0.0236786	0.029328	0.027785	0.017985	0.025127
136	0.0212342	0.016259	0.0220802	0.0171433	0.0145085	0.0217334	0.013903			0.0204265	0.0193811	0.0164898	0.0171636	0.0230943	0.029154	0.029132	0.018265	0.026345
137	0.0215402	0.01589	0.0223364	0.0170575	0.0145889	0.0206858	0.014046			0.0197007	0.0192	0.0160516	0.0174167	0.0237761	0.028721	0.028717	0.018823	0.02597
138	0.0220503	0.016444	0.0224649	0.0166294	0.0146696	0.0209716	0.013974			0.0194285	0.0195622	0.016402	0.0169945	0.0235813	0.029415	0.028614	0.018358	0.025877
139	0.0213361	0.016813	0.0219517	0.0162867	0.014428	0.0216382	0.014189			0.0201544	0.0190192	0.0159641	0.0175858	0.0233864	0.029935	0.029132	0.01752	0.026345
140	0.0220503	0.01589	0.0224649	0.0165436	0.0146696	0.0210667	0.01376			0.019247	0.0190192	0.0157012	0.0179236	0.0237761	0.028721	0.02851	0.018079	0.025783
141	0.0216421	0.016074	0.0222083	0.0163725	0.0154748	0.0204952	0.014118			0.0200635	0.0192	0.0157012	0.018177	0.0236786	0.028721	0.027681	0.017427	0.025033
142	0.0233762	0.016997	0.0228496	0.0172288	0.0153943	0.0212573	0.013974			0.0194285	0.0188381	0.0172785	0.0179236	0.0233864	0.029328	0.02851	0.018637	0.025783
143	0.0217443	0.015982	0.0223364	0.0163725	0.014428	0.0212573	0.014046			0.0196101	0.0187477	0.0162269	0.0178392	0.0238734	0.028547	0.029857	0.017985	0.027001
144	0.0223563	0.015982	0.0216955	0.0170575	0.0141865	0.0213525	0.013545			0.0199728	0.0192	0.0157012	0.017248	0.0233864	0.028634	0.028096	0.017799	0.025408
145	0.0213361	0.016536	0.0214389	0.0163725	0.0145889	0.0208764	0.013831			0.0193379	0.0192907	0.0158762	0.0175858	0.0232892	0.028808	0.028199	0.017985	0.025502
146	0.0221522	0.01589	0.0223364	0.0168006	0.0149112	0.0210667	0.014404			0.0206077	0.0191096	0.0161391	0.0173323	0.0235813	0.028547	0.028614	0.017613	0.025877
147	0.0212342	0.016905	0.0227211	0.0163725	0.0147501	0.020781	0.014333			0.0199728	0.0193811	0.0158762	0.0178392	0.0237761	0.028287	0.028199	0.019289	0.025502
148	0.0214383	0.016628	0.022593	0.0169719	0.0153136	0.0214479	0.013903			0.0206077	0.0198336	0.0159641	0.0173323	0.0230943	0.028894	0.028717	0.017799	0.02597
149	0.0214383	0.015613	0.0224649	0.016715	0.0150721	0.0217334	0.013903			0.0205171	0.0192907	0.0162269	0.0171636	0.0233864	0.029241	0.028925	0.018637	0.026158
150	0.0212342	0.016351	0.0218236	0.0174858	0.014428	0.0206858	0.014261			0.0198822	0.0194715	0.0168403	0.0180926	0.023484	0.029675	0.028821	0.017427	0.026064
151	0.0216421	0.016905	0.0220802	0.0162012	0.0145085	0.020781	0.013974			0.0213335	0.0194715	0.0158762	0.0180082	0.0232892	0.028894	0.028096	0.017799	0.025408
152	0.0222541	0.015982	0.0219517	0.0168864	0.0148305	0.0206858	0.01376			0.0203356	0.0198336	0.0155258	0.0180926	0.0236786	0.028981	0.027992	0.018451	0.025314
153	0.0223563	0.016259	0.0223364	0.0162867	0.0153136	0.0209716	0.014118			0.0203356	0.0196526	0.0159641	0.0175858	0.0238734	0.02846	0.029235	0.018079	0.026439
154	0.0223563	0.01672	0.022593	0.0170575	0.0145085	0.0211622	0.014189			0.0198822	0.0201051	0.0159641	0.0180082	0.0230943	0.0282	0.028406	0.018544	0.025689
155	0.0228661	0.01589	0.0224649	0.0165436	0.0147501	0.0213525	0.014118			0.0198822	0.0200144	0.0163145	0.0173323	0.0237761	0.028721	0.028614	0.01752	0.025877
156	0.0217443	0.016628	0.022593	0.0179996	0.0148305	0.0205907	0.013831			0.0207893	0.0194715	0.0163145	0.017248	0.0239707	0.029154	0.028821	0.018451	0.026064
157	0.0217443	0.016536	0.0219517	0.0163725	0.0146696	0.0209716	0.013831			0.0195192	0.0193811	0.0165774	0.0176702	0.0233864	0.028547	0.028614	0.017892	0.025877
158	0.0215402	0.015705	0.0214389	0.0168006	0.0147501	0.0211622	0.014404			0.0200635	0.0198336	0.0162269	0.0174167	0.023484	0.028374	0.028096	0.018265	0.025408
159	0.0210301	0.016259	0.0216955	0.0165436	0.0150721	0.0205907	0.014261			0.020245	0.0192907	0.0156136	0.0168255	0.0237761	0.028894	0.028717	0.017985	0.02597
160	0.0212342	0.01672	0.0229777	0.016715	0.0150721	0.020781	0.01376			0.0195192	0.0191096	0.0157887	0.0175858	0.0231919	0.028547	0.029235	0.017334	0.026439
161	0.0219481	0.016167	0.023234	0.0164581	0.0143476	0.0216382	0.013974			0.0199728	0.019743	0.0158762	0.017248	0.0235813	0.028894	0.028096	0.017892	0.025408
162	0.0217443	0.017274	0.0219517	0.0172288	0.0145889	0.0213525	0.014619			0.0194285	0.0191096	0.0160516	0.0174167	0.0238734	0.029328	0.028096	0.017799	0.025408
163	0.0221522	0.016444	0.0220802	0.0168864	0.0151528	0.0209716	0.014261			0.0196101	0.0191096	0.0165774	0.018177	0.0232892	0.029328	0.028303	0.019382	0.025595
164	0.0216421	0.015982	0.021567	0.016715	0.0149916	0.0213525	0.013545			0.0197913	0.0194715	0.0158762	0.0175858	0.023484	0.028894	0.028614	0.018637	0.025877
165	0.0215402	0.016813	0.0219517	0.0162867	0.0146696	0.0209716	0.014046			0.019247	0.0192907	0.0162269	0.0174167	0.0237761	0.028721	0.029028	0.017613	0.026251
166	0.0220503	0.016074	0.0222083	0.0169719	0.0148305	0.0212573	0.014333			0.0198822	0.0190192	0.0157887	0.017248	0.0233864	0.029068	0.029132	0.018079	0.026345
167	0.0215402	0.01589	0.0228496	0.0166294	0.0147501	0.0212573	0.014046			0.0194285	0.0193811	0.0156136	0.017248	0.0235813	0.028114	0.028821	0.017427	0.026064
168	0.0223563	0.01672	0.0233625	0.0174002	0.014428	0.0209716	0.013402			0.0197007	0.0195622	0.0159641	0.0169945	0.0241655	0.028114	0.027578	0.018637	0.02494
169	0.0219481	0.016351	0.0223364	0.0168864	0.0146696	0.020781	0.014046			0.0197007	0.0192	0.0165774	0.0170789	0.0233864	0.02846	0.028406	0.018265	0.025689
170	0.0223563	0.015982	0.0220802	0.0169719	0.0151528	0.0214479	0.014189			0.0193379	0.019743	0.0164898	0.0169101	0.0233864	0.028634	0.029028	0.01752	0.026251
171	0.0214383	0.016997	0.0214389	0.0160298	0.0152332	0.0214479	0.014189			0.0200635	0.0201955	0.0160516	0.0170789	0.0236786	0.028374	0.028614	0.017799	0.025877
172	0.0221522	0.016074	0.0218236	0.0168006	0.0143476	0.020781	0.013688			0.0198822	0.0193811	0.0158762	0.0171636	0.0235813	0.028721	0.028925	0.017706	0.026158
173	0.0208263	0.016074	0.0227211	0.0164581	0.0145085	0.0208764	0.014046			0.020245	0.0198336	0.0163145	0.017248	0.0230943	0.029241	0.029028	0.01901	0.026251
174	0.0215402	0.016813	0.0231058	0.016715	0.0149112	0.0210667	0.014046			0.0197913	0.0207385	0.0158762	0.0173323	0.0238734	0.028808	0.028199	0.017892	0.025502
175	0.0209282	0.015705	0.0224649	0.0168864	0.0145085	0.0208764	0.014046			0.0205171	0.0194715	0.0158762	0.0174167	0.0232892	0.028721	0.027992	0.018451	0.025314
176	0.0209282	0.016074	0.0218236	0.0169719	0.0150721	0.0216382	0.013545			0.0204265	0.0192	0.0162269	0.0175858	0.0232892	0.029328	0.029028	0.017613	0.026251
177	0.0216421	0.016905	0.0223364	0.0162012	0.0153136	0.0209716	0.013974			0.0203356	0.0193811	0.0167527	0.017248	0.0239707	0.029328	0.029235	0.017427	0.026439
178	0.0217443	0.016074	0.0216955	0.016715	0.0149916	0.0206858	0.014189			0.0206077	0.0191096	0.0161391	0.0169945	0.023484	0.028721	0.028096	0.017985	0.025408
179	0.0212342	0.015705	0.0224649	0.0165436	0.014428	0.0209716	0.013974			0.0201544	0.0192907	0.0157012	0.0168255	0.0231919	0.028721	0.028406	0.018079	0.025689
180	0.0217443	0.016628	0.0220802	0.0172288	0.0143476	0.0214479	0.013402			0.0198822	0.0193811	0.0157887	0.0169101	0.0237761	0.028981	0.028717	0.018544	0.02597
181	0.0213361	0.016074	0.0227211	0.0168006	0.0148305	0.0205907	0.013974			0.0207893	0.0191096	0.0161391	0.0165721	0.0232892	0.02846	0.028614	0.01752	0.025877
182	0.0215402	0.015982	0.0231058	0.0169719	0.0148305	0.0210667	0.014189			0.020245	0.0185667	0.0156136	0.0169101	0.0232892	0.0282	0.028925	0.017613	0.026158
183	0.0222541	0.016905	0.0223364	0.0166294	0.0150721	0.0214479	0.014189			0.0203356	0.0191096	0.0158762	0.0173323	0.023484	0.028808	0.029235	0.018265	0.026439
184	0.0216421	0.01589	0.0223364	0.0168864	0.0151528	0.0213525	0.013688			0.0204265	0.0191096	0.0159641	0.0175014	0.0237761	0.028808	0.027992	0.018172	0.025314
185	0.0217443	0.016074	0.0216955	0.0163725	0.0152332	0.0209716	0.014046			0.0201544	0.0189285	0.016402	0.0175014	0.0230943	0.028374	0.027578	0.018265	0.02494
186	0.0219481	0.017182	0.0224649	0.0168864	0.0143476	0.0210667	0.014046			0.0204265	0.0194715	0.0155258	0.0175014	0.0235813	0.028894	0.028821	0.017799	0.026064
187	0.0229683	0.01589	0.022593	0.0163725	0.0146696	0.0211622	0.014046			0.0199728	0.0195622	0.0155258	0.0175014	0.0231919	0.029588	0.028925	0.01752	0.026158
188	0.0215402	0.01589	0.0220802	0.0166294	0.0148305	0.0209716	0.01376			0.0203356	0.0189285	0.0159641	0.0169101	0.0235813	0.028894	0.028717	0.017799	0.02597
189	0.0223563	0.016997	0.0224649	0.0169719	0.0152332	0.0218288	0.014046			0.020245	0.0192	0.0162269	0.0170789	0.0231919	0.02846	0.028821	0.017892	0.026064
190	0.0218462	0.016259	0.022593	0.0166294	0.0148305	0.0205907	0.014261			0.0194285	0.0194715	0.0158762	0.0169945	0.0236786	0.028894	0.028717	0.018544	0.02597
191	0.0229683	0.016074	0.0229777	0.0160298	0.0146696	0.020781	0.014046			0.020245	0.019743	0.0159641	0.0169945	0.0228022	0.028721	0.027785	0.017613	0.025127
192	0.0216421	0.016905	0.0220802	0.0168864	0.0151528	0.0212573	0.013402			0.0196101	0.019743	0.016402	0.0169945	0.0238734	0.0282	0.028303	0.018079	0.025595
193	0.0217443	0.015797	0.021567	0.0168864	0.0146696	0.0211622	0.013974			0.0198822	0.019924	0.016402	0.0169945	0.0235813	0.028808	0.029857	0.017613	0.027001
194	0.0214383	0.016259	0.0218236	0.0168006	0.0146696	0.0205907	0.014189			0.0198822	0.019924	0.0151754	0.0169101	0.0239707	0.028721	0.028406	0.018358	0.025689
195	0.0215402	0.016628	0.0222083	0.0164581	0.0153943	0.0210667	0.014333			0.0193379	0.0195622	0.0157012	0.0175014	0.0230943	0.028287	0.027992	0.018544	0.025314
196	0.0216421	0.01589	0.0228496	0.0168006	0.0153136	0.0210667	0.01376			0.0201544	0.019743	0.0165774	0.0177548	0.0242628	0.02846	0.028925	0.017799	0.026158
197	0.0216421	0.016074	0.0228496	0.0163725	0.0146696	0.0210667	0.013974			0.0195192	0.0207385	0.0164898	0.017248	0.0228998	0.028634	0.028303	0.018079	0.025595
198	0.0220503	0.016905	0.022593	0.0168864	0.0142669	0.0216382	0.014834			0.0197913	0.0192	0.0159641	0.0175858	0.0241655	0.028721	0.028821	0.017241	0.026064
199	0.0214383	0.01589	0.0223364	0.0168864	0.0145889	0.0208764	0.014261			0.0199728	0.0194715	0.0163145	0.0169945	0.0233864	0.029068	0.029028	0.018265	0.026251
200	0.0217443	0.016351	0.0219517	0.0170575	0.0145889	0.0205907	0.013616			0.0197007	0.0195622	0.0158762	0.0171636	0.0237761	0.029675	0.029753	0.018916	0.026907
201	0.0204184	0.01672	0.0218236	0.0163725	0.0149112	0.0216382	0.013831			0.0208799	0.0192907	0.0157887	0.0171636	0.0231919	0.029328	0.028096	0.018265	0.025408
202	0.0213361	0.016167	0.0224649	0.0175713	0.0154748	0.0215431	0.015693			0.0198822	0.0192907	0.0156136	0.0169101	0.0240683	0.02846	0.027889	0.01752	0.025221
203	0.0300061	0.032409	0.0264398	0.0379529	0.028036	0.0337345	0.036026			0.0370262	0.0396503	0.0270924	0.0213869	0.0286446	0.034444	0.034105	0.023385	0.030842
204	0.0551992	0.062677	0.0427259	0.0728928	0.055574	0.060784	0.067027			0.0678674	0.076841	0.0537305	0.0393795	0.0522079	0.056992	0.054515	0.048801	0.0493
205	0.0828406	0.093223	0.0659365	0.107662	0.085125	0.0888814	0.099603			0.0978017	0.114574	0.0823843	0.0620183	0.079666	0.084482	0.083938	0.079617	0.075908
206	0.110278	0.121646	0.0888905	0.138833	0.114434	0.116312	0.12996			0.124924	0.150136	0.10876	0.0856704	0.107708	0.115615	0.114604	0.11183	0.103641
207	0.134247	0.147024	0.112485	0.165723	0.139879	0.141362	0.155019			0.149053	0.181988	0.132944	0.108816	0.131564	0.146575	0.143821	0.140504	0.130063
208	0.15587	0.169542	0.134542	0.18816	0.161217	0.161363	0.177071			0.171095	0.209315	0.15266	0.1274	0.15464	0.174152	0.171483	0.167317	0.155079
209	0.175862	0.191505	0.155957	0.211111	0.182635	0.181746	0.200697			0.192139	0.236371	0.172288	0.145899	0.173919	0.200515	0.197487	0.192082	0.178596
210	0.199321	0.216514	0.178398	0.236973	0.20663	0.205271	0.229622			0.21781	0.265327	0.194632	0.165581	0.196898	0.227312	0.223388	0.216566	0.202019
211	0.224412	0.243645	0.202763	0.265062	0.231511	0.228606	0.258619			0.244298	0.295188	0.219869	0.187037	0.219683	0.253849	0.247839	0.243007	0.22413
212	0.249402	0.270038	0.230205	0.293151	0.257841	0.253847	0.288689			0.270694	0.325592	0.244579	0.209929	0.245194	0.281773	0.274775	0.268609	0.24849
213	0.273881	0.296431	0.258289	0.320898	0.283688	0.279182	0.31833			0.296818	0.35482	0.270779	0.233243	0.267588	0.30779	0.300158	0.293094	0.271445
214	0.298157	0.319963	0.2865	0.345561	0.308086	0.302612	0.344821			0.322126	0.380699	0.295314	0.255122	0.29047	0.331898	0.324816	0.317114	0.293744
215	0.31876	0.341465	0.31266	0.367998	0.331034	0.324233	0.369521			0.344713	0.404679	0.319236	0.27624	0.311307	0.355313	0.349888	0.339737	0.316417
216	0.339669	0.364259	0.338307	0.389835	0.353902	0.34452	0.394294			0.367118	0.427663	0.341581	0.296767	0.331852	0.376733	0.371334	0.361429	0.335812
217	0.361191	0.385023	0.36498	0.411673	0.376287	0.366331	0.419997			0.390158	0.449289	0.364801	0.317547	0.351715	0.397373	0.392676	0.383215	0.355112
218	0.38159	0.406894	0.391781	0.433938	0.398269	0.388428	0.444554			0.411475	0.469559	0.387847	0.339087	0.371579	0.418186	0.413086	0.402207	0.37357
219	0.402194	0.427565	0.417941	0.454063	0.42009	0.409763	0.467322			0.432429	0.489013	0.411243	0.360121	0.39115	0.436657	0.432356	0.421944	0.390997
220	0.421165	0.446299	0.442434	0.472818	0.440703	0.429955	0.488371			0.452204	0.506025	0.43236	0.380056	0.40965	0.454609	0.452352	0.440843	0.409079
221	0.439831	0.463187	0.465388	0.490288	0.459706	0.448338	0.508418			0.470346	0.522042	0.452602	0.399232	0.426689	0.471519	0.470275	0.457601	0.425288
222	0.45462	0.479798	0.486162	0.505873	0.476857	0.465482	0.525386			0.486946	0.53661	0.470828	0.41714	0.442366	0.486436	0.486851	0.474266	0.440279
223	0.470634	0.495948	0.505526	0.521288	0.495377	0.482912	0.541925			0.503727	0.550726	0.489492	0.434963	0.458042	0.501612	0.502703	0.490465	0.454614
224	0.485831	0.509882	0.524504	0.536446	0.512125	0.498913	0.559252			0.51951	0.563485	0.506667	0.451689	0.472842	0.515227	0.517	0.505175	0.467544
225	0.501539	0.52474	0.543227	0.55049	0.527907	0.515771	0.575003			0.534568	0.576696	0.524017	0.468246	0.487643	0.528582	0.531505	0.518954	0.480661
226	0.515309	0.538213	0.559769	0.563764	0.543931	0.531106	0.589823			0.549354	0.588369	0.539527	0.484126	0.500787	0.54133	0.544662	0.532733	0.492559
227	0.5302	0.550948	0.575414	0.576181	0.558907	0.546155	0.60357			0.56287	0.599499	0.555299	0.499416	0.514419	0.553211	0.557923	0.544835	0.504552
228	0.540094	0.562853	0.589904	0.587914	0.570986	0.558822	0.615669			0.575841	0.609996	0.568005	0.513269	0.526493	0.565092	0.569734	0.556939	0.515233
229	0.551722	0.573927	0.603113	0.598961	0.583547	0.571109	0.626982			0.587996	0.620221	0.580798	0.526531	0.53808	0.575932	0.580509	0.569321	0.524977
230	0.562023	0.583709	0.61632	0.609751	0.596189	0.584158	0.638294			0.600151	0.62927	0.592715	0.539033	0.548401	0.586425	0.592527	0.579934	0.535846
231	0.573243	0.594783	0.629272	0.619514	0.607944	0.595968	0.649535			0.610946	0.63859	0.605158	0.551451	0.559696	0.597612	0.604441	0.590361	0.54662
232	0.583647	0.605857	0.641455	0.629362	0.619056	0.608541	0.661348			0.622194	0.647639	0.616199	0.563784	0.569433	0.606805	0.614906	0.60023	0.556083
233	0.594356	0.614901	0.653637	0.639639	0.630973	0.618922	0.671658			0.632534	0.655964	0.627415	0.575103	0.579949	0.615997	0.627338	0.609633	0.567326
234	0.603434	0.624591	0.664152	0.648887	0.640716	0.629971	0.680106			0.642422	0.66456	0.637404	0.585662	0.588712	0.624409	0.637284	0.619036	0.576321
235	0.612308	0.633081	0.674026	0.657023	0.649574	0.639591	0.688984			0.650949	0.672432	0.647219	0.596052	0.597572	0.632388	0.647955	0.629184	0.585971
236	0.620468	0.641201	0.683901	0.66473	0.658592	0.648924	0.697218			0.660292	0.6794	0.656594	0.605935	0.60507	0.640973	0.657487	0.637377	0.594591
237	0.629239	0.64923	0.694544	0.672352	0.667771	0.658258	0.705237			0.668546	0.687273	0.665182	0.615059	0.614125	0.648344	0.666396	0.644824	0.602648
238	0.637399	0.658458	0.702623	0.680487	0.676145	0.667497	0.714401			0.677527	0.695055	0.673156	0.624942	0.621915	0.656149	0.677275	0.653017	0.612486
239	0.645865	0.665288	0.711471	0.688537	0.684761	0.677212	0.722205			0.685872	0.701117	0.682269	0.634234	0.630191	0.663781	0.686081	0.660372	0.62045
240	0.654025	0.673501	0.720063	0.695816	0.693055	0.685499	0.730152			0.694217	0.707994	0.69033	0.64285	0.636617	0.670372	0.695716	0.667727	0.629164
241	0.660859	0.680699	0.728142	0.702753	0.700543	0.693309	0.737025			0.701383	0.715053	0.697779	0.651635	0.644115	0.677483	0.704523	0.675454	0.637128
242	0.668814	0.687066	0.73481	0.708234	0.706904	0.700548	0.742538			0.708368	0.720753	0.703912	0.658984	0.650444	0.68364	0.711568	0.68253	0.643499
243	0.674016	0.693619	0.742504	0.714656	0.713749	0.707977	0.749125			0.714899	0.726725	0.710835	0.667009	0.657455	0.689797	0.720581	0.688209	0.65165
244	0.68034	0.699709	0.749429	0.721251	0.720835	0.715787	0.756285			0.722337	0.732336	0.717757	0.67402	0.663005	0.696041	0.727523	0.694819	0.657927
245	0.686868	0.706723	0.75661	0.727331	0.726874	0.721883	0.762013			0.728324	0.737493	0.724154	0.681116	0.669334	0.701678	0.735811	0.700684	0.665423
246	0.694518	0.712813	0.763791	0.734353	0.733798	0.729598	0.769172			0.735309	0.743737	0.729762	0.688465	0.674884	0.708095	0.744617	0.706363	0.673386
247	0.69921	0.719919	0.770202	0.738977	0.740079	0.735884	0.775688			0.741477	0.750072	0.736334	0.695307	0.680629	0.713992	0.750315	0.712973	0.67854
248	0.705738	0.724718	0.776101	0.744116	0.745474	0.742646	0.77984			0.746738	0.754686	0.743256	0.701305	0.686763	0.719282	0.757775	0.719025	0.685286
249	0.710123	0.729701	0.780846	0.74934	0.750949	0.747504	0.784637			0.752997	0.759392	0.748076	0.707725	0.691047	0.724833	0.763784	0.72368	0.69072
250	0.716243	0.735054	0.785847	0.754392	0.755941	0.753599	0.79058			0.757895	0.76455	0.753158	0.713553	0.696694	0.729342	0.770622	0.72908	0.696904
251	0.720629	0.741421	0.792003	0.760558	0.761497	0.759886	0.795448			0.763973	0.768893	0.758591	0.719466	0.700979	0.734719	0.778392	0.7342	0.703931
252	0.727055	0.746404	0.798414	0.764583	0.767053	0.765314	0.801319			0.769415	0.774141	0.764637	0.72521	0.706723	0.739315	0.784297	0.739041	0.709271
253	0.731543	0.752034	0.803159	0.769636	0.772207	0.77122	0.806832			0.774949	0.779209	0.770245	0.73087	0.711495	0.744085	0.791239	0.744907	0.715548
254	0.737663	0.757202	0.807775	0.774517	0.777199	0.776077	0.811199			0.779756	0.78319	0.774714	0.736023	0.71646	0.748854	0.796212	0.750306	0.720046
255	0.741845	0.761631	0.812392	0.778713	0.78203	0.781792	0.81528			0.784836	0.787895	0.779183	0.74126	0.719966	0.75267	0.801703	0.753379	0.725011
256	0.746332	0.7656	0.816496	0.783166	0.785976	0.786269	0.818932			0.788646	0.791968	0.783827	0.746413	0.725029	0.75718	0.808023	0.758127	0.730727
257	0.752248	0.77086	0.820855	0.787191	0.789921	0.790269	0.823944			0.79427	0.795316	0.788997	0.751143	0.729118	0.761169	0.813203	0.762595	0.735411
258	0.756124	0.775843	0.826113	0.791045	0.794752	0.795126	0.829242			0.798261	0.799749	0.793291	0.755874	0.7335	0.764985	0.81973	0.766133	0.741314
259	0.759796	0.779534	0.83073	0.795926	0.799423	0.80046	0.833323			0.803159	0.804002	0.797759	0.761027	0.736908	0.769754	0.824703	0.771719	0.745811
260	0.764896	0.784794	0.835859	0.800037	0.803771	0.805318	0.837332			0.807786	0.808436	0.801966	0.765673	0.74129	0.773136	0.830194	0.775723	0.750777
261	0.768262	0.788763	0.838808	0.804233	0.807797	0.809223	0.841843			0.811596	0.812327	0.806435	0.770403	0.744892	0.776692	0.835478	0.778888	0.755555
262	0.771934	0.792454	0.841117	0.807659	0.811662	0.813414	0.844349			0.81468	0.815856	0.809677	0.774205	0.748885	0.780681	0.839414	0.782891	0.759116
263	0.775504	0.796053	0.845348	0.810998	0.815366	0.817128	0.847714			0.818943	0.8183	0.813006	0.778344	0.751805	0.783543	0.844802	0.786243	0.763987
264	0.779992	0.800114	0.84958	0.81451	0.818587	0.821605	0.851938			0.82239	0.821919	0.816687	0.782483	0.755408	0.787532	0.850086	0.789501	0.768766
265	0.783459	0.804359	0.852914	0.818192	0.823015	0.824843	0.856234			0.826472	0.825901	0.820893	0.786876	0.758621	0.790828	0.853919	0.793691	0.772233
266	0.788253	0.808511	0.85612	0.822046	0.826558	0.82951	0.859814			0.831098	0.829249	0.824661	0.791099	0.762516	0.79473	0.858374	0.79816	0.776261
267	0.792231	0.812756	0.860737	0.826156	0.829698	0.83351	0.863536			0.834001	0.832868	0.828078	0.794985	0.766411	0.798546	0.862725	0.801139	0.780196
268	0.795189	0.815433	0.864071	0.828982	0.833483	0.837416	0.866114			0.838174	0.836488	0.831408	0.799124	0.769916	0.801581	0.868009	0.80477	0.784975
269	0.798759	0.819216	0.865866	0.831808	0.836865	0.840082	0.869408			0.841258	0.838659	0.834825	0.803094	0.772448	0.805223	0.872153	0.807749	0.788723
270	0.801717	0.822169	0.868303	0.83472	0.839603	0.84294	0.871842			0.844342	0.841826	0.83798	0.806135	0.775077	0.807998	0.877437	0.810076	0.793501
271	0.804879	0.82623	0.872021	0.838231	0.843145	0.84694	0.875135			0.847607	0.845175	0.840609	0.810021	0.779264	0.811034	0.880442	0.813707	0.796218
272	0.808653	0.829368	0.876125	0.842085	0.846849	0.85075	0.880004			0.851689	0.847799	0.844026	0.813907	0.781795	0.81485	0.884171	0.817524	0.799591
273	0.812325	0.834443	0.878946	0.844825	0.85007	0.854179	0.882223			0.854229	0.851418	0.847706	0.817539	0.785203	0.817191	0.888108	0.820224	0.803151
274	0.815283	0.836381	0.88228	0.847823	0.852566	0.857512	0.8843			0.857676	0.854766	0.850686	0.820918	0.787345	0.8204	0.891423	0.823762	0.806149
275	0.818954	0.839519	0.88446	0.849963	0.855384	0.860656	0.887665			0.860216	0.856395	0.853314	0.824044	0.790753	0.823001	0.896397	0.826462	0.810647
276	0.821301	0.84201	0.886512	0.852532	0.858686	0.863036	0.889741			0.863119	0.85911	0.856206	0.827253	0.793772	0.825343	0.899401	0.828417	0.813364
277	0.823646	0.844963	0.888051	0.856301	0.861182	0.865608	0.892318			0.865659	0.861915	0.858922	0.83021	0.7964	0.828638	0.903856	0.83242	0.817393
278	0.826706	0.847824	0.891641	0.859127	0.864161	0.869799	0.895755			0.869559	0.864901	0.86234	0.833166	0.799322	0.830893	0.907896	0.835306	0.821046
279	0.829766	0.851423	0.894847	0.861781	0.867463	0.872085	0.898905			0.871736	0.86843	0.864706	0.836461	0.801367	0.833842	0.91059	0.838379	0.823483
280	0.832928	0.855022	0.898438	0.864094	0.87012	0.876085	0.900982			0.875274	0.870964	0.867948	0.83908	0.80458	0.83653	0.914216	0.840427	0.826762
281	0.836498	0.857145	0.899976	0.867176	0.872938	0.8778	0.903631			0.877632	0.872864	0.870401	0.84229	0.807111	0.838351	0.917428	0.842848	0.829666
282	0.838742	0.859729	0.902285	0.870088	0.875837	0.880086	0.905635			0.880444	0.874674	0.872855	0.845246	0.810422	0.841039	0.920743	0.844803	0.832665
283	0.841088	0.861851	0.902798	0.871715	0.877045	0.882467	0.907282			0.882712	0.876664	0.874345	0.847865	0.81198	0.842947	0.924473	0.84741	0.836037
284	0.84374	0.865081	0.905234	0.874113	0.879782	0.884848	0.909788			0.88498	0.878927	0.876711	0.850737	0.814901	0.845549	0.927167	0.850482	0.838474
285	0.846188	0.867112	0.907414	0.875997	0.882279	0.887991	0.912222			0.887338	0.881913	0.879164	0.853524	0.816946	0.848411	0.930793	0.852623	0.841753
286	0.848636	0.87071	0.911133	0.879337	0.884775	0.890372	0.915444			0.890695	0.884356	0.882056	0.856565	0.820451	0.850232	0.93328	0.855602	0.844001
287	0.8519	0.872833	0.914339	0.88242	0.887754	0.893706	0.917735			0.892781	0.886437	0.884159	0.858762	0.821911	0.853267	0.936284	0.857464	0.846718
288	0.854042	0.875048	0.914852	0.883961	0.889686	0.89523	0.918952			0.894776	0.888971	0.886437	0.861465	0.824346	0.855175	0.939807	0.859326	0.849904
289	0.855979	0.87754	0.916134	0.885931	0.891699	0.897611	0.920528			0.896409	0.890599	0.888189	0.863239	0.826001	0.856823	0.943018	0.861747	0.852809
290	0.857815	0.879754	0.917801	0.887558	0.893712	0.899801	0.92289			0.898314	0.892228	0.890818	0.865857	0.828338	0.859511	0.946437	0.864354	0.8559
291	0.860774	0.882615	0.919212	0.890042	0.89637	0.902278	0.923821			0.900673	0.894853	0.892133	0.868054	0.830675	0.860985	0.949131	0.866495	0.858336
292	0.862406	0.884553	0.921263	0.893381	0.898705	0.905135	0.927186			0.902487	0.897205	0.894499	0.87025	0.832233	0.863414	0.95141	0.868822	0.860397
293	0.865568	0.887322	0.924598	0.89518	0.900718	0.906564	0.92962			0.90539	0.898925	0.896339	0.873037	0.834862	0.866449	0.954	0.870964	0.86274
294	0.869035	0.889075	0.926649	0.897149	0.903616	0.909326	0.930766			0.907295	0.900825	0.89888	0.875234	0.836517	0.86827	0.956176	0.872174	0.864707
295	0.870667	0.891474	0.927034	0.89852	0.905227	0.910564	0.932341			0.909199	0.902453	0.900983	0.87743	0.839438	0.870265	0.959802	0.874315	0.867987
296	0.871891	0.892951	0.928188	0.900233	0.906193	0.912755	0.934059			0.910923	0.904444	0.902385	0.880133	0.841482	0.871565	0.962185	0.87655	0.870142
297	0.873829	0.894981	0.929727	0.902802	0.908931	0.914183	0.935205			0.913372	0.906526	0.903787	0.881992	0.843527	0.8733	0.965086	0.878784	0.872765
298	0.874645	0.897011	0.93165	0.9046	0.911105	0.916469	0.937854			0.914642	0.908516	0.905802	0.884019	0.844988	0.875208	0.967987	0.881018	0.875389
299	0.877297	0.899965	0.933574	0.90657	0.912232	0.919041	0.940074			0.917726	0.909512	0.908606	0.886806	0.846935	0.876769	0.969748	0.882974	0.876981
300	0.878725	0.901902	0.935113	0.908368	0.914729	0.92047	0.941147			0.918815	0.911502	0.910359	0.888412	0.848883	0.87911	0.97296	0.883998	0.879886
301	0.882091	0.903563	0.937806	0.910081	0.916902	0.922756	0.942794			0.920266	0.913312	0.911586	0.890185	0.851317	0.880151	0.974514	0.88558	0.881291
302	0.883009	0.906424	0.93896	0.911965	0.917627	0.923803	0.943725			0.921627	0.91467	0.912987	0.89179	0.852583	0.882059	0.976896	0.888373	0.883446
303	0.884743	0.906424	0.938191	0.913421	0.919399	0.926089	0.94487			0.923441	0.916751	0.915003	0.893395	0.854335	0.883533	0.980937	0.88977	0.8871
304	0.885763	0.908731	0.939473	0.914534	0.921412	0.927613	0.946159			0.924166	0.91856	0.916843	0.895423	0.855699	0.884574	0.981248	0.892097	0.887381
305	0.888313	0.910762	0.941525	0.916504	0.923425	0.929042	0.947949			0.92716	0.920099	0.917982	0.897112	0.857938	0.887088	0.983838	0.893773	0.889724
306	0.889741	0.912884	0.943192	0.918216	0.924471	0.931042	0.949811			0.928158	0.92218	0.919998	0.89914	0.859983	0.888563	0.985703	0.89489	0.89141
307	0.894025	0.914268	0.944987	0.920871	0.926646	0.932947	0.95246			0.930516	0.92408	0.922188	0.901251	0.861735	0.890471	0.988397	0.896473	0.893846
308	0.894433	0.916299	0.946398	0.92207	0.928659	0.934661	0.952102			0.931695	0.924623	0.923766	0.90311	0.863196	0.892032	0.990572	0.898893	0.895813
309	0.895555	0.917775	0.947808	0.923183	0.929383	0.935423	0.953247			0.9336	0.926161	0.924466	0.904799	0.864559	0.893159	0.992852	0.90029	0.897875
310	0.896371	0.91879	0.948065	0.924211	0.931074	0.937138	0.955109			0.933963	0.9277	0.925518	0.906826	0.867675	0.895414	0.995234	0.90178	0.90003
311	0.898105	0.920636	0.948193	0.925495	0.933087	0.938566	0.955037			0.93614	0.928152	0.927008	0.908263	0.868357	0.896801	0.996478	0.903362	0.901154
312	0.899226	0.922297	0.949988	0.927808	0.934214	0.939614	0.957042			0.937501	0.929871	0.92876	0.910544	0.870401	0.898536	0.998343	0.90448	0.902841
313	0.901776	0.924327	0.95204	0.929692	0.935905	0.940852	0.959047			0.938952	0.931772	0.930162	0.912486	0.871667	0.900444	1.00042	0.905411	0.904714
314	0.903306	0.925435	0.953322	0.930548	0.937596	0.943043	0.959763			0.940404	0.933401	0.931301	0.913247	0.87342	0.901484	1.00187	0.907924	0.906026
315	0.906366	0.927742	0.953963	0.93209	0.938482	0.944376	0.96055			0.941674	0.93521	0.932703	0.915612	0.87527	0.903566	1.00487	0.909228	0.908743
316	0.906264	0.928019	0.954605	0.932775	0.93977	0.945519	0.961552			0.942218	0.936477	0.933842	0.916541	0.876049	0.904433	1.00663	0.910997	0.910336
317	0.907284	0.929495	0.956143	0.934744	0.940898	0.946758	0.962412			0.943488	0.936749	0.934981	0.917639	0.877801	0.90556	1.0085	0.912579	0.912022
318	0.908202	0.931249	0.956657	0.936371	0.942589	0.948091	0.963843			0.945393	0.938287	0.936384	0.919413	0.878872	0.907035	1.01077	0.913417	0.914084
319	0.91014	0.93374	0.957554	0.938255	0.944521	0.950377	0.965061			0.945937	0.940006	0.937961	0.92068	0.880917	0.907728	1.01181	0.914348	0.915021
320	0.911364	0.934663	0.958965	0.939198	0.94589	0.950853	0.966421			0.947932	0.941002	0.939451	0.921609	0.882378	0.909636	1.01461	0.91621	0.91755
321	0.913302	0.935771	0.96076	0.940139	0.946776	0.952377	0.967567			0.949203	0.942721	0.94094	0.923214	0.884228	0.910417	1.01544	0.918072	0.9183
322	0.914526	0.937062	0.961658	0.941253	0.947742	0.953234	0.967925			0.949747	0.943807	0.941553	0.924904	0.885007	0.911197	1.01772	0.919283	0.920361
323	0.915852	0.937524	0.961017	0.94228	0.948547	0.953901	0.967996			0.950654	0.944349	0.942605	0.926255	0.886857	0.912498	1.0202	0.921144	0.92261
324	0.916668	0.939185	0.961529	0.943479	0.949513	0.954663	0.970001			0.952559	0.945435	0.94427	0.92786	0.888025	0.913539	1.0202	0.922075	0.92261
325	0.9183	0.940662	0.963453	0.944764	0.950882	0.955044	0.970574			0.95274	0.947155	0.945234	0.928958	0.890362	0.9151	1.02196	0.922634	0.924202
326	0.91881	0.941953	0.963966	0.945363	0.952815	0.95733	0.971934			0.954917	0.947698	0.946548	0.930817	0.891238	0.916314	1.023	0.924403	0.92514
327	0.920646	0.942692	0.964863	0.947162	0.953942	0.958663	0.973437			0.955734	0.949055	0.948126	0.93183	0.892699	0.917528	1.02518	0.925892	0.927107
328	0.921768	0.944537	0.966146	0.948361	0.954264	0.960187	0.973509			0.956278	0.950955	0.949615	0.932929	0.893186	0.919436	1.02694	0.92701	0.9287
329	0.923196	0.945276	0.96653	0.948875	0.956197	0.960187	0.97308			0.956822	0.950955	0.950228	0.933773	0.894938	0.919869	1.02839	0.928406	0.930011
330	0.924114	0.946106	0.967428	0.949988	0.956277	0.961711	0.974583			0.958001	0.951498	0.950754	0.934618	0.895815	0.92117	1.03056	0.92971	0.931979
331	0.927582	0.947214	0.967813	0.950416	0.956921	0.963426	0.975013			0.958001	0.953127	0.95163	0.935801	0.896886	0.922471	1.03098	0.929058	0.932354
332	0.92697	0.948598	0.968197	0.952043	0.958532	0.963426	0.975729			0.959906	0.954122	0.952945	0.937237	0.898444	0.922991	1.03191	0.931106	0.933197
333	0.927888	0.949982	0.969608	0.953328	0.960062	0.964854	0.977161			0.960995	0.956113	0.95461	0.938335	0.899417	0.924899	1.03367	0.93213	0.93479
334	0.929214	0.950813	0.969736	0.954355	0.960706	0.966093	0.977948			0.962083	0.956927	0.955223	0.939686	0.901462	0.925766	1.03492	0.933341	0.935914
335	0.930336	0.952658	0.970634	0.955468	0.961914	0.967616	0.978306			0.96299	0.957109	0.956012	0.941123	0.902241	0.926981	1.0375	0.935016	0.938256
336	0.930642	0.952474	0.971788	0.955383	0.962558	0.96714	0.978592			0.963897	0.957832	0.9568	0.942474	0.903702	0.928108	1.03864	0.935761	0.939287
337	0.932478	0.953858	0.973071	0.956839	0.963202	0.967807	0.979022			0.964079	0.95919	0.958202	0.943065	0.904286	0.928455	1.03989	0.936134	0.940411
338	0.932376	0.954965	0.972942	0.958124	0.964088	0.96895	0.980382			0.965349	0.959371	0.958641	0.943994	0.905844	0.930016	1.04113	0.936878	0.941536
339	0.934008	0.956719	0.97384	0.958894	0.965859	0.969998	0.981027			0.966347	0.960999	0.959692	0.944924	0.907012	0.930623	1.04154	0.938554	0.94191
340	0.934824	0.95718	0.974738	0.960692	0.966664	0.970855	0.981528			0.966981	0.961995	0.960481	0.946106	0.908667	0.93175	1.04279	0.938926	0.943035
341	0.936456	0.958472	0.974994	0.960436	0.967309	0.971807	0.98296			0.967526	0.9629	0.962146	0.94712	0.909447	0.933051	1.04383	0.940975	0.943972
342	0.936864	0.958749	0.97525	0.961206	0.967792	0.973236	0.982888			0.96807	0.963533	0.962409	0.947965	0.910323	0.933571	1.04496	0.942371	0.945002
343	0.938189	0.958841	0.97525	0.962063	0.967872	0.974188	0.982101			0.968705	0.964438	0.962934	0.94881	0.911394	0.934699	1.04797	0.942371	0.947719
344	0.938495	0.960872	0.976148	0.962662	0.969241	0.973903	0.983032			0.969068	0.96471	0.963372	0.949316	0.913244	0.935306	1.04755	0.943302	0.947345
345	0.939107	0.961149	0.977815	0.964632	0.970288	0.975426	0.984177			0.970247	0.966519	0.965037	0.950499	0.913634	0.935739	1.04932	0.94414	0.948937
346	0.939924	0.962256	0.977559	0.964717	0.97061	0.976379	0.984607			0.971154	0.967334	0.965738	0.951513	0.91451	0.937127	1.04994	0.944885	0.9495
347	0.943392	0.963271	0.979226	0.965745	0.971496	0.977712	0.985895			0.972061	0.967424	0.966615	0.952188	0.915484	0.937821	1.05097	0.946002	0.950436
348	0.943289	0.964932	0.978969	0.966687	0.972542	0.977141	0.985752			0.972424	0.968057	0.966877	0.953455	0.916749	0.938861	1.05253	0.947771	0.951842
349	0.94431	0.964378	0.978713	0.966944	0.973026	0.977617	0.985824			0.973513	0.968872	0.967929	0.954131	0.918112	0.939902	1.05367	0.947306	0.952872
350	0.944717	0.965301	0.978713	0.968057	0.973106	0.977808	0.985537			0.97315	0.969777	0.968455	0.955483	0.918891	0.939989	1.05501	0.947864	0.954091
351	0.945329	0.965855	0.980637	0.968571	0.974475	0.978855	0.986325			0.974964	0.970863	0.969068	0.956581	0.919768	0.940943	1.05533	0.949074	0.954372
352	0.946451	0.96687	0.981021	0.968742	0.9752	0.97857	0.987685			0.975145	0.971587	0.969331	0.957172	0.920644	0.941723	1.05574	0.950099	0.954746
353	0.94686	0.967331	0.981021	0.969941	0.975119	0.979808	0.987828			0.975962	0.971677	0.970908	0.95827	0.921812	0.942937	1.05688	0.951216	0.955777
354	0.947573	0.9689	0.981534	0.970626	0.976568	0.981427	0.988187			0.976415	0.972672	0.972047	0.959115	0.922884	0.943978	1.05791	0.952891	0.956714
355	0.949715	0.969823	0.982175	0.971825	0.977454	0.982094	0.98926			0.97705	0.973487	0.972398	0.960213	0.924539	0.944498	1.05968	0.953264	0.958307
356	0.949817	0.969177	0.982175	0.972425	0.977052	0.982284	0.988759			0.976688	0.973668	0.972223	0.960636	0.923954	0.946059	1.0604	0.952798	0.958963
357	0.949817	0.970746	0.982047	0.971997	0.977857	0.982094	0.98833			0.977504	0.974663	0.973011	0.960636	0.925999	0.946753	1.06164	0.954288	0.960087
358	0.951245	0.9713	0.982432	0.973196	0.978904	0.983713	0.989332			0.977867	0.975297	0.974588	0.961058	0.925999	0.946926	1.06278	0.95466	0.961117
359	0.951755	0.97213	0.984612	0.973709	0.979387	0.984189	0.990406			0.978502	0.976021	0.974676	0.962579	0.927655	0.94762	1.06299	0.955591	0.961305
360	0.952265	0.972592	0.985253	0.97508	0.980031	0.98457	0.990406			0.979318	0.977378	0.974764	0.962494	0.927947	0.94788	1.06475	0.957174	0.962898
361	0.953693	0.973422	0.984996	0.976021	0.980997	0.984665	0.991337			0.980044	0.978102	0.975552	0.963592	0.929213	0.949181	1.06496	0.957174	0.963085
362	0.956243	0.973515	0.984483	0.975251	0.981158	0.985046	0.991552			0.980769	0.977921	0.975815	0.964606	0.929991	0.949788	1.06579	0.957826	0.963835
363	0.956447	0.974253	0.985253	0.976021	0.981078	0.985618	0.990979			0.981132	0.978645	0.976954	0.965366	0.930868	0.950482	1.06828	0.958477	0.966083
364	0.956651	0.974991	0.984483	0.976364	0.981722	0.985142	0.991193			0.981586	0.978735	0.976954	0.965789	0.932231	0.951262	1.06703	0.959409	0.964959
365	0.956345	0.975083	0.985509	0.977734	0.982688	0.986475	0.991623			0.981858	0.978645	0.97748	0.966633	0.93262	0.951436	1.06838	0.959409	0.966177
366	0.956651	0.97656	0.986407	0.978591	0.983332	0.987046	0.99284			0.982765	0.979731	0.978006	0.96714	0.933789	0.952303	1.06848	0.960991	0.966271
367	0.957161	0.97739	0.987433	0.978163	0.984218	0.98838	0.993341			0.982765	0.980454	0.978882	0.967985	0.933692	0.952997	1.07004	0.96155	0.967676
368	0.957875	0.977852	0.987048	0.979105	0.984379	0.987999	0.992769			0.983581	0.981088	0.97897	0.968576	0.935347	0.953517	1.07107	0.961178	0.968613
369	0.958793	0.977667	0.986407	0.979105	0.984459	0.987999	0.992411			0.982947	0.982174	0.979145	0.969167	0.935833	0.954645	1.07169	0.96276	0.969175
370	0.959507	0.978313	0.98615	0.979875	0.984701	0.988952	0.99327			0.983309	0.982807	0.979583	0.969252	0.937294	0.954645	1.07273	0.962946	0.970112
371	0.959405	0.978313	0.987305	0.980817	0.985023	0.989332	0.992626			0.983309	0.982536	0.98046	0.969759	0.936807	0.955252	1.07263	0.96397	0.970018
372	0.960221	0.979513	0.987305	0.98056	0.985426	0.989523	0.993914			0.98467	0.983441	0.980985	0.970266	0.938463	0.955859	1.07366	0.965181	0.970955
373	0.960527	0.979974	0.988459	0.981417	0.986392	0.989904	0.994702			0.984942	0.983712	0.981774	0.971279	0.939047	0.956466	1.07428	0.966019	0.971517
374	0.963383	0.980805	0.988843	0.982016	0.986795	0.990475	0.994344			0.985668	0.984345	0.982124	0.971617	0.940605	0.958027	1.07501	0.965274	0.972173
375	0.964913	0.98062	0.989741	0.982787	0.986714	0.990856	0.994415			0.985668	0.984888	0.982913	0.972715	0.940605	0.958547	1.07677	0.966205	0.973766
376	0.965627	0.980897	0.988843	0.983472	0.987358	0.990475	0.99463			0.986847	0.98516	0.983001	0.973138	0.941676	0.959501	1.07677	0.966856	0.973766
377	0.966443	0.98182	0.988587	0.982958	0.987922	0.990951	0.994845			0.986394	0.98516	0.983001	0.973391	0.941676	0.960195	1.0775	0.96695	0.974422
378	0.967157	0.981912	0.9891	0.983729	0.987922	0.991237	0.994773			0.98721	0.985884	0.983351	0.974236	0.942747	0.960108	1.07843	0.968905	0.975265
379	0.966647	0.982835	0.989356	0.9839	0.988244	0.991809	0.994988			0.987573	0.986517	0.984052	0.97508	0.94411	0.961235	1.07822	0.968346	0.975078
380	0.967871	0.984035	0.990254	0.984928	0.989532	0.991904	0.995847			0.987573	0.986969	0.984753	0.975672	0.94411	0.961496	1.07905	0.969091	0.975827
381	0.966341	0.983666	0.99051	0.985956	0.989371	0.99238	0.996492			0.988208	0.987693	0.985104	0.976263	0.945181	0.96219	1.07946	0.969277	0.976202
382	0.967463	0.983666	0.99051	0.98527	0.989291	0.993142	0.995489			0.988117	0.987875	0.985454	0.976179	0.945473	0.96323	1.0804	0.970022	0.977045
383	0.966035	0.984312	0.990254	0.985784	0.990096	0.993714	0.995275			0.988026	0.987784	0.985717	0.976094	0.946447	0.963057	1.08143	0.969929	0.977982
384	0.966545	0.984496	0.989613	0.985784	0.990579	0.993047	0.995847			0.988208	0.988055	0.986418	0.976348	0.947031	0.96375	1.08195	0.971046	0.978451
385	0.966443	0.984958	0.990382	0.986555	0.989854	0.993428	0.995561			0.988843	0.988236	0.986243	0.976854	0.947421	0.963924	1.08237	0.972349	0.978825
386	0.970013	0.985881	0.991408	0.987668	0.990982	0.99419	0.996277			0.988752	0.988779	0.986593	0.977023	0.947518	0.963837	1.08268	0.971418	0.979107
387	0.968585	0.986619	0.992049	0.98784	0.991545	0.99438	0.997422			0.98984	0.990227	0.986856	0.977446	0.948686	0.965138	1.0834	0.972163	0.979762
388	0.971543	0.987172	0.992049	0.98784	0.991706	0.994571	0.996921			0.98975	0.990408	0.987469	0.97829	0.94966	0.964791	1.08402	0.972815	0.980325
389	0.970217	0.986157	0.992177	0.987497	0.991304	0.99438	0.996277			0.990113	0.990318	0.987294	0.978797	0.950147	0.965485	1.08506	0.972908	0.981261
390	0.971033	0.987265	0.991408	0.987925	0.991948	0.994857	0.996563			0.990475	0.990318	0.987557	0.979135	0.950342	0.966439	1.08589	0.973932	0.982011
391	0.970625	0.986342	0.991152	0.988867	0.99227	0.99438	0.996707			0.99102	0.990137	0.98782	0.979557	0.951023	0.966352	1.08527	0.975235	0.981449
392	0.971033	0.98708	0.991408	0.989467	0.992189	0.994285	0.997136			0.990657	0.990408	0.988609	0.980402	0.952094	0.967219	1.08558	0.974863	0.98173
393	0.972665	0.987818	0.992049	0.989467	0.992834	0.995523	0.997422			0.991927	0.991313	0.988696	0.980825	0.952679	0.967479	1.08589	0.974863	0.982011
394	0.973073	0.988557	0.993075	0.989552	0.993317	0.996095	0.997422			0.991473	0.991946	0.98931	0.980994	0.953457	0.968173	1.08558	0.97626	0.98173
395	0.972461	0.988188	0.994229	0.990066	0.993156	0.996571	0.997852			0.992018	0.992218	0.98931	0.981754	0.95336	0.968954	1.08734	0.976073	0.983323
396	0.973175	0.988465	0.992562	0.990666	0.993075	0.995809	0.997064			0.991473	0.992399	0.990098	0.981754	0.953944	0.96904	1.08754	0.977284	0.98351
397	0.972665	0.98911	0.992819	0.990066	0.9938	0.99619	0.996563			0.991655	0.992489	0.989748	0.982007	0.954236	0.970081	1.08827	0.977284	0.984166
398	0.973583	0.989018	0.992819	0.990666	0.993397	0.996	0.997637			0.991564	0.992308	0.990274	0.982599	0.956281	0.970168	1.08931	0.97747	0.985103
399	0.973685	0.989756	0.992306	0.990494	0.994122	0.996762	0.99821			0.99238	0.993394	0.990712	0.983105	0.955697	0.970255	1.08848	0.977377	0.984353
400	0.974807	0.989756	0.993075	0.991265	0.994605	0.997143	0.997566			0.993015	0.993575	0.991763	0.983781	0.956281	0.971642	1.08941	0.978494	0.985197
401	0.976235	0.990772	0.994614	0.99195	0.994686	0.997143	0.998783			0.992925	0.994028	0.9915	0.984204	0.956476	0.971642	1.08972	0.978867	0.985478
402	0.976133	0.990125	0.994871	0.991608	0.994847	0.997428	0.998854			0.993469	0.993756	0.991588	0.985217	0.957352	0.972509	1.09034	0.979053	0.98604
403	0.976235	0.991233	0.99346	0.992207	0.994525	0.996571	0.997279			0.993741	0.993485	0.9915	0.984964	0.958423	0.97303	1.09096	0.98017	0.986602
404	0.976643	0.990495	0.993844	0.991693	0.994927	0.996762	0.997422			0.993832	0.993485	0.991588	0.984879	0.958618	0.972856	1.09086	0.979332	0.986508
405	0.976745	0.991141	0.994229	0.992207	0.99533	0.996666	0.99778			0.993832	0.994299	0.992727	0.985471	0.959202	0.973463	1.09138	0.979332	0.986977
406	0.977255	0.991694	0.994486	0.993063	0.995491	0.997619	0.998067			0.994648	0.995023	0.992552	0.985555	0.959592	0.97329	1.09055	0.979704	0.986227
407	0.979193	0.991971	0.994229	0.992978	0.996135	0.997809	0.998854			0.993923	0.994842	0.992464	0.986146	0.960858	0.973897	1.09148	0.98017	0.98707
408	0.978887	0.992063	0.994871	0.993492	0.995652	0.997523	0.998067			0.994376	0.995656	0.992464	0.986484	0.961052	0.974157	1.09169	0.980915	0.987258
409	0.978173	0.99151	0.995255	0.993149	0.995974	0.997809	0.998067			0.994104	0.994842	0.993428	0.986146	0.961636	0.97407	1.09273	0.982404	0.988195
410	0.978173	0.991971	0.994742	0.992635	0.996296	0.997333	0.997852			0.994104	0.994752	0.993341	0.986315	0.961344	0.975198	1.09356	0.982311	0.988944
411	0.978173	0.991602	0.993973	0.993663	0.995572	0.998	0.997422			0.993923	0.995295	0.993078	0.986653	0.962221	0.974938	1.09324	0.981753	0.988663
412	0.978479	0.993448	0.994871	0.99392	0.996054	0.998	0.998353			0.99483	0.995747	0.993428	0.98716	0.96261	0.975545	1.09387	0.98259	0.989226
413	0.978988	0.993356	0.995255	0.994605	0.996699	0.998571	0.998568			0.994376	0.995928	0.993778	0.987076	0.963486	0.975978	1.09428	0.982777	0.9896
414	0.979805	0.993356	0.995383	0.994605	0.996377	0.999048	0.998138			0.995555	0.996561	0.994392	0.987667	0.963584	0.976065	1.09418	0.983522	0.989507
415	0.982253	0.993356	0.99564	0.994519	0.99686	0.99819	0.998425			0.995283	0.996471	0.994129	0.988089	0.964266	0.976759	1.09532	0.984359	0.990537
416	0.983273	0.99354	0.996025	0.994862	0.99694	0.998381	0.998783			0.995374	0.995656	0.994392	0.988258	0.964266	0.976672	1.09501	0.98408	0.990256
417	0.982865	0.993632	0.996922	0.99469	0.996054	0.997523	0.997709			0.995374	0.99629	0.994217	0.98885	0.966018	0.977192	1.09563	0.983615	0.990818
418	0.981947	0.993448	0.995768	0.994947	0.996296	0.998476	0.998138			0.996099	0.996109	0.995093	0.988681	0.965823	0.977886	1.09552	0.984545	0.990725
419	0.982049	0.995017	0.995255	0.995376	0.997021	0.998381	0.998568			0.995827	0.99629	0.995531	0.989779	0.96631	0.977799	1.09532	0.984825	0.990537
420	0.981641	0.993909	0.995897	0.995376	0.997423	0.998476	0.999212			0.996644	0.996923	0.995707	0.989779	0.966505	0.978753	1.09656	0.984918	0.991661
421	0.981743	0.99474	0.996281	0.995461	0.997504	0.998762	0.999284			0.996372	0.997376	0.995794	0.989779	0.966603	0.978927	1.09645	0.986594	0.991568
422	0.983476	0.994647	0.996025	0.995804	0.997746	0.998857	0.999141			0.99619	0.996833	0.996232	0.990032	0.967868	0.97936	1.09749	0.986408	0.992505
423	0.983068	0.994555	0.996025	0.996061	0.998148	0.999429	0.99821			0.99619	0.997014	0.996407	0.989694	0.967284	0.979794	1.09863	0.986221	0.993535
424	0.982559	0.994094	0.996538	0.996318	0.997182	0.998857	0.998568			0.995646	0.997919	0.996057	0.990286	0.96816	0.980401	1.09718	0.986594	0.992224
425	0.983782	0.99474	0.996025	0.995547	0.997423	0.999333	0.997995			0.996281	0.997466	0.996057	0.990201	0.967868	0.980748	1.0978	0.987059	0.992786
426	0.98368	0.99557	0.996409	0.996318	0.998631	0.999238	0.998854			0.996099	0.998009	0.996758	0.989948	0.968745	0.980401	1.0976	0.987059	0.992598
427	0.984292	0.995293	0.996538	0.996574	0.998068	0.999238	1			0.996734	0.998009	0.996933	0.990286	0.969426	0.980401	1.09822	0.988176	0.993161
428	0.983986	0.995386	0.99705	0.996746	0.997826	0.998857	0.99864			0.997006	0.997647	0.996933	0.991046	0.970205	0.981355	1.09905	0.988363	0.99391
429	0.984394	0.99557	0.996538	0.997174	0.998229	0.998571	0.997924			0.997279	0.997828	0.996933	0.991046	0.969816	0.981268	1.09925	0.987432	0.994097
430	0.984191	0.995386	0.996794	0.996318	0.998229	0.999238	0.998568			0.996916	0.997738	0.997108	0.991046	0.970497	0.981875	1.09967	0.987804	0.994472
431	0.984802	0.995017	0.99705	0.996318	0.997907	0.998666	0.997995			0.997369	0.997285	0.997546	0.991637	0.970497	0.982222	1.09874	0.987897	0.993629
432	0.984904	0.996493	0.996922	0.997088	0.998309	0.998571	0.998282			0.997006	0.998009	0.996758	0.991215	0.971568	0.981962	1.09894	0.987432	0.993816
433	0.985924	0.996309	0.99705	0.997345	0.99839	0.998666	0.998783			0.997369	0.9981	0.997021	0.991975	0.971373	0.982309	1.09842	0.988642	0.993348
434	0.985414	0.996493	0.996666	0.998202	0.998792	0.999333	0.998783			0.996916	0.998009	0.997196	0.99206	0.971763	0.981962	1.09874	0.989107	0.993629
435	0.98623	0.996585	0.99705	0.997088	0.99839	0.999048	0.998353			0.997551	0.998552	0.997722	0.992228	0.972347	0.982743	1.10008	0.989014	0.994847
436	0.985312	0.996678	0.99705	0.996746	0.998068	0.999048	0.998067			0.996462	0.99819	0.997371	0.992482	0.972445	0.982916	1.09956	0.988735	0.994378
437	0.988576	0.996124	0.996153	0.997003	0.998551	0.999238	0.997995			0.997006	0.998009	0.997284	0.992313	0.973126	0.982916	1.10039	0.989666	0.995128
438	0.986842	0.995663	0.99705	0.997345	0.998551	0.999333	0.99864			0.996916	0.998462	0.997634	0.99282	0.973126	0.98361	1.10039	0.989387	0.995128
439	0.987556	0.996678	0.997435	0.99863	0.998792	0.999524	0.998282			0.997732	0.998823	0.998423	0.993242	0.973418	0.98335	1.09977	0.990225	0.994566
440	0.986638	0.996585	0.997307	0.99803	0.998953	0.999238	0.998282			0.997732	0.99819	0.998335	0.993073	0.973223	0.983696	1.10091	0.991714	0.995596
441	0.987556	0.997047	0.997307	0.997688	0.998953	0.999905	0.999141			0.998095	0.998823	0.998686	0.99358	0.975463	0.984737	1.1007	0.990504	0.995409
442	0.986944	0.997231	0.997692	0.998373	0.999114	0.999619	0.998425			0.997551	0.999457	0.99816	0.994171	0.974684	0.98465	1.10164	0.990038	0.996253
443	0.987964	0.996955	0.997179	0.997945	0.998792	0.999048	0.997279			0.997642	0.998462	0.998423	0.99434	0.975658	0.985431	1.10184	0.990411	0.99644
444	0.987862	0.996493	0.997564	0.99863	0.998873	0.998476	0.997422			0.997732	0.998552	0.998335	0.99434	0.974781	0.985778	1.10039	0.990318	0.995128
445	0.988576	0.997139	0.997948	0.99803	0.999356	0.998666	0.997637			0.997642	0.998462	0.998598	0.994847	0.975658	0.985518	1.1007	0.99069	0.995409
446	0.988678	0.9976	0.997564	0.997859	0.999034	0.999238	0.997566			0.998186	0.998009	0.998248	0.994425	0.976534	0.986038	1.09998	0.991714	0.994753
447	0.988984	0.997139	0.998461	0.998544	0.999195	0.998762	0.998282			0.998367	0.999004	0.998861	0.995354	0.976729	0.986125	1.10039	0.991063	0.995128
448	0.988066	0.9976	0.99782	0.998459	0.999517	0.999524	0.99778			0.998186	0.999366	1	0.99527	0.977021	0.986645	1.10133	0.991156	0.995971
449	0.988882	0.996955	0.996538	0.999144	0.999275	0.999333	0.997852			0.998095	0.999095	0.999387	0.994763	0.976632	0.986732	1.10143	0.991435	0.996065
450	0.98827	0.997508	0.996794	0.998373	0.99847	0.999429	0.996993			0.998004	0.999186	0.998861	0.99434	0.97741	0.986732	1.10215	0.991156	0.996721
451	0.98878	0.99677	0.997948	0.997945	0.999034	0.999048	0.996778			0.997551	0.999095	0.99851	0.994594	0.977313	0.987425	1.10153	0.991621	0.996159
452	0.988882	0.998062	0.997564	0.998287	0.999195	0.998762	0.997924			0.998004	0.998462	0.999211	0.994509	0.978189	0.986732	1.10153	0.992366	0.996159
453	0.989902	0.9976	0.997179	0.998544	0.998953	0.999429	0.997208			0.997914	0.999095	0.999387	0.994594	0.977702	0.986905	1.10164	0.992459	0.996253
454	0.992044	0.997693	0.998461	0.999486	0.999356	0.999524	0.996921			0.999002	0.999186	0.998773	0.994847	0.978384	0.987252	1.10174	0.991714	0.996346
455	0.991126	0.99797	0.998461	0.999572	0.999678	0.999809	0.997852			0.998458	0.999004	0.998773	0.995607	0.978579	0.986818	1.10288	0.992552	0.997377
456	0.990208	0.997693	0.997435	0.998373	0.998873	0.998666	0.997208			0.999093	0.999547	0.998423	0.995607	0.979552	0.987686	1.10236	0.99218	0.996908
457	0.990208	0.997508	0.996538	0.99863	0.998309	0.998571	0.996492			0.999002	0.999095	0.998861	0.995861	0.979552	0.987512	1.10278	0.992273	0.997283
458	0.99082	0.9976	0.997307	0.998544	0.999356	0.998571	0.997064			0.999184	0.998733	0.99851	0.996368	0.979942	0.987859	1.10278	0.993483	0.997283
459	0.99031	0.998154	0.998717	0.999058	0.999436	0.999048	0.997351			0.999002	0.999186	0.998598	0.996283	0.97965	0.988293	1.10153	0.993204	0.996159
460	0.991126	0.998247	0.998076	0.999914	0.999195	0.999238	0.997136			0.999728	0.999638	0.998686	0.996537	0.980526	0.988206	1.10205	0.992831	0.996627
461	0.992452	0.998616	0.997564	0.999144	0.999839	0.999143	0.997494			0.999093	0.999819	0.999124	0.996368	0.981208	0.988726	1.10174	0.993111	0.996346
462	0.991636	0.998708	0.998076	0.998801	1	1	0.996707			0.998639	0.999547	0.998861	0.996114	0.980039	0.988813	1.1034	0.993111	0.997845
463	0.990718	0.998523	0.99782	0.998459	0.999034	0.999048	0.996277			0.99873	0.999909	0.998423	0.996283	0.980916	0.988813	1.10257	0.993297	0.997096
464	0.991534	0.99797	0.996666	0.998801	0.998953	0.998666	0.996134			0.998639	0.998733	0.998598	0.996114	0.980526	0.98942	1.10215	0.9946	0.996721
465	0.990616	0.998431	0.996794	0.998972	0.999678	0.998762	0.995919			0.998186	0.999095	0.998948	0.996114	0.981402	0.98916	1.10278	0.994042	0.997283
466	0.992248	0.9988	0.997564	0.998801	0.999517	0.999905	0.997064			0.999184	0.999819	0.999211	0.996537	0.981597	0.989594	1.10267	0.993948	0.997189
467	0.994084	0.998431	0.998461	0.998801	0.999436	0.999619	0.997566			0.999002	0.999366	0.999562	0.996452	0.982182	0.990027	1.10309	0.994507	0.997564
468	0.993982	0.998616	0.998333	0.998972	0.999356	0.999238	0.996778			0.999818	0.999819	0.999912	0.996621	0.981792	0.990027	1.10391	0.994228	0.998314
469	0.992044	0.998339	0.998717	0.999058	0.999356	0.999238	0.99642			0.999637	0.999547	0.999825	0.997044	0.982376	0.990721	1.10381	0.994042	0.99822
470	0.992554	0.998523	0.998205	0.999315	0.999195	0.998666	0.996492			0.999093	0.998823	0.999299	0.99679	0.982182	0.990634	1.10402	0.994973	0.998407
471	0.991432	0.998154	0.997692	0.999144	0.999034	0.998666	0.995633			0.999365	0.998914	0.998948	0.996706	0.98296	0.990548	1.10257	0.994786	0.997096
472	0.992554	0.999354	0.997179	0.999058	0.999114	0.99819	0.996205			0.999365	0.999457	0.998861	0.996706	0.98335	0.991328	1.10278	0.994135	0.997283
473	0.992554	0.998431	0.998205	0.998972	0.999034	0.999048	0.996492			0.999456	0.998914	0.999211	0.996874	0.983252	0.990634	1.1035	0.9946	0.997939
474	0.993064	0.998893	1	0.998972	0.999195	0.999333	0.996563			1	0.999547	0.999299	0.996959	0.982863	0.991068	1.10278	0.9946	0.997283
475	0.99286	0.998893	0.998205	0.999572	0.999114	0.998857	0.995847			0.999818	0.999638	0.998861	0.996959	0.983545	0.990808	1.10391	0.9946	0.998314
476	0.99286	0.998708	0.997692	0.999058	0.999034	0.998476	0.995704			0.998639	0.999095	0.99851	0.996368	0.983837	0.991328	1.1034	0.995718	0.997845
477	0.991738	0.998339	0.997435	0.999486	0.999114	0.998476	0.995489			0.999546	0.999186	0.998948	0.996874	0.983739	0.991501	1.1036	0.995997	0.998033
478	0.99286	0.998985	0.997564	0.998887	0.999275	0.999333	0.995919			0.998911	0.999819	0.999387	0.996706	0.983837	0.991241	1.10381	0.995345	0.99822
479	0.993166	0.999723	0.997435	0.999058	0.999114	0.999048	0.995275			0.999184	0.999638	0.998948	0.996706	0.983642	0.992022	1.10381	0.995904	0.99822
480	0.993472	0.998893	0.998589	1	0.999356	0.999238	0.995919			0.999365	0.999366	0.999124	0.997212	0.984713	0.991762	1.10485	0.995531	0.999157
481	0.99439	1	0.999359	0.999743	0.999356	0.998762	0.996993			0.999728	1	0.999211	0.997212	0.984519	0.991762	1.10454	0.995531	0.998876
482	0.994186	0.999077	0.998461	1	0.999114	0.998762	0.995131			0.999093	0.998643	0.999562	0.997804	0.985784	0.992282	1.10505	0.996742	0.999344
483	0.993574	0.998523	0.998205	0.998887	0.998953	0.998095	0.994773			1	0.998643	0.998948	0.997888	0.984616	0.991935	1.10443	0.996276	0.998782
484	0.993574	0.998431	0.997692	0.998715	0.999034	0.997523	0.995346			0.999274	0.999366	0.999124	0.997635	0.986076	0.992542	1.1036	0.995904	0.998033
485	0.99337	0.998985	0.997948	0.999315	0.998953	0.99819	0.994773			0.999365	0.999004	0.999036	0.998395	0.985784	0.992455	1.10433	0.995718	0.998688
486	0.993778	0.998708	0.99705	0.999572	0.998792	0.997905	0.995203			0.999365	0.999547	0.999825	0.998395	0.986563	0.992629	1.1035	0.996276	0.997939
487	0.99439	0.9988	0.997435	1	0.999356	0.998762	0.995776			0.999637	0.999638	0.999737	0.998817	0.986466	0.993323	1.10464	0.995531	0.99897
488	0.99439	0.999262	0.998461	0.999315	0.999195	0.998	0.995418			0.999365	0.999276	0.999737	0.998733	0.985882	0.993496	1.10526	0.996835	0.999532
489	0.993778	0.998616	0.998333	0.998972	0.99847	0.998476	0.994702			0.998911	0.999186	0.999387	0.997888	0.986466	0.993149	1.10454	0.996742	0.998876
490	0.994084	0.998708	0.996666	0.999315	0.998953	0.998952	0.9942			0.998458	0.999909	0.999912	0.997719	0.986758	0.992976	1.10464	0.996276	0.99897
491	0.99388	0.999262	0.996922	0.999229	0.998792	0.998476	0.9942			0.998458	0.998914	0.999299	0.998226	0.986855	0.992542	1.1036	0.996555	0.998033
492	0.99439	0.999446	0.997435	0.999486	0.998068	0.998952	0.99463			0.998458	0.999276	0.999474	0.997719	0.986563	0.993323	1.10412	0.996555	0.998501
493	0.994696	0.998523	0.997692	0.998972	0.998551	0.998095	0.994988			0.99873	0.999276	0.999299	0.997804	0.987342	0.992629	1.10485	0.996276	0.999157
494	0.995206	0.999631	0.997435	0.999229	0.999436	0.998952	0.994559			0.999728	0.998643	1	0.998226	0.987342	0.993323	1.10474	0.9973	0.999063
495	0.995104	0.999077	0.997564	0.999572	0.998712	0.998	0.995275			0.999093	0.999186	0.999474	0.998142	0.988219	0.993669	1.10578	0.998045	1
496	0.996838	0.998893	0.998333	0.999315	0.998148	0.998	0.994129			0.999546	0.999638	0.999474	0.998479	0.987926	0.993496	1.10516	0.997114	0.999438
497	0.995104	0.998616	0.998076	0.999315	0.99839	0.997809	0.993699			0.999274	0.998823	0.998773	0.998479	0.988413	0.99419	1.10516	0.997207	0.999438
498	0.995206	0.998616	0.996922	0.999229	0.998631	0.997619	0.994487			0.999093	0.998643	0.999474	0.998817	0.988024	0.993756	1.10443	0.997021	0.998782
499	0.995206	0.998985	0.996794	0.999144	0.99839	0.998286	0.994415			0.999093	0.999004	0.998861	0.998479	0.988608	0.99419	1.10381	0.996835	0.99822
500	0.995818	0.998616	0.997564	0.999743	0.998873	0.997047	0.993914			0.999274	0.998462	0.999036	0.998395	0.988608	0.994103	1.10443	0.997673	0.998782
501	0.995614	0.999908	0.997307	0.999315	0.999436	0.99819	0.99463			0.998095	0.998823	0.998598	0.998648	0.989484	0.993843	1.10423	0.997486	0.998595
502	0.99541	0.998708	0.996794	0.999401	0.998148	0.997809	0.9942			0.99873	0.999095	0.998686	0.998564	0.989095	0.994363	1.10443	0.997207	0.998782
503	0.9949	0.998708	0.996794	0.999658	0.998068	0.998095	0.993341			0.998367	0.998914	0.999211	0.998142	0.9889	0.994884	1.10474	0.997207	0.999063
504	0.994696	0.9988	0.996922	0.998459	0.998873	0.997333	0.993055			0.998186	0.998914	0.998948	0.997973	0.988997	0.99497	1.1036	0.997766	0.998033
505	0.99541	0.998985	0.996666	0.999144	0.997987	0.997619	0.993198			0.998458	0.999095	0.998423	0.99831	0.989582	0.995577	1.10443	0.997207	0.998782
506	0.995206	0.998708	0.995768	0.998887	0.997987	0.998381	0.993986			0.999274	0.998371	0.998861	0.998226	0.989776	0.99523	1.10391	0.998604	0.998314
507	0.99592	0.999169	0.996409	0.999658	0.998551	0.997428	0.993628			0.998186	0.998643	0.999387	0.998564	0.989289	0.995751	1.10536	0.998697	0.999625
508	0.99592	0.999262	0.997307	0.999572	0.997907	0.997809	0.99327			0.999456	0.999004	0.999737	0.998817	0.990069	0.995664	1.10568	0.997766	0.999906
509	0.99592	0.9988	0.997435	0.999144	0.998068	0.997047	0.993771			0.998458	0.99828	0.998861	0.99831	0.989874	0.995317	1.10516	0.997673	0.999438
510	0.997756	0.999077	0.996538	0.998715	0.997987	0.997428	0.992626			0.998367	0.998733	0.998686	0.998648	0.990653	0.995837	1.10536	0.997579	0.999625
511	0.997552	0.998708	0.996153	0.998715	0.998068	0.996381	0.992124			0.998549	0.998552	0.998598	0.998733	0.990555	0.995317	1.1036	0.997021	0.998033
512	0.996328	0.998431	0.996666	0.998887	0.997746	0.996	0.992983			0.998458	0.997828	0.998861	0.999155	0.990653	0.995837	1.10433	0.997952	0.998688
513	0.997042	0.998523	0.996025	0.998801	0.997585	0.996952	0.993198			0.998095	0.99828	0.999036	0.999155	0.990069	0.996011	1.10464	0.99879	0.99897
514	0.99643	0.999446	0.996025	0.999144	0.997987	0.996952	0.99284			0.998367	0.999186	0.998861	0.998733	0.990945	0.995577	1.10433	0.997766	0.998688
515	0.996634	0.998893	0.996025	0.998459	0.997907	0.996952	0.99284			0.998186	0.998462	0.998861	0.998226	0.990847	0.995837	1.10536	0.998045	0.999625
516	0.99541	0.998523	0.996409	0.998801	0.997987	0.996857	0.992267			0.997642	0.998371	0.999124	0.997804	0.991334	0.995144	1.10454	0.998231	0.998876
517	0.995818	0.998985	0.996538	0.998459	0.997826	0.997238	0.991909			0.998095	0.998009	0.998861	0.998142	0.990458	0.995404	1.10464	0.997673	0.99897
518	0.995104	0.998893	0.99564	0.998715	0.997343	0.997238	0.992053			0.997551	0.997647	0.998423	0.997804	0.990945	0.995491	1.10536	0.998324	0.999625
519	0.996736	0.9988	0.995383	0.998544	0.998068	0.996476	0.991838			0.997914	0.997557	0.998423	0.998057	0.990847	0.995404	1.10443	0.99879	0.998782
520	0.996634	0.999354	0.996153	0.998887	0.997504	0.996857	0.992554			0.997823	0.998552	0.998423	0.997888	0.991626	0.996098	1.10526	0.99851	0.999532
521	0.997756	0.999169	0.996281	0.998887	0.997504	0.996285	0.992411			0.998277	0.998009	0.998423	0.998564	0.991432	0.995837	1.10568	0.998138	0.999906
522	0.996634	0.998062	0.99564	0.998459	0.997746	0.996952	0.991766			0.997823	0.998371	0.997897	0.998733	0.991821	0.996358	1.10505	0.998604	0.999344
523	0.996634	0.998431	0.996025	0.998459	0.997504	0.995428	0.991695			0.998367	0.99828	0.997809	0.998479	0.992016	0.996705	1.10495	0.997952	0.999251
524	0.995512	0.998431	0.996281	0.998544	0.997263	0.995714	0.991981			0.998004	0.997466	0.997897	0.998902	0.992211	0.996444	1.10443	0.998231	0.998782
525	0.996328	0.998339	0.996025	0.998715	0.997101	0.995619	0.990835			0.998367	0.997104	0.99816	0.999155	0.992405	0.997138	1.10505	0.998883	0.999344
526	0.996736	0.998247	0.996281	0.998801	0.997585	0.996	0.991766			0.997823	0.997557	0.997722	0.998902	0.992211	0.996965	1.10454	0.998138	0.998876
527	0.99694	0.999169	0.996153	0.998287	0.997423	0.995904	0.992411			0.998458	0.997647	0.998072	0.99924	0.992016	0.997138	1.10526	0.998417	0.999532
528	0.99745	0.9988	0.995383	0.998715	0.99686	0.995904	0.99105			0.997369	0.997647	0.998335	0.999155	0.991919	0.997312	1.10495	0.998417	0.999251
529	0.997246	0.997785	0.994742	0.998544	0.997021	0.996381	0.990835			0.997551	0.997919	0.998423	0.999071	0.992892	0.996792	1.10412	0.998045	0.998501
530	0.996124	0.998708	0.994614	0.998459	0.997504	0.995428	0.990764			0.997006	0.997466	0.997809	0.998902	0.992211	0.997312	1.10433	0.997859	0.998688
531	0.99643	0.997785	0.994742	0.998202	0.996054	0.995333	0.990191			0.996916	0.997195	0.997809	0.998817	0.993379	0.996878	1.10391	0.999255	0.998314
532	0.99643	0.99797	0.994486	0.997774	0.996457	0.995333	0.990835			0.997097	0.997557	0.998248	0.998648	0.992308	0.996965	1.10474	0.999162	0.999063
533	0.996838	0.997877	0.994999	0.998287	0.997263	0.995619	0.990907			0.997914	0.997828	0.998948	0.999155	0.993184	0.997399	1.10568	0.99851	0.999906
534	0.99898	0.998339	0.99564	0.998544	0.996779	0.995714	0.991122			0.997188	0.997557	0.998423	1	0.993866	0.996965	1.10505	0.998976	0.999344
535	0.998572	0.998154	0.995897	0.999058	0.996296	0.994857	0.990907			0.997732	0.997557	0.99816	0.999662	0.993184	0.997659	1.10557	0.998138	0.999813
536	0.99694	0.99797	0.995127	0.998373	0.996699	0.995142	0.99012			0.99746	0.997014	0.997985	0.999155	0.993282	0.997225	1.10443	0.998417	0.998782
537	0.997144	0.998154	0.994871	0.997859	0.99686	0.994285	0.99012			0.997188	0.99638	0.997985	0.999155	0.993282	0.996965	1.10443	0.998604	0.998782
538	0.99694	0.997693	0.996281	0.998202	0.996216	0.994761	0.990549			0.997642	0.996923	0.997722	0.999324	0.993574	0.997399	1.10423	0.999069	0.998595
539	0.99694	0.998062	0.995897	0.998116	0.996538	0.99438	0.989833			0.997279	0.997195	0.997371	0.999155	0.993769	0.996705	1.10391	0.99851	0.998314
540	0.997348	0.998062	0.994742	0.998373	0.99686	0.994476	0.99012			0.997188	0.997285	0.997634	0.999155	0.99445	0.997485	1.10568	0.998604	0.999906
541	0.997552	0.998154	0.995127	0.998116	0.996618	0.994952	0.990907			0.997097	0.997647	0.997897	0.998817	0.994158	0.997312	1.10402	0.998976	0.998407
542	0.998368	0.997139	0.995127	0.997602	0.995813	0.994571	0.989976			0.997097	0.996833	0.997371	0.998986	0.994061	0.997225	1.10402	0.998231	0.998407
543	1	0.9976	0.993973	0.99803	0.996135	0.99438	0.989404			0.99619	0.996561	0.997371	0.998733	0.993769	0.997399	1.10412	0.999628	0.998501
544	0.997348	0.997416	0.993588	0.997774	0.996216	0.99438	0.989404			0.997006	0.996471	0.997371	0.998817	0.99445	0.996965	1.1035	0.999441	0.997939
545	0.997042	0.997139	0.993973	0.998202	0.995572	0.994857	0.989475			0.996372	0.996561	0.997546	0.998479	0.994645	0.997312	1.10423	0.999069	0.998595
546	0.997246	0.9976	0.995383	0.997774	0.995974	0.994952	0.989404			0.996553	0.996652	0.997021	0.998395	0.99445	0.997399	1.10454	0.998976	0.998876
547	0.997756	0.997693	0.99564	0.997774	0.996538	0.99419	0.98969			0.99619	0.997738	0.997459	0.998986	0.993963	0.997572	1.10505	0.999069	0.999344
548	0.99745	0.997785	0.994229	0.997859	0.996135	0.993999	0.989332			0.996462	0.996652	0.997021	0.998817	0.995132	0.99896	1.10526	0.998417	0.999532
549	0.99745	0.997416	0.994486	0.997859	0.995732	0.993428	0.989762			0.99619	0.996199	0.997546	0.998986	0.995424	0.997919	1.1035	0.998604	0.997939
550	0.996838	0.9976	0.994871	0.997688	0.99533	0.993523	0.988616			0.996644	0.996109	0.996933	0.999155	0.995521	0.997659	1.10381	1	0.99822
551	0.996838	0.996401	0.993716	0.997517	0.995249	0.992666	0.988258			0.996281	0.996109	0.997108	0.999155	0.994937	0.998092	1.10319	0.999441	0.997658
552	0.99694	0.997416	0.994101	0.997003	0.995169	0.993428	0.989117			0.996644	0.996109	0.99667	0.999155	0.995618	0.997659	1.10371	0.999162	0.998126
553	0.996838	0.997416	0.995897	0.99803	0.99541	0.993809	0.989547			0.996281	0.99629	0.997371	0.998648	0.995618	0.998179	1.10371	0.99879	0.998126
554	0.997042	0.997693	0.994614	0.997602	0.995249	0.993523	0.988544			0.996644	0.99629	0.997371	0.998986	0.995229	0.998006	1.1035	0.99851	0.997939
555	0.997144	0.997047	0.994229	0.997688	0.995652	0.993714	0.988902			0.995827	0.995566	0.997021	0.998648	0.995716	0.997832	1.10402	0.99851	0.998407
556	0.996634	0.997231	0.993332	0.997345	0.99541	0.993523	0.988616			0.995555	0.996199	0.996758	0.998057	0.994839	0.997832	1.10278	0.999255	0.997283
557	0.99796	0.996955	0.992819	0.996831	0.994766	0.99419	0.987685			0.995374	0.99629	0.996583	0.998564	0.995521	0.997312	1.10257	0.999441	0.997096
558	0.997552	0.996493	0.99346	0.997345	0.995008	0.993904	0.987828			0.995646	0.996019	0.997196	0.997888	0.994742	0.997659	1.10298	0.998604	0.99747
559	0.996838	0.9976	0.993844	0.996831	0.994847	0.993523	0.988115			0.99483	0.996199	0.997371	0.998142	0.996008	0.998006	1.10288	0.999255	0.997377
560	0.997858	0.996862	0.993973	0.997517	0.995008	0.992952	0.988473			0.995646	0.996199	0.996933	0.998648	0.995813	0.998006	1.10464	0.998417	0.99897
561	0.997348	0.996678	0.994229	0.997945	0.995088	0.993428	0.988544			0.995737	0.995656	0.997108	0.998564	0.995813	0.998526	1.10309	0.998417	0.997564
562	0.99745	0.996493	0.994614	0.997003	0.995491	0.993333	0.987542			0.995374	0.995747	0.997021	0.998226	0.995521	0.998266	1.10309	0.999255	0.997564
563	0.996736	0.997139	0.993588	0.997345	0.995008	0.99238	0.987757			0.996009	0.995295	0.997196	0.998479	0.996008	0.998266	1.1036	0.999162	0.998033
564	0.99694	0.996401	0.993844	0.997003	0.994283	0.992285	0.987399			0.995374	0.995023	0.996758	0.998395	0.996008	0.998612	1.10205	0.998883	0.996627
565	0.997654	0.996493	0.99346	0.996917	0.995169	0.992476	0.986969			0.995011	0.995837	0.996495	0.998142	0.996105	0.998439	1.10278	0.99851	0.997283
566	0.997756	0.996955	0.993204	0.99803	0.995169	0.993618	0.987399			0.995374	0.995747	0.99632	0.99831	0.996008	0.999306	1.10257	0.998324	0.997096
567	0.997756	0.996585	0.993716	0.996746	0.994283	0.992857	0.988258			0.995374	0.994933	0.99667	0.998057	0.9963	0.998786	1.10267	0.997766	0.997189
568	0.998878	0.996955	0.993716	0.997003	0.994605	0.992761	0.987256			0.994648	0.995476	0.996232	0.998142	0.996398	0.99896	1.10236	0.999441	0.996908
569	0.99694	0.996493	0.992947	0.99666	0.994686	0.992761	0.986683			0.995011	0.995204	0.995882	0.997888	0.996592	0.999046	1.10133	0.999628	0.995971
570	0.996838	0.996216	0.991921	0.996232	0.993881	0.992857	0.986826			0.994648	0.995113	0.995619	0.997719	0.996592	0.998786	1.10205	0.99879	0.996627
571	0.995614	0.995478	0.991793	0.996831	0.993639	0.99238	0.98654			0.994285	0.995113	0.996057	0.997973	0.996105	0.99896	1.10153	0.998883	0.996159
572	0.996634	0.995755	0.992049	0.996403	0.994283	0.991904	0.986611			0.994376	0.994842	0.995969	0.997804	0.996203	0.998699	1.10246	0.998604	0.997002
573	0.997246	0.996216	0.992819	0.996318	0.9938	0.992761	0.986683			0.995102	0.994661	0.996057	0.997973	0.996495	0.998439	1.10298	0.998324	0.99747
574	0.99949	0.996124	0.992819	0.99666	0.993558	0.992666	0.986683			0.994376	0.995113	0.995969	0.998479	0.997176	0.99922	1.10257	0.998976	0.997096
575	0.998368	0.995847	0.994101	0.996146	0.994203	0.991904	0.986683			0.99492	0.995113	0.996057	0.998142	0.996787	0.998439	1.10298	0.999441	0.99747
576	0.998266	0.99557	0.993588	0.996489	0.994283	0.991523	0.98611			0.994195	0.99457	0.995969	0.998395	0.996982	0.998439	1.10184	0.997952	0.99644
577	0.997042	0.99557	0.992819	0.99589	0.993397	0.991714	0.985752			0.994648	0.994933	0.995619	0.998564	0.9963	0.998612	1.10195	0.99879	0.996534
578	0.996838	0.995663	0.991793	0.995547	0.993558	0.99238	0.986611			0.994376	0.994209	0.995181	0.998057	0.998248	0.998006	1.10246	0.998138	0.997002
579	0.996532	0.996216	0.992177	0.996318	0.994122	0.991047	0.986253			0.994648	0.994028	0.995707	0.998479	0.997079	0.998873	1.10205	0.998138	0.996627
580	0.996226	0.995109	0.992434	0.996061	0.993639	0.991618	0.986039			0.994467	0.994209	0.996057	0.998395	0.997176	0.998526	1.10174	0.99851	0.996346
581	0.997654	0.995939	0.992306	0.996403	0.993478	0.991714	0.986397			0.994467	0.99448	0.995531	0.998902	0.996982	0.999133	1.10091	0.998883	0.995596
582	0.997348	0.995478	0.993075	0.996061	0.993719	0.992094	0.986468			0.99356	0.994118	0.995882	0.998142	0.997176	0.999133	1.10122	0.99879	0.995878
583	0.996838	0.995478	0.992434	0.995376	0.993236	0.991142	0.984965			0.993741	0.99457	0.995444	0.997719	0.997176	0.998612	1.10143	0.99851	0.996065
584	0.996226	0.995109	0.992306	0.995718	0.992914	0.991333	0.985108			0.993378	0.99448	0.996144	0.997297	0.997176	0.99896	1.10101	0.99851	0.99569
585	0.99592	0.99557	0.991152	0.995376	0.992995	0.991142	0.984893			0.993106	0.993304	0.995444	0.997044	0.997468	0.998612	1.10236	0.997673	0.996908
586	0.99592	0.995017	0.991152	0.995718	0.993478	0.991428	0.985609			0.99365	0.993666	0.995444	0.997044	0.99669	0.998526	1.10195	0.998417	0.996534
587	0.99898	0.994924	0.992562	0.996061	0.992753	0.990856	0.985609			0.99356	0.994028	0.995619	0.997128	0.997761	0.999393	1.10133	0.999162	0.995971
588	0.99796	0.995663	0.99269	0.99529	0.992914	0.990856	0.985394			0.99356	0.993937	0.995794	0.997212	0.997663	0.99896	1.10133	0.998697	0.995971
589	0.997552	0.994463	0.992306	0.995804	0.993075	0.990571	0.985179			0.993923	0.993847	0.995093	0.996959	0.99854	0.99974	1.1006	0.999348	0.995315
590	0.99694	0.994094	0.991921	0.994862	0.992592	0.990951	0.98475			0.99365	0.993485	0.994742	0.997128	0.997566	0.999567	1.10174	0.998417	0.996346
591	0.995818	0.994371	0.992049	0.995204	0.992431	0.990475	0.983962			0.993106	0.992851	0.99448	0.997128	0.997858	0.99922	1.10122	0.997952	0.995878
592	0.99541	0.995201	0.991408	0.995461	0.992592	0.989904	0.985036			0.993469	0.993032	0.994918	0.996959	0.997468	0.99974	1.10143	0.998231	0.996065
593	0.996328	0.99474	0.991793	0.995204	0.992109	0.990856	0.985251			0.993106	0.993756	0.99448	0.997044	0.998832	0.998786	1.10153	0.999162	0.996159
594	0.996124	0.994832	0.991665	0.995376	0.993236	0.991237	0.984249			0.993106	0.993304	0.994392	0.99679	0.997858	0.99896	1.10008	0.998417	0.994847
595	0.998572	0.994832	0.991537	0.994776	0.992592	0.99019	0.984392			0.992562	0.993394	0.994304	0.996959	0.99815	0.999046	1.10018	0.998417	0.994941
596	0.997552	0.994186	0.990895	0.99469	0.991706	0.989808	0.984463			0.992471	0.993575	0.994655	0.99679	0.997761	0.998179	1.09956	0.99851	0.994378
597	0.99643	0.994002	0.990767	0.994862	0.991948	0.989523	0.983533			0.991927	0.99258	0.994217	0.996368	0.998345	0.998526	1.09987	0.997766	0.99466
598	0.99592	0.993909	0.990639	0.994776	0.991787	0.990475	0.984105			0.992925	0.992761	0.994304	0.99679	0.998345	0.998179	1.10164	0.998045	0.996253
599	0.996022	0.994186	0.990126	0.994947	0.991787	0.989237	0.984034			0.992471	0.993213	0.994217	0.996874	0.99815	0.998526	1.09998	0.99879	0.994753
600	0.995308	0.993725	0.99051	0.994947	0.992109	0.990094	0.98432			0.993106	0.993304	0.99483	0.996621	0.998345	0.998786	1.10091	0.998883	0.995596
601	0.996022	0.99474	0.990767	0.994947	0.992351	0.99019	0.984392			0.992471	0.993756	0.994655	0.997212	0.997566	0.998439	1.10008	0.998324	0.994847
602	0.996226	0.994371	0.992177	0.995119	0.991948	0.990285	0.983748			0.993015	0.992942	0.994655	0.996959	0.99854	0.99896	1.10018	0.998604	0.994941
603	0.996226	0.994002	0.992177	0.994605	0.991384	0.989237	0.983461			0.992652	0.991946	0.994304	0.997381	0.99854	0.998699	1.10008	0.997859	0.994847
604	0.99541	0.993725	0.990895	0.994605	0.991223	0.988952	0.983318			0.992652	0.991856	0.994041	0.997212	0.998832	0.998612	1.10008	0.997486	0.994847
605	0.996022	0.993632	0.99128	0.994091	0.991545	0.989523	0.982674			0.992199	0.992851	0.994041	0.997212	0.997955	0.999046	1.10008	0.998231	0.994847
606	0.995206	0.993725	0.990382	0.994434	0.991062	0.989332	0.98296			0.992743	0.992489	0.994041	0.996621	0.998345	0.998526	1.09915	0.998324	0.994004
607	0.995818	0.993263	0.989998	0.994776	0.991384	0.989047	0.984177			0.992471	0.992761	0.993516	0.997044	0.998345	0.999913	1.09874	0.997673	0.993629
608	0.995818	0.994094	0.989485	0.99469	0.991867	0.989047	0.983175			0.99229	0.992489	0.993603	0.996706	0.99854	0.999827	1.09874	0.997952	0.993629
609	0.995818	0.993263	0.990126	0.994262	0.991143	0.988952	0.982459			0.992471	0.991766	0.994392	0.996621	0.998442	0.998873	1.09822	0.997859	0.993161
610	0.995206	0.993263	0.98987	0.993749	0.99066	0.989237	0.98253			0.991655	0.992218	0.993603	0.996452	0.998637	0.999046	1.09915	0.997673	0.994004
611	0.995614	0.993263	0.989485	0.993749	0.991062	0.98838	0.982459			0.991564	0.992489	0.992902	0.99603	0.99815	0.998352	1.09915	0.998697	0.994004
612	0.994798	0.993909	0.989741	0.994262	0.990821	0.989142	0.982101			0.991655	0.991946	0.992902	0.99603	0.998442	0.998612	1.09905	0.99879	0.99391
613	0.995716	0.993356	0.990126	0.994262	0.99066	0.988952	0.98253			0.992018	0.992037	0.993078	0.996114	0.99854	0.998699	1.09946	0.997859	0.994285
614	0.995716	0.99354	0.990639	0.994091	0.990821	0.989618	0.982244			0.991927	0.992399	0.993341	0.996199	0.998637	0.998699	1.09863	0.997579	0.993535
615	0.996328	0.993632	0.989741	0.993663	0.991223	0.988094	0.982817			0.992108	0.991313	0.993165	0.996452	0.998248	0.999306	1.09925	0.998138	0.994097
616	0.99592	0.992433	0.989998	0.993577	0.990257	0.987618	0.981814			0.991745	0.991223	0.992727	0.996368	0.998637	0.99896	1.09853	0.997114	0.993442
617	0.99643	0.992894	0.990895	0.993749	0.990015	0.98857	0.9816			0.99238	0.991675	0.992377	0.996283	0.998734	0.99896	1.09905	0.998417	0.99391
618	0.995002	0.992802	0.990639	0.993492	0.99066	0.987523	0.982745			0.991927	0.991132	0.99299	0.996537	0.998929	0.99948	1.09894	0.997859	0.993816
619	0.995614	0.993079	0.989356	0.994005	0.990338	0.988285	0.981957			0.992018	0.991766	0.992727	0.996368	0.998442	0.998873	1.09791	0.997021	0.992879
620	0.995002	0.99234	0.98987	0.993663	0.989935	0.987523	0.981528			0.991564	0.991675	0.992639	0.996199	0.99815	0.999393	1.09832	0.997021	0.993254
621	0.995104	0.993171	0.989613	0.993406	0.990338	0.987904	0.982387			0.991836	0.99077	0.992727	0.996283	0.998637	0.999046	1.0977	0.9973	0.992692
622	0.995206	0.992986	0.9891	0.993492	0.990498	0.98857	0.981957			0.990747	0.991042	0.992815	0.995945	0.998442	0.998526	1.09728	0.996742	0.992317
623	0.995614	0.992156	0.987946	0.993063	0.989774	0.988189	0.980812			0.991382	0.992037	0.992639	0.995692	0.999318	0.998612	1.09811	0.9973	0.993067
624	0.995104	0.992617	0.988715	0.993406	0.989774	0.988285	0.98074			0.990566	0.991132	0.992201	0.995607	0.997761	0.998439	1.0976	0.998324	0.992598
625	0.995206	0.992063	0.988972	0.992721	0.989693	0.987332	0.980955			0.990657	0.99077	0.992377	0.995354	0.999124	0.999133	1.09822	0.997114	0.993161
626	0.9949	0.992063	0.988587	0.992892	0.990096	0.987904	0.981313			0.99111	0.991132	0.992552	0.99527	0.998248	0.99948	1.09739	0.996742	0.992411
627	0.995104	0.991418	0.988715	0.993406	0.989532	0.987332	0.981814			0.991836	0.990499	0.992815	0.995523	0.998929	0.99948	1.09728	0.997673	0.992317
628	0.995716	0.992617	0.988843	0.993063	0.989613	0.987428	0.981027			0.990929	0.990951	0.992464	0.995354	0.998832	0.999913	1.09811	0.997393	0.993067
629	0.99541	0.992063	0.989613	0.994005	0.989935	0.987237	0.981098			0.991655	0.991042	0.992289	0.995776	0.998442	0.99948	1.09791	0.997766	0.992879
630	0.99541	0.991602	0.9891	0.992978	0.98921	0.986761	0.980382			0.99102	0.990227	0.992201	0.995354	0.998832	0.999393	1.09853	0.997579	0.993442
631	0.995512	0.991971	0.988972	0.992721	0.98921	0.987046	0.97981			0.990747	0.990137	0.992464	0.9951	0.99854	0.999653	1.0978	0.997114	0.992786
632	0.996226	0.991971	0.988972	0.992635	0.98913	0.985999	0.98074			0.991201	0.990861	0.991851	0.994763	0.999708	0.999133	1.09728	0.995997	0.992317
633	0.995716	0.992063	0.989613	0.992721	0.98913	0.986666	0.981098			0.990566	0.989865	0.991763	0.994763	0.999221	0.99948	1.09697	0.996928	0.992036
634	0.995818	0.991694	0.987946	0.993406	0.98913	0.986856	0.980096			0.990203	0.990046	0.991939	0.994763	0.998637	0.999133	1.09635	0.996742	0.991474
635	0.99541	0.991787	0.987946	0.992464	0.988808	0.987523	0.980382			0.990294	0.990589	0.991939	0.994847	0.998637	0.998873	1.09697	0.996928	0.992036
636	0.995104	0.991325	0.987817	0.992207	0.988325	0.986285	0.980311			0.990113	0.989956	0.991325	0.994087	1	0.99896	1.09635	0.997859	0.991474
637	0.994696	0.991325	0.987561	0.992207	0.988325	0.985903	0.979523			0.989568	0.990318	0.99115	0.99434	0.998637	0.998266	1.09739	0.996928	0.992411
638	0.99388	0.99151	0.987689	0.991779	0.988485	0.986856	0.980024			0.990203	0.990589	0.991237	0.99434	0.999221	0.998699	1.09687	0.996649	0.991943
639	0.99388	0.991602	0.987817	0.992207	0.988566	0.98638	0.979738			0.989659	0.989503	0.991851	0.993833	0.99854	0.998612	1.09625	0.996462	0.99138
640	0.995002	0.991418	0.988074	0.992721	0.988888	0.98657	0.980239			0.990022	0.989503	0.99115	0.994425	0.999318	0.998266	1.09697	0.996742	0.992036
641	0.994594	0.991971	0.988202	0.992036	0.988566	0.986094	0.980024			0.989478	0.989413	0.991237	0.994425	0.999124	0.99922	1.09656	0.996555	0.991661
642	0.99541	0.991694	0.987946	0.992121	0.988244	0.986475	0.979452			0.98975	0.989865	0.990887	0.99434	0.999611	0.998439	1.09708	0.997486	0.99213
643	0.9949	0.990495	0.987946	0.991865	0.987922	0.985713	0.979452			0.989478	0.989503	0.991237	0.994594	0.999026	0.999306	1.0977	0.997114	0.992692
644	0.9949	0.990772	0.988202	0.991693	0.987761	0.985046	0.979165			0.989478	0.989684	0.990361	0.994594	0.999318	0.999133	1.09656	0.995904	0.991661
645	0.994288	0.99031	0.987433	0.992121	0.98768	0.985046	0.978592			0.989296	0.98887	0.990361	0.994847	0.999124	0.99896	1.09656	0.996462	0.991661
646	0.994288	0.990772	0.987689	0.991436	0.9876	0.985618	0.979595			0.989931	0.989232	0.990361	0.994763	0.999318	0.99974	1.09552	0.996555	0.990725
647	0.993778	0.991233	0.988074	0.992036	0.988405	0.986189	0.979881			0.989115	0.989503	0.991237	0.994594	0.999513	0.99948	1.09542	0.996649	0.990631
648	0.99439	0.991141	0.987689	0.991522	0.988083	0.985332	0.979022			0.989206	0.989232	0.990537	0.994847	0.99854	0.99974	1.09635	0.996369	0.991474
649	0.99439	0.990125	0.986407	0.991436	0.987358	0.985713	0.978378			0.989387	0.989141	0.990537	0.99434	0.999026	0.999827	1.09532	0.996555	0.990537
650	0.994594	0.990772	0.986022	0.991865	0.9876	0.985523	0.978807			0.988117	0.98887	0.990449	0.993749	0.99854	0.998786	1.09594	0.995345	0.991099
651	0.993982	0.991049	0.985894	0.991265	0.987439	0.985332	0.977876			0.988571	0.988689	0.990887	0.994087	0.999124	0.998873	1.09563	0.996183	0.990818
652	0.993982	0.99031	0.98692	0.991522	0.987117	0.984951	0.978378			0.988299	0.988598	0.990624	0.993833	0.998442	0.998439	1.09521	0.996462	0.990444
653	0.993676	0.991049	0.987689	0.990751	0.987358	0.984856	0.978664			0.988389	0.989051	0.990712	0.994002	0.998929	0.998439	1.09552	0.99609	0.990725
654	0.994288	0.990864	0.987176	0.991522	0.987922	0.985427	0.978664			0.988933	0.988236	0.990449	0.994425	0.999026	0.99896	1.09521	0.997021	0.990444
655	0.99439	0.990402	0.987305	0.991693	0.9876	0.984951	0.978378			0.989296	0.989051	0.990887	0.994256	0.999611	0.998526	1.09645	0.99609	0.991568
656	0.994084	0.989572	0.987176	0.991436	0.986795	0.984665	0.978091			0.98848	0.98896	0.990274	0.993749	0.999318	0.99922	1.09573	0.995904	0.990912
657	0.996328	0.990125	0.98615	0.991179	0.987036	0.984189	0.977733			0.989024	0.988055	0.990011	0.994256	0.999318	0.998699	1.09511	0.995718	0.99035
658	0.995104	0.989941	0.986279	0.990837	0.987519	0.98457	0.978306			0.98848	0.987512	0.989397	0.993918	0.99854	0.998439	1.09563	0.996183	0.990818
659	0.99388	0.989849	0.987305	0.990666	0.986634	0.984951	0.977662			0.988389	0.987965	0.989835	0.99358	0.998832	0.998873	1.0948	0.995811	0.990069
660	0.994084	0.990402	0.986663	0.991608	0.987117	0.98438	0.977447			0.988389	0.988417	0.989397	0.993496	0.998929	0.998266	1.09521	0.995904	0.990444
661	0.993676	0.990402	0.985766	0.991351	0.987358	0.984475	0.978449			0.98848	0.988417	0.989397	0.992904	0.999124	0.998699	1.09511	0.996276	0.99035
662	0.993982	0.989941	0.985509	0.99058	0.986553	0.98438	0.977876			0.987301	0.988508	0.988872	0.992904	0.999026	0.998786	1.09428	0.995252	0.9896
663	0.99337	0.989295	0.985766	0.990409	0.986231	0.98457	0.976731			0.987573	0.987603	0.989222	0.992566	0.99815	0.998179	1.09428	0.995997	0.9896
664	0.994186	0.989572	0.98474	0.989981	0.986714	0.983618	0.977017			0.987391	0.987512	0.989135	0.992651	0.998637	0.998699	1.09324	0.996183	0.988663
665	0.99286	0.989018	0.984227	0.990922	0.986231	0.984094	0.977232			0.987935	0.988236	0.989222	0.992566	0.999026	0.998092	1.09356	0.996276	0.988944
666	0.99337	0.990218	0.984868	0.990837	0.985909	0.984284	0.977447			0.987573	0.988055	0.988784	0.992397	0.998734	0.998526	1.09428	0.995531	0.9896
667	0.993166	0.989849	0.986407	0.990494	0.98607	0.985332	0.97759			0.987935	0.987693	0.989135	0.992735	0.99854	0.999306	1.09438	0.99609	0.989694
668	0.993166	0.989941	0.986663	0.990323	0.986714	0.984094	0.976946			0.987573	0.987875	0.990098	0.992904	0.998734	0.999393	1.0949	0.99488	0.990162
669	0.993472	0.989295	0.985509	0.989895	0.985667	0.983522	0.977161			0.987573	0.987241	0.98931	0.992566	0.99854	1	1.09407	0.995159	0.989413
670	0.993574	0.989849	0.985638	0.990152	0.985506	0.983904	0.976659			0.987391	0.986969	0.988521	0.992566	0.999124	0.998699	1.09407	0.995531	0.989413
671	0.993574	0.98911	0.985894	0.990066	0.986231	0.983332	0.9758			0.98721	0.986879	0.988609	0.99282	0.998734	0.998266	1.09345	0.99488	0.988851
672	0.992758	0.988741	0.984996	0.989724	0.985667	0.983046	0.976588			0.98721	0.987332	0.989485	0.992397	0.999026	0.998699	1.09304	0.995066	0.988476
673	0.992758	0.989849	0.984612	0.990152	0.985265	0.982856	0.977304			0.987391	0.98706	0.989047	0.992482	0.998345	0.997919	1.09387	0.994786	0.989226
674	0.992758	0.988741	0.984868	0.989467	0.985426	0.983808	0.976301			0.987119	0.988236	0.988609	0.992735	0.998832	0.998612	1.09345	0.994786	0.988851
675	0.993064	0.989018	0.98615	0.990152	0.985748	0.983713	0.976373			0.986756	0.98706	0.988346	0.992228	0.998929	0.998352	1.09324	0.99488	0.988663
676	0.992452	0.989018	0.98474	0.989895	0.985345	0.983427	0.97623			0.986938	0.986336	0.988346	0.992397	0.999124	0.998266	1.09283	0.995624	0.988288
677	0.992758	0.98911	0.983971	0.990237	0.985587	0.983522	0.976087			0.986031	0.986517	0.988521	0.992144	0.998734	0.998179	1.09241	0.995997	0.987914
678	0.992554	0.988003	0.984355	0.989895	0.985506	0.983237	0.9758			0.985849	0.987151	0.988171	0.992651	0.998442	0.997485	1.09283	0.995159	0.988288
679	0.992554	0.98911	0.98474	0.989295	0.985265	0.983904	0.975872			0.98594	0.98706	0.988258	0.992228	0.998637	0.997745	1.09293	0.995252	0.988382
680	0.992452	0.989018	0.984483	0.989724	0.984943	0.983141	0.976445			0.986666	0.987151	0.988171	0.991637	0.998734	0.997919	1.09397	0.9946	0.989319
681	0.993472	0.988834	0.985253	0.989638	0.985104	0.983618	0.976301			0.985849	0.986789	0.988258	0.991975	0.999026	0.997745	1.09418	0.994321	0.989507
682	0.992452	0.98828	0.985638	0.989552	0.985426	0.982856	0.975585			0.986756	0.986065	0.98782	0.992735	0.998442	0.998266	1.09262	0.995252	0.988101
683	0.993268	0.98828	0.985894	0.989638	0.984782	0.982856	0.975585			0.986212	0.986065	0.987557	0.99206	0.999221	0.997745	1.09252	0.995345	0.988008
684	0.992452	0.988372	0.984868	0.98861	0.984621	0.982189	0.975585			0.98594	0.986789	0.987382	0.99206	0.998929	0.998092	1.0921	0.994321	0.987633
685	0.993268	0.987634	0.984483	0.989038	0.984701	0.981808	0.975084			0.986031	0.985884	0.98782	0.99206	0.999708	0.999046	1.09283	0.9946	0.988288
686	0.992044	0.989295	0.984868	0.989038	0.984701	0.982189	0.975156			0.986394	0.985703	0.987557	0.991806	0.998929	0.998526	1.09314	0.993948	0.988569
687	0.992656	0.988003	0.984996	0.988781	0.984943	0.982856	0.976015			0.985486	0.986065	0.987294	0.991806	0.999513	0.999393	1.09241	0.993483	0.987914
688	0.991636	0.988188	0.984227	0.989295	0.984459	0.983332	0.975084			0.985759	0.985793	0.987469	0.991553	0.998637	0.998439	1.09241	0.994414	0.987914
689	0.992656	0.987911	0.983971	0.988439	0.984057	0.982094	0.974869			0.985123	0.985884	0.98782	0.990962	0.998929	0.998352	1.09159	0.994786	0.987164
690	0.992248	0.988095	0.98474	0.988525	0.984379	0.982379	0.97444			0.985486	0.985793	0.987382	0.990962	0.998929	0.998266	1.09107	0.994228	0.986696
691	0.992146	0.987265	0.983971	0.988097	0.983815	0.982284	0.974368			0.984761	0.985522	0.987031	0.990877	0.999124	0.997659	1.09179	0.994414	0.987352
692	0.992044	0.987818	0.983329	0.988268	0.983574	0.981903	0.974655			0.985486	0.986155	0.987207	0.990792	0.99854	0.998092	1.09169	0.994228	0.987258
693	0.991942	0.987634	0.983714	0.989124	0.984218	0.982284	0.975084			0.984942	0.986517	0.987469	0.991299	0.998442	0.998006	1.09241	0.993948	0.987914
694	0.994084	0.987541	0.983971	0.988867	0.98454	0.981427	0.974726			0.985759	0.98516	0.987469	0.991384	0.999416	0.998006	1.0921	0.994228	0.987633
695	0.993064	0.988465	0.984355	0.98861	0.983654	0.982094	0.975013			0.985305	0.98516	0.987294	0.991722	0.998637	0.998526	1.0921	0.9946	0.987633
696	0.99235	0.987818	0.984227	0.987925	0.983493	0.980855	0.97401			0.985123	0.98525	0.987119	0.991384	0.998929	0.998006	1.09231	0.994135	0.98782
697	0.992452	0.987449	0.984996	0.988268	0.983654	0.981141	0.973509			0.984851	0.984798	0.986944	0.990877	0.998248	0.998006	1.09148	0.994135	0.98707
698	0.99235	0.987265	0.984483	0.988953	0.983332	0.980855	0.974655			0.984851	0.984798	0.987031	0.99113	0.998929	0.997572	1.09221	0.993762	0.987726
699	0.991942	0.988188	0.984483	0.988268	0.983332	0.981237	0.974082			0.984579	0.98516	0.986506	0.99113	0.998734	0.997138	1.09148	0.992925	0.98707
700	0.991534	0.986988	0.983586	0.988182	0.983815	0.982189	0.973867			0.984761	0.984526	0.986593	0.990455	0.999124	0.997659	1.09148	0.994228	0.98707
701	0.991738	0.987634	0.983329	0.988011	0.983735	0.980951	0.974655			0.984942	0.984617	0.986769	0.99113	0.998442	0.997052	1.09117	0.994414	0.986789
702	0.992554	0.98708	0.983073	0.98784	0.982769	0.981332	0.974297			0.984398	0.985431	0.986681	0.990708	0.99854	0.997572	1.09014	0.993669	0.985852
703	0.99184	0.986527	0.982816	0.988439	0.983332	0.980379	0.973437			0.984307	0.984798	0.986243	0.990962	0.998248	0.997572	1.09148	0.994042	0.98707
704	0.991228	0.986527	0.982688	0.987754	0.983815	0.981141	0.97308			0.983944	0.984617	0.986067	0.990455	0.998832	0.996878	1.09086	0.993297	0.986508
705	0.991636	0.986988	0.983329	0.987754	0.982366	0.98057	0.973008			0.984307	0.984888	0.986155	0.990201	0.99854	0.997485	1.09148	0.992645	0.98707
706	0.99082	0.986988	0.983714	0.987668	0.982849	0.98076	0.973796			0.983944	0.984165	0.986243	0.989779	0.998345	0.997312	1.09169	0.99339	0.987258
707	0.993574	0.986711	0.983586	0.987754	0.983252	0.981522	0.973796			0.984126	0.984345	0.985805	0.989779	0.998053	0.997225	1.09065	0.993948	0.986321
708	0.992248	0.987541	0.983073	0.988268	0.982608	0.980284	0.973151			0.983763	0.984707	0.985805	0.989948	0.998442	0.997659	1.09138	0.993204	0.986977
709	0.991636	0.986711	0.984099	0.987326	0.982446	0.980284	0.972865			0.983944	0.983893	0.985805	0.989441	0.998832	0.997485	1.09086	0.993204	0.986508
710	0.991636	0.986527	0.984612	0.987583	0.982688	0.979522	0.973223			0.983763	0.984255	0.985717	0.98961	0.99815	0.998006	1.09107	0.992831	0.986696
711	0.99082	0.98625	0.983073	0.987069	0.982446	0.980094	0.97222			0.984216	0.984255	0.985279	0.989441	0.998248	0.997659	1.09127	0.992645	0.986883
712	0.991024	0.98625	0.983201	0.986812	0.981802	0.980189	0.972722			0.983763	0.983622	0.985367	0.989694	0.998248	0.997312	1.09055	0.993018	0.986227
713	0.990616	0.985881	0.983714	0.987754	0.982044	0.979522	0.97308			0.984126	0.983531	0.985367	0.98961	0.998248	0.997919	1.09065	0.993576	0.986321
714	0.990208	0.98708	0.983073	0.987411	0.982769	0.979903	0.972936			0.983581	0.984526	0.986155	0.989356	0.998248	0.997485	1.08993	0.992831	0.985665
715	0.990004	0.986896	0.982047	0.988097	0.982124	0.979998	0.972578			0.9834	0.983983	0.985892	0.989441	0.998637	0.997485	1.09024	0.992552	0.985946
716	0.990616	0.985604	0.981919	0.986726	0.981883	0.980284	0.97222			0.982856	0.983893	0.985629	0.989018	0.997566	0.997659	1.09014	0.992738	0.985852
717	0.990514	0.986527	0.982304	0.986641	0.982286	0.979522	0.972507			0.983128	0.983622	0.985454	0.989103	0.998442	0.996531	1.09055	0.991994	0.986227
718	0.990616	0.986342	0.98179	0.987069	0.981963	0.979808	0.972006			0.982402	0.983079	0.986067	0.989018	0.997371	0.996531	1.09107	0.993297	0.986696
719	0.99082	0.986065	0.981534	0.986726	0.98148	0.979713	0.972006			0.983491	0.982898	0.985542	0.988681	0.997858	0.996098	1.09014	0.993204	0.985852
720	0.990412	0.985788	0.982816	0.987754	0.981641	0.979427	0.972435			0.983219	0.984074	0.985542	0.989187	0.998053	0.996531	1.08983	0.992459	0.985571
721	0.991942	0.986619	0.982945	0.986812	0.981722	0.979046	0.972578			0.984307	0.983441	0.985542	0.989525	0.997663	0.996792	1.09014	0.992645	0.985852
722	0.99337	0.985696	0.982304	0.986641	0.981883	0.979332	0.97222			0.983581	0.983441	0.98598	0.989441	0.997955	0.996444	1.08993	0.992273	0.985665
723	0.993268	0.985142	0.982175	0.986983	0.98148	0.979427	0.971361			0.983581	0.98335	0.985191	0.989441	0.998345	0.997312	1.09076	0.991807	0.986415
724	0.993778	0.986065	0.982816	0.986298	0.981319	0.978951	0.971862			0.983037	0.982716	0.985016	0.98961	0.998248	0.996618	1.09055	0.991807	0.986227
725	0.994084	0.985604	0.983073	0.987411	0.981319	0.978951	0.97129			0.983581	0.982355	0.984753	0.989779	0.997858	0.996531	1.09014	0.992552	0.985852
726	0.994594	0.985604	0.982175	0.986127	0.9814	0.978665	0.97129			0.982765	0.982807	0.984928	0.989356	0.998053	0.996792	1.08962	0.991714	0.985384
727	0.993778	0.985604	0.98179	0.985956	0.981963	0.979236	0.972149			0.982493	0.982626	0.98449	0.989103	0.997566	0.996358	1.08879	0.991621	0.984634
728	0.993778	0.986157	0.981919	0.986298	0.981078	0.978951	0.971648			0.982856	0.982988	0.984315	0.989103	0.998248	0.996878	1.0892	0.991621	0.985009
729	0.992656	0.985234	0.980893	0.98587	0.980997	0.978855	0.970932			0.982402	0.982716	0.983965	0.989103	0.997858	0.997399	1.08889	0.991342	0.984728
730	0.990718	0.985327	0.979867	0.986041	0.980836	0.978855	0.97086			0.982493	0.982626	0.98449	0.988765	0.998248	0.997052	1.089	0.991714	0.984822
731	0.98929	0.984865	0.98038	0.985613	0.980836	0.978665	0.970717			0.982312	0.982083	0.98414	0.988427	0.997176	0.996531	1.08962	0.992366	0.985384
732	0.9898	0.985419	0.980893	0.985356	0.980756	0.978379	0.971433			0.982312	0.982898	0.984315	0.98885	0.997761	0.996011	1.089	0.991807	0.984822
733	0.98878	0.985327	0.981021	0.986041	0.980595	0.978093	0.971361			0.982221	0.98335	0.983965	0.988427	0.997858	0.996271	1.08941	0.991714	0.985197
734	0.98929	0.985511	0.981534	0.986041	0.981078	0.978093	0.970789			0.982674	0.982445	0.985016	0.988343	0.998734	0.996444	1.08951	0.991807	0.98529
735	0.988576	0.985327	0.981534	0.98587	0.980595	0.978284	0.971433			0.98204	0.982355	0.98414	0.98792	0.997858	0.996098	1.08879	0.990969	0.984634
736	0.988984	0.984958	0.981406	0.985784	0.980595	0.978379	0.970717			0.982765	0.981631	0.984315	0.98792	0.997761	0.996792	1.09045	0.991342	0.986134
737	0.98827	0.985419	0.981534	0.98527	0.980111	0.977617	0.970001			0.981677	0.981178	0.983702	0.98792	0.997761	0.995924	1.08962	0.991714	0.985384
738	0.989188	0.984496	0.980765	0.985442	0.979709	0.977617	0.970717			0.982312	0.98154	0.984228	0.988089	0.998637	0.996011	1.0892	0.990969	0.985009
739	0.98878	0.984865	0.981149	0.985013	0.980273	0.978093	0.970932			0.981314	0.982083	0.984665	0.987667	0.997858	0.996358	1.08889	0.991063	0.984728
740	0.988882	0.98505	0.982047	0.985527	0.980353	0.977712	0.970359			0.982221	0.981902	0.984052	0.987751	0.997663	0.996011	1.08775	0.990969	0.983698
741	0.988066	0.98505	0.980637	0.985699	0.980031	0.977998	0.97086			0.981858	0.982174	0.983526	0.987836	0.998053	0.996792	1.08848	0.990504	0.984353
742	0.988168	0.984035	0.980123	0.98527	0.979709	0.977712	0.970216			0.981495	0.982174	0.983526	0.987414	0.997176	0.995924	1.08806	0.990597	0.983979
743	0.987353	0.98505	0.979611	0.984928	0.980273	0.97876	0.970144			0.981132	0.98145	0.98449	0.987244	0.998248	0.995837	1.08817	0.991621	0.984072
744	0.987556	0.984496	0.979354	0.984414	0.979628	0.977331	0.969428			0.981042	0.981269	0.983702	0.986738	0.997274	0.995837	1.08827	0.990876	0.984166
745	0.987454	0.984312	0.978969	0.984671	0.979387	0.977236	0.969356			0.980497	0.982264	0.983088	0.98716	0.997566	0.995751	1.08744	0.990411	0.983417
746	0.989086	0.985234	0.979867	0.985099	0.97995	0.977427	0.97043			0.981132	0.981721	0.983001	0.987244	0.996787	0.996184	1.08817	0.990969	0.984072
747	0.990922	0.984865	0.980508	0.985185	0.979789	0.977617	0.970144			0.980951	0.981269	0.983789	0.986991	0.997566	0.996792	1.08765	0.99069	0.983604
748	0.989596	0.984588	0.980893	0.984928	0.979145	0.978284	0.969571			0.981042	0.981269	0.983439	0.987414	0.997761	0.996444	1.08786	0.990318	0.983791
749	0.98827	0.98385	0.98038	0.984414	0.979387	0.976474	0.969786			0.981132	0.980545	0.98265	0.987667	0.997858	0.997052	1.08889	0.991435	0.984728
750	0.988066	0.984127	0.979739	0.9845	0.979226	0.976855	0.969356			0.981223	0.980997	0.982387	0.987414	0.997176	0.996444	1.08754	0.991063	0.98351
751	0.987556	0.983389	0.979739	0.984842	0.978743	0.976093	0.968712			0.981042	0.98145	0.982825	0.987498	0.997371	0.996098	1.08806	0.989945	0.983979
752	0.987353	0.984404	0.979739	0.984585	0.978823	0.976474	0.96907			0.980951	0.980726	0.983001	0.987498	0.997176	0.996444	1.08713	0.990318	0.983135
753	0.987353	0.984496	0.979354	0.984329	0.979145	0.976569	0.969786			0.980588	0.980545	0.982475	0.987498	0.997761	0.995751	1.08692	0.98948	0.982948
754	0.987862	0.98385	0.979995	0.984329	0.979467	0.977236	0.969142			0.980316	0.980454	0.982475	0.987329	0.997176	0.996098	1.08848	0.989945	0.984353
755	0.987454	0.984219	0.979611	0.984157	0.978904	0.977427	0.968998			0.980497	0.980364	0.982825	0.986907	0.997176	0.995317	1.08723	0.990783	0.983229
756	0.986944	0.984219	0.978841	0.984414	0.978904	0.976093	0.968855			0.979681	0.980545	0.98265	0.986822	0.996592	0.995144	1.08744	0.990038	0.983417
757	0.987047	0.983574	0.977302	0.983986	0.978743	0.976093	0.968569			0.979953	0.980816	0.982387	0.986484	0.997079	0.995057	1.08661	0.990038	0.982667
758	0.987148	0.983297	0.9782	0.983815	0.97834	0.975808	0.968712			0.979772	0.980454	0.982212	0.986315	0.996982	0.99445	1.08651	0.990038	0.982573
759	0.987353	0.984312	0.978456	0.983986	0.97826	0.97676	0.968712			0.980135	0.980454	0.982562	0.986822	0.997176	0.99497	1.08692	0.989852	0.982948
760	0.987659	0.983389	0.979226	0.983986	0.978984	0.976189	0.968927			0.979953	0.980726	0.982913	0.986484	0.997176	0.994797	1.08734	0.989666	0.983323
761	0.987353	0.984035	0.980123	0.984414	0.979145	0.976189	0.969213			0.980497	0.980364	0.982825	0.986569	0.99669	0.995144	1.08848	0.99069	0.984353
762	0.987047	0.984035	0.98038	0.984157	0.97834	0.976189	0.968211			0.979953	0.979821	0.982387	0.986569	0.996884	0.995404	1.08765	0.990131	0.983604
763	0.98776	0.983943	0.980508	0.984157	0.978098	0.976284	0.967853			0.980044	0.979821	0.982212	0.986569	0.997079	0.99497	1.08754	0.989107	0.98351
764	0.986332	0.982927	0.978969	0.983815	0.978904	0.975617	0.968139			0.979046	0.979821	0.982299	0.986062	0.997274	0.995577	1.08744	0.989387	0.983417
765	0.987148	0.983204	0.978841	0.983386	0.977857	0.97495	0.967781			0.979862	0.979459	0.982212	0.986146	0.996398	0.995404	1.08641	0.988735	0.98248
766	0.986944	0.98385	0.979354	0.9839	0.977696	0.975808	0.967925			0.979227	0.980002	0.981599	0.986484	0.996592	0.995057	1.08682	0.988735	0.982854
767	0.987556	0.98302	0.979739	0.983558	0.97842	0.975617	0.968211			0.979772	0.97964	0.981599	0.986146	0.996884	0.995751	1.08641	0.989666	0.98248
768	0.986741	0.983481	0.978713	0.983815	0.977615	0.975141	0.968354			0.979499	0.979549	0.981862	0.986062	0.997079	0.995317	1.08765	0.989759	0.983604
769	0.986944	0.982835	0.977687	0.983643	0.977132	0.975236	0.968139			0.979227	0.980274	0.981774	0.985809	0.996008	0.995664	1.08703	0.988921	0.983042
770	0.985312	0.98302	0.978328	0.982787	0.977776	0.974855	0.96728			0.978411	0.979821	0.981336	0.98564	0.997176	0.995924	1.08578	0.989293	0.981917
771	0.986332	0.982281	0.977687	0.983215	0.977374	0.975617	0.966707			0.978955	0.979007	0.98116	0.985893	0.995813	0.99471	1.0863	0.989107	0.982386
772	0.986026	0.983481	0.977174	0.983301	0.977132	0.974379	0.967853			0.978774	0.979007	0.981248	0.984964	0.997176	0.99497	1.08568	0.988735	0.981824
773	0.987047	0.982835	0.977944	0.983129	0.977293	0.975236	0.967424			0.978592	0.979007	0.981423	0.985555	0.996398	0.994276	1.08703	0.98948	0.983042
774	0.988474	0.982927	0.979354	0.983301	0.977696	0.975141	0.967352			0.979137	0.978916	0.980898	0.98564	0.996398	0.994623	1.08723	0.988642	0.983229
775	0.988372	0.983297	0.979226	0.982701	0.977776	0.975426	0.967638			0.978683	0.979278	0.980898	0.985471	0.995813	0.99471	1.08692	0.988642	0.982948
776	0.986842	0.982651	0.979098	0.983472	0.977293	0.974474	0.967424			0.978955	0.979459	0.980898	0.985555	0.996105	0.99419	1.08692	0.988549	0.982948
777	0.986741	0.982927	0.978456	0.982701	0.977132	0.974093	0.966636			0.978683	0.978916	0.980547	0.985217	0.996398	0.994884	1.08589	0.988735	0.982011
778	0.985618	0.982097	0.9782	0.98253	0.976971	0.974283	0.967352			0.979046	0.979007	0.980635	0.985471	0.99669	0.994537	1.08589	0.98799	0.982011
779	0.985618	0.982374	0.977687	0.983301	0.97673	0.973903	0.967065			0.978774	0.978826	0.980284	0.985555	0.996203	0.994363	1.08651	0.988921	0.982573
780	0.986128	0.982281	0.977944	0.982701	0.976649	0.974569	0.967424			0.978864	0.978373	0.980898	0.985048	0.995911	0.994797	1.08578	0.989293	0.981917
781	0.986638	0.98302	0.978072	0.983301	0.976971	0.973998	0.966994			0.97823	0.978826	0.981248	0.984541	0.9963	0.994103	1.08692	0.987897	0.982948
782	0.98878	0.982558	0.977944	0.98253	0.97673	0.974379	0.966564			0.978502	0.978916	0.980722	0.984373	0.996398	0.994363	1.08578	0.98827	0.981917
783	0.987047	0.981728	0.977046	0.982102	0.97673	0.974474	0.966779			0.977504	0.978916	0.980722	0.984288	0.996105	0.993583	1.08527	0.987804	0.981449
784	0.986128	0.982189	0.976533	0.98253	0.976246	0.974474	0.966063			0.977504	0.978645	0.980898	0.984119	0.995326	0.993583	1.08547	0.987711	0.981636
785	0.985822	0.982281	0.976661	0.982359	0.976166	0.973903	0.965562			0.977595	0.978464	0.980898	0.98395	0.995716	0.993756	1.08485	0.988363	0.981074
786	0.98572	0.982281	0.976405	0.982188	0.97673	0.973712	0.966851			0.978048	0.978011	0.98046	0.98395	0.995716	0.993583	1.08558	0.988828	0.98173
787	0.985924	0.981635	0.977046	0.982445	0.975924	0.973712	0.966994			0.977595	0.978645	0.980284	0.984119	0.996495	0.995057	1.08537	0.98827	0.981542
788	0.985924	0.982558	0.977944	0.982016	0.976005	0.973426	0.966493			0.97832	0.978826	0.980985	0.984373	0.995911	0.994016	1.08547	0.987897	0.981636
789	0.985618	0.981635	0.9782	0.982701	0.976407	0.973331	0.966421			0.977685	0.978283	0.980635	0.984288	0.996495	0.993669	1.08599	0.98827	0.982105
790	0.984802	0.98182	0.977687	0.982188	0.976085	0.97314	0.966063			0.978411	0.977649	0.980284	0.984457	0.995521	0.994363	1.08558	0.987525	0.98173
791	0.9847	0.982005	0.976917	0.981845	0.975522	0.973331	0.965276			0.977685	0.977649	0.979758	0.984373	0.996398	0.993583	1.08578	0.988549	0.981917
792	0.985312	0.982005	0.977174	0.981588	0.975924	0.97314	0.965777			0.977685	0.977197	0.979671	0.984204	0.996008	0.993843	1.08589	0.987897	0.982011
793	0.985414	0.981451	0.976917	0.981417	0.976085	0.972855	0.965705			0.977504	0.97774	0.979758	0.984373	0.996105	0.993583	1.08558	0.987432	0.98173
794	0.985516	0.98182	0.977046	0.982273	0.975602	0.973712	0.966206			0.977323	0.978283	0.97932	0.983697	0.995424	0.993062	1.08516	0.987059	0.981355
795	0.985414	0.982189	0.976917	0.982016	0.975522	0.973522	0.965777			0.97705	0.97774	0.979408	0.984373	0.995424	0.993843	1.08402	0.987711	0.980325
796	0.984904	0.980897	0.976405	0.981417	0.975441	0.973045	0.964989			0.97705	0.977921	0.97932	0.984373	0.9963	0.993409	1.08444	0.987339	0.9807
797	0.986435	0.981174	0.97602	0.981331	0.975361	0.972855	0.965276			0.97705	0.977921	0.979496	0.983697	0.995132	0.993323	1.08402	0.987897	0.980325
798	0.985414	0.980713	0.975507	0.981074	0.974877	0.973045	0.965562			0.976869	0.977106	0.979233	0.984119	0.995618	0.993409	1.08495	0.988735	0.981168
799	0.985006	0.981266	0.974738	0.981931	0.975844	0.97276	0.964846			0.977413	0.977106	0.97932	0.984035	0.994547	0.992542	1.08547	0.987152	0.981636
800	0.98521	0.980897	0.975892	0.981845	0.975924	0.97295	0.965347			0.97696	0.977649	0.979671	0.984541	0.995618	0.993323	1.08454	0.987059	0.980793
801	0.985618	0.982097	0.977944	0.981331	0.974958	0.972855	0.966063			0.977232	0.977197	0.979846	0.984288	0.995424	0.993669	1.08506	0.987245	0.981261
802	0.984802	0.981359	0.976917	0.981331	0.97528	0.972474	0.964917			0.977232	0.97774	0.979408	0.98395	0.995911	0.993669	1.08444	0.986873	0.9807
803	0.984598	0.981082	0.976405	0.980646	0.975924	0.972569	0.964846			0.97705	0.977106	0.97932	0.983528	0.995132	0.994276	1.08444	0.987059	0.9807
804	0.9847	0.98099	0.976533	0.981331	0.974716	0.971712	0.964989			0.976869	0.976201	0.979496	0.983612	0.995132	0.993583	1.08495	0.987432	0.981168
805	0.983885	0.981174	0.976661	0.981074	0.974636	0.971902	0.964917			0.977595	0.976382	0.979583	0.983612	0.995034	0.993843	1.08527	0.986594	0.981449
806	0.984598	0.981266	0.975763	0.981074	0.975039	0.971712	0.964917			0.976688	0.977197	0.978882	0.983781	0.995813	0.993756	1.08475	0.986221	0.980981
807	0.984394	0.98062	0.975122	0.980989	0.975361	0.972379	0.965061			0.977413	0.977287	0.978882	0.983105	0.995618	0.993323	1.08402	0.986873	0.980325
808	0.9847	0.98099	0.975635	0.980475	0.974555	0.972855	0.964774			0.976778	0.977106	0.979145	0.983105	0.995132	0.993669	1.08361	0.986221	0.97995
809	0.984191	0.980251	0.976277	0.980989	0.974555	0.972093	0.965419			0.976597	0.976744	0.979145	0.983105	0.994742	0.992889	1.08402	0.987059	0.980325
810	0.9847	0.980159	0.975122	0.980646	0.974716	0.972379	0.963629			0.976597	0.976111	0.978795	0.982767	0.995132	0.992889	1.08319	0.987059	0.979575
811	0.986026	0.980436	0.97461	0.980989	0.974072	0.971712	0.963629			0.976325	0.97593	0.978356	0.982092	0.994742	0.993062	1.08444	0.986501	0.9807
812	0.985414	0.980159	0.974738	0.980732	0.974072	0.972284	0.964989			0.97578	0.976654	0.978532	0.982092	0.994742	0.991848	1.08382	0.985942	0.980137
813	0.985006	0.980343	0.975635	0.980132	0.974475	0.971617	0.963915			0.976688	0.976292	0.978707	0.982345	0.994547	0.992108	1.08371	0.986594	0.980043
814	0.986435	0.980713	0.975122	0.980732	0.974072	0.971712	0.964058			0.976325	0.97593	0.978356	0.982261	0.994742	0.991762	1.08371	0.986314	0.980043
815	0.984598	0.980713	0.976277	0.98056	0.974153	0.971902	0.964774			0.97705	0.976111	0.978444	0.982683	0.994742	0.992108	1.08319	0.986501	0.979575
816	0.984598	0.979882	0.977559	0.981074	0.974072	0.97095	0.964058			0.976688	0.976021	0.978094	0.982767	0.995034	0.992629	1.08392	0.987245	0.980231
817	0.983273	0.980436	0.97602	0.980389	0.97375	0.971426	0.963486			0.976597	0.975387	0.978356	0.982599	0.995132	0.992455	1.08392	0.985849	0.980231
818	0.983476	0.979697	0.975892	0.979704	0.973509	0.970664	0.963629			0.976234	0.975839	0.978006	0.982599	0.994742	0.993062	1.08423	0.985663	0.980512
819	0.982967	0.98062	0.975763	0.980218	0.973509	0.971902	0.963915			0.976052	0.976021	0.978006	0.982345	0.994937	0.992542	1.08433	0.985663	0.980606
820	0.983986	0.980528	0.975507	0.980132	0.974475	0.971617	0.96413			0.976234	0.976201	0.977743	0.982176	0.99445	0.992108	1.08319	0.985942	0.979575
821	0.983579	0.980805	0.975122	0.979961	0.97375	0.971331	0.963772			0.975871	0.975659	0.978356	0.982261	0.996008	0.992715	1.08361	0.986128	0.97995
822	0.984496	0.979605	0.975763	0.980132	0.97367	0.971331	0.963271			0.975055	0.975116	0.977831	0.981754	0.99445	0.992108	1.08237	0.986501	0.978825
823	0.983476	0.980159	0.975379	0.979105	0.973589	0.970855	0.963629			0.975145	0.974754	0.977918	0.981669	0.994547	0.992369	1.08226	0.985756	0.978732
824	0.983579	0.979697	0.975122	0.979704	0.973187	0.971426	0.963199			0.975236	0.975206	0.977393	0.981416	0.993866	0.992455	1.08257	0.985011	0.979013
825	0.982355	0.979605	0.974353	0.979447	0.972864	0.970283	0.962698			0.974783	0.975839	0.977743	0.981585	0.994353	0.991935	1.08247	0.985942	0.978919
826	0.982762	0.979513	0.97461	0.979447	0.972945	0.970759	0.963414			0.975871	0.975478	0.978181	0.981838	0.994061	0.992195	1.08257	0.985942	0.979013
827	0.9847	0.979328	0.975507	0.980218	0.973348	0.970664	0.9637			0.975418	0.975839	0.978269	0.981416	0.99445	0.992022	1.08216	0.986035	0.978638
828	0.984598	0.979697	0.975507	0.979447	0.973589	0.971045	0.963199			0.975236	0.975478	0.97748	0.981247	0.994353	0.992022	1.08257	0.98557	0.979013
829	0.98368	0.979236	0.975122	0.979447	0.973428	0.970188	0.963199			0.975236	0.974573	0.977393	0.981331	0.994255	0.992195	1.08319	0.98529	0.979575
830	0.983579	0.980159	0.97602	0.978848	0.973026	0.969902	0.962698			0.975508	0.974844	0.978094	0.981162	0.99445	0.991935	1.08299	0.984545	0.979388
831	0.983476	0.978959	0.976405	0.979276	0.973106	0.970378	0.962555			0.974329	0.974573	0.977305	0.981331	0.994353	0.992195	1.08319	0.984918	0.979575
832	0.982865	0.979144	0.974481	0.979704	0.972704	0.969998	0.962626			0.975236	0.974211	0.977042	0.981162	0.994353	0.991588	1.08226	0.985104	0.978732
833	0.983171	0.979236	0.974353	0.97919	0.973187	0.970474	0.962483			0.974601	0.974573	0.977042	0.981078	0.993769	0.991501	1.08164	0.985011	0.97817
834	0.982559	0.979605	0.974481	0.979276	0.972542	0.969331	0.963271			0.974601	0.974935	0.977831	0.981162	0.994061	0.991675	1.08133	0.98529	0.977889
835	0.985108	0.978959	0.974738	0.978591	0.972542	0.970378	0.962698			0.974511	0.974482	0.97748	0.981162	0.993963	0.991328	1.08112	0.985476	0.977701
836	0.983374	0.979421	0.973968	0.978676	0.972462	0.970093	0.961767			0.974783	0.974573	0.976516	0.98074	0.994839	0.991762	1.08216	0.984452	0.978638
837	0.984292	0.979421	0.97384	0.979361	0.97214	0.969712	0.961911			0.973876	0.974935	0.976604	0.980825	0.994061	0.990981	1.08154	0.985011	0.978076
838	0.982355	0.978867	0.97461	0.978848	0.972301	0.969712	0.962483			0.974148	0.974663	0.977393	0.98074	0.993963	0.991241	1.08123	0.984918	0.977795
839	0.982456	0.979697	0.974738	0.978848	0.972623	0.970093	0.961624			0.973966	0.97412	0.976954	0.981078	0.993671	0.991328	1.08143	0.984732	0.977982
840	0.981538	0.979328	0.974096	0.978591	0.97214	0.971236	0.962483			0.973966	0.974392	0.976516	0.98074	0.994742	0.990894	1.08071	0.985383	0.977326
841	0.982865	0.978867	0.973968	0.978505	0.97214	0.969617	0.96234			0.974148	0.973758	0.976341	0.980994	0.993866	0.991935	1.08143	0.985104	0.977982
842	0.982456	0.978406	0.974994	0.979019	0.972301	0.969902	0.962268			0.974238	0.973758	0.977217	0.981078	0.994255	0.991762	1.08164	0.984173	0.97817
843	0.982559	0.978775	0.974994	0.978676	0.971818	0.969521	0.961624			0.973966	0.974573	0.976604	0.980909	0.993671	0.991241	1.08226	0.984638	0.978732
844	0.981947	0.978037	0.974481	0.978248	0.971415	0.969426	0.961696			0.974057	0.973758	0.975552	0.980994	0.994353	0.991415	1.08133	0.984825	0.977889
845	0.982049	0.978037	0.974481	0.978077	0.971898	0.968664	0.961839			0.974329	0.973758	0.975728	0.981247	0.994255	0.990894	1.08029	0.984545	0.976952
846	0.981131	0.978406	0.974353	0.978248	0.971979	0.968474	0.961839			0.973966	0.973939	0.976429	0.980994	0.993769	0.991241	1.0805	0.984545	0.977139
847	0.981844	0.97859	0.974353	0.978933	0.971576	0.969331	0.961194			0.973603	0.973215	0.976779	0.980487	0.994158	0.990981	1.0804	0.98408	0.977045
848	0.981641	0.97859	0.973455	0.978505	0.971496	0.96914	0.961696			0.973422	0.973396	0.975903	0.980825	0.992989	0.990461	1.08071	0.983149	0.977326
849	0.982049	0.978775	0.972686	0.978848	0.971818	0.969426	0.962125			0.97324	0.973668	0.975815	0.980402	0.993476	0.990634	1.08123	0.983708	0.977795
850	0.981232	0.978498	0.973071	0.97782	0.971335	0.96914	0.960908			0.972424	0.973487	0.976254	0.980318	0.993282	0.98994	1.07988	0.983987	0.976577
851	0.981743	0.97776	0.973327	0.977563	0.971093	0.96895	0.960335			0.97315	0.973306	0.976341	0.980233	0.993671	0.98994	1.08019	0.98408	0.976858
852	0.981232	0.978498	0.972557	0.977906	0.971737	0.96914	0.961481			0.972696	0.973668	0.97564	0.980571	0.992892	0.990027	1.07905	0.984359	0.975827
853	0.981029	0.978129	0.973071	0.977734	0.971576	0.968759	0.961624			0.972878	0.973668	0.975903	0.980064	0.993087	0.98968	1.07936	0.984173	0.976108
854	0.983273	0.978037	0.97384	0.978163	0.971093	0.968855	0.961266			0.973059	0.973215	0.976341	0.980318	0.993282	0.990114	1.0804	0.983335	0.977045
855	0.984191	0.977667	0.973455	0.977906	0.971335	0.968474	0.960837			0.973331	0.973487	0.976429	0.980487	0.993671	0.989854	1.07998	0.984452	0.976671
856	0.98572	0.977667	0.972686	0.977477	0.971415	0.968759	0.960693			0.972696	0.973125	0.975815	0.97998	0.993282	0.98968	1.08102	0.984266	0.977608
857	0.983273	0.977852	0.973583	0.977734	0.970932	0.967997	0.960693			0.973331	0.97231	0.975728	0.979727	0.993087	0.990808	1.08029	0.984545	0.976952
858	0.982456	0.977944	0.974096	0.977306	0.970771	0.967902	0.960335			0.972333	0.97231	0.975728	0.979557	0.993282	0.990461	1.07957	0.983615	0.976296
859	0.981029	0.978221	0.973712	0.977649	0.971254	0.967902	0.960192			0.972969	0.97231	0.975903	0.979389	0.993087	0.990808	1.07957	0.983242	0.976296
860	0.981029	0.977113	0.973327	0.977649	0.971415	0.968855	0.961338			0.972515	0.972853	0.975377	0.979304	0.993379	0.990461	1.07874	0.982497	0.975546
861	0.980723	0.978037	0.973199	0.977649	0.970529	0.968664	0.960765			0.972696	0.973125	0.975114	0.978882	0.992989	0.990287	1.07895	0.983149	0.975734
862	0.981232	0.977575	0.972301	0.977563	0.970851	0.968092	0.960049			0.97188	0.973215	0.974939	0.978966	0.992892	0.990634	1.07967	0.983894	0.97639
863	0.980213	0.97739	0.971532	0.976535	0.971335	0.967997	0.959977			0.972333	0.97231	0.975202	0.978544	0.992405	0.989767	1.07853	0.983149	0.975359
864	0.980825	0.976929	0.972045	0.977135	0.969885	0.967902	0.960192			0.971608	0.972401	0.974764	0.978544	0.992795	0.990114	1.07874	0.983428	0.975546
865	0.980111	0.97776	0.971916	0.977306	0.969966	0.967712	0.959691			0.971789	0.971858	0.974413	0.978713	0.992697	0.990027	1.07812	0.983056	0.974984
866	0.981538	0.977113	0.972045	0.977392	0.97061	0.967521	0.959906			0.972061	0.972039	0.974501	0.978459	0.992989	0.9889	1.07915	0.982311	0.975921
867	0.980417	0.977113	0.972814	0.977392	0.970851	0.968283	0.960049			0.971789	0.97231	0.975114	0.978544	0.992211	0.989507	1.07874	0.982777	0.975546
868	0.980723	0.978682	0.972686	0.976792	0.970127	0.967616	0.960335			0.972061	0.97231	0.974764	0.978797	0.992989	0.9889	1.07926	0.983242	0.976015
869	0.980213	0.977206	0.972942	0.976878	0.970288	0.967426	0.960192			0.971789	0.971768	0.974326	0.978375	0.9926	0.989333	1.07957	0.982963	0.976296
870	0.980723	0.976744	0.972686	0.977049	0.970207	0.96695	0.959333			0.972424	0.971677	0.974238	0.978628	0.992795	0.989333	1.07853	0.983056	0.975359
871	0.980008	0.976652	0.972045	0.976535	0.969483	0.966569	0.959619			0.971336	0.971858	0.974501	0.978882	0.992405	0.988813	1.07843	0.98287	0.975265
872	0.979907	0.976837	0.972686	0.976621	0.969322	0.967236	0.959977			0.971971	0.971587	0.974588	0.978459	0.992308	0.989333	1.07791	0.981939	0.974797
873	0.979805	0.976468	0.972557	0.976278	0.970127	0.967236	0.959333			0.97188	0.972039	0.974326	0.978797	0.9926	0.9889	1.07843	0.98259	0.975265
874	0.979702	0.976837	0.972557	0.976535	0.969563	0.967236	0.959763			0.971608	0.972039	0.975114	0.978544	0.992697	0.988813	1.07884	0.983242	0.97564
875	0.979397	0.97656	0.971147	0.976964	0.969724	0.966759	0.960192			0.970973	0.971315	0.974939	0.978459	0.992795	0.988987	1.07791	0.983335	0.974797
876	0.979805	0.976283	0.971275	0.976535	0.969805	0.967045	0.958903			0.971336	0.971496	0.974501	0.978375	0.992113	0.988466	1.07791	0.982684	0.974797
877	0.981538	0.977021	0.970762	0.976278	0.969644	0.96695	0.95876			0.970338	0.971044	0.974063	0.977868	0.992016	0.9889	1.07729	0.982404	0.974234
878	0.980417	0.976744	0.971532	0.975936	0.969	0.966378	0.958689			0.971064	0.971225	0.974063	0.978628	0.991821	0.988813	1.07708	0.981939	0.974047
879	0.979907	0.97656	0.972686	0.976021	0.969241	0.96714	0.959261			0.970701	0.971858	0.97415	0.978375	0.992697	0.988293	1.0777	0.981939	0.974609
880	0.979805	0.976375	0.972557	0.976535	0.969402	0.966569	0.959619			0.970882	0.972039	0.974413	0.978037	0.992308	0.988726	1.07853	0.982963	0.975359
881	0.979397	0.977113	0.972814	0.976193	0.969483	0.966569	0.95919			0.970973	0.971315	0.973888	0.977953	0.991919	0.988466	1.07812	0.98259	0.974984
882	0.979397	0.976191	0.972301	0.976535	0.969241	0.965807	0.958617			0.971245	0.971134	0.9738	0.978882	0.991919	0.989073	1.07781	0.981939	0.974703
883	0.979193	0.976099	0.971275	0.975936	0.969644	0.965902	0.959404			0.970791	0.971225	0.973625	0.977953	0.992503	0.989073	1.07739	0.982311	0.974328
884	0.978988	0.97656	0.972045	0.975765	0.968838	0.965997	0.958545			0.970519	0.970682	0.973888	0.978037	0.992308	0.988813	1.07801	0.98138	0.974891
885	0.980926	0.976283	0.973199	0.97585	0.969	0.965807	0.957973			0.970701	0.970772	0.973274	0.977784	0.992697	0.989333	1.07698	0.981101	0.973953
886	0.980111	0.975914	0.972045	0.976021	0.969241	0.966188	0.958689			0.970791	0.971044	0.973449	0.977615	0.992016	0.988553	1.07801	0.981566	0.974891
887	0.979907	0.97656	0.971403	0.976621	0.968919	0.965521	0.95876			0.970519	0.970591	0.973449	0.97753	0.992211	0.988726	1.07801	0.981566	0.974891
888	0.979193	0.976191	0.971916	0.975765	0.968919	0.966283	0.958617			0.970247	0.970591	0.973362	0.97753	0.992113	0.988466	1.07687	0.981287	0.97386
889	0.978988	0.97536	0.971275	0.975508	0.968838	0.965711	0.958545			0.970519	0.970953	0.973011	0.976854	0.992113	0.987512	1.07667	0.981566	0.973672
890	0.978988	0.976283	0.969993	0.975165	0.968355	0.965521	0.957829			0.969521	0.970501	0.973011	0.977108	0.992211	0.988119	1.07542	0.981101	0.972548
891	0.979091	0.975637	0.970249	0.975422	0.968194	0.965426	0.958116			0.969793	0.970229	0.973274	0.977108	0.990945	0.987425	1.07625	0.981008	0.973298
892	0.978785	0.975637	0.971019	0.976107	0.968355	0.965521	0.957901			0.969793	0.970682	0.973537	0.97677	0.991821	0.987425	1.07667	0.981659	0.973672
893	0.978988	0.975729	0.971275	0.975337	0.968597	0.965616	0.958044			0.970247	0.970501	0.973274	0.977023	0.991626	0.987772	1.07698	0.981753	0.973953
894	0.978887	0.975637	0.971788	0.975337	0.968516	0.964854	0.958402			0.969612	0.970229	0.973274	0.977192	0.9926	0.987425	1.0775	0.981473	0.974422
895	0.978581	0.975637	0.971532	0.975422	0.968597	0.96514	0.958474			0.970338	0.970501	0.973449	0.97753	0.991919	0.987599	1.07656	0.981659	0.973579
896	0.978376	0.976099	0.97166	0.975165	0.968194	0.964854	0.957113			0.969703	0.97032	0.973449	0.977361	0.991724	0.987599	1.07687	0.980821	0.97386
897	0.979091	0.976006	0.971403	0.975251	0.967792	0.96533	0.957543			0.970247	0.970048	0.972924	0.97677	0.991139	0.987339	1.07625	0.980263	0.973298
898	0.978988	0.974806	0.97089	0.974994	0.967953	0.964378	0.958187			0.969975	0.97041	0.972661	0.976939	0.991724	0.988032	1.07574	0.981101	0.972829
899	0.978988	0.975914	0.97089	0.974737	0.968114	0.964187	0.9574			0.970157	0.969867	0.972749	0.977108	0.991334	0.987599	1.07729	0.981101	0.974234
900	0.979193	0.975637	0.970634	0.974651	0.967711	0.964664	0.957829			0.969703	0.969596	0.973186	0.976601	0.991626	0.988119	1.07553	0.980915	0.972642
901	0.978275	0.975268	0.970378	0.974651	0.967792	0.964664	0.958259			0.969703	0.969777	0.972749	0.977023	0.991042	0.988553	1.07574	0.981101	0.972829
902	0.977765	0.974899	0.969865	0.974908	0.967953	0.964569	0.957113			0.969159	0.970048	0.972749	0.97677	0.991334	0.987339	1.07563	0.980263	0.972735
903	0.977765	0.974714	0.96948	0.974737	0.967631	0.963902	0.957185			0.969159	0.969686	0.972573	0.976094	0.991237	0.987512	1.0747	0.98017	0.971892
904	0.977255	0.974622	0.969095	0.974908	0.967228	0.964664	0.957113			0.968796	0.969867	0.972836	0.976179	0.991334	0.986818	1.07532	0.980449	0.972454
905	0.977867	0.974714	0.968839	0.974223	0.967953	0.964854	0.956755			0.969068	0.969958	0.972223	0.976094	0.991139	0.986645	1.07491	0.980449	0.97208
906	0.978173	0.975545	0.970249	0.973966	0.967872	0.963902	0.95697			0.969068	0.969324	0.972135	0.976517	0.990458	0.986818	1.07522	0.980542	0.972361
907	0.978887	0.974899	0.97089	0.974737	0.967067	0.964187	0.957113			0.969431	0.969324	0.971872	0.976348	0.990458	0.986125	1.07501	0.980821	0.972173
908	0.977663	0.975175	0.970506	0.974737	0.967309	0.964187	0.957328			0.969068	0.97032	0.97231	0.976094	0.99075	0.986645	1.07428	0.979983	0.971517
909	0.977969	0.974714	0.970121	0.974737	0.967389	0.964187	0.957543			0.969612	0.968872	0.971697	0.975925	0.990945	0.986558	1.07501	0.979425	0.972173
910	0.977153	0.974714	0.969993	0.974052	0.967147	0.963045	0.956326			0.969521	0.969143	0.971434	0.976432	0.990945	0.986645	1.07491	0.98017	0.97208
911	0.977561	0.974068	0.969993	0.973709	0.966906	0.963426	0.956183			0.969249	0.969596	0.971171	0.976094	0.990458	0.987165	1.07501	0.980077	0.972173
912	0.977051	0.975822	0.969993	0.974394	0.967067	0.963045	0.95697			0.969793	0.968962	0.971872	0.97601	0.990847	0.986732	1.07532	0.979983	0.972454
913	0.977051	0.97416	0.970506	0.974566	0.967953	0.963521	0.956469			0.968886	0.96851	0.971347	0.975672	0.991042	0.986905	1.07418	0.980077	0.971424
914	0.977051	0.974899	0.969865	0.974651	0.966745	0.963426	0.956755			0.968705	0.969234	0.971609	0.975503	0.99075	0.986472	1.07459	0.979611	0.971799
915	0.977459	0.975083	0.970506	0.973966	0.966987	0.963997	0.956398			0.968796	0.969053	0.971259	0.975587	0.990166	0.986558	1.07366	0.978867	0.970955
916	0.978988	0.974437	0.968967	0.973538	0.967872	0.963997	0.956183			0.968342	0.969143	0.972047	0.975249	0.989874	0.987252	1.07366	0.979797	0.970955
917	0.978071	0.973884	0.967941	0.973795	0.966262	0.963997	0.955825			0.967979	0.969686	0.971259	0.97508	0.990069	0.986558	1.07408	0.979983	0.97133
918	0.977459	0.973791	0.968197	0.973966	0.966101	0.96314	0.956039			0.968705	0.96851	0.971609	0.975249	0.990166	0.986732	1.07449	0.979983	0.971705
919	0.977459	0.974437	0.969736	0.974138	0.966664	0.962759	0.956039			0.967979	0.968329	0.971347	0.975165	0.990653	0.987252	1.07397	0.980077	0.971236
920	0.977561	0.973791	0.969352	0.973709	0.966181	0.963235	0.956899			0.969068	0.968872	0.972047	0.975165	0.989971	0.986558	1.07366	0.979332	0.970955
921	0.977153	0.974253	0.969223	0.973367	0.966503	0.963426	0.956398			0.968796	0.968691	0.971785	0.975503	0.991042	0.986992	1.07418	0.979239	0.971424
922	0.976745	0.973884	0.970121	0.973881	0.966503	0.962664	0.955682			0.96934	0.968781	0.97196	0.975756	0.989971	0.986732	1.07418	0.979518	0.971424
923	0.976745	0.973976	0.969993	0.973709	0.96594	0.962187	0.955753			0.968796	0.968872	0.971084	0.975165	0.99075	0.986645	1.07439	0.979611	0.971611
924	0.976133	0.973515	0.969095	0.973881	0.966342	0.962092	0.956039			0.968796	0.967605	0.971522	0.975419	0.990361	0.986818	1.07491	0.97896	0.97208
925	0.976541	0.974068	0.968711	0.973367	0.96602	0.962949	0.954894			0.968342	0.967515	0.970821	0.97508	0.989971	0.986125	1.07366	0.97896	0.970955
926	0.977255	0.973884	0.969223	0.972853	0.96594	0.961902	0.955753			0.968886	0.967786	0.970733	0.97508	0.989679	0.986732	1.07315	0.978867	0.970487
927	0.976643	0.973699	0.969608	0.97311	0.966101	0.962473	0.956111			0.968433	0.967877	0.970207	0.975249	0.989874	0.985951	1.07273	0.977656	0.970112
928	0.976949	0.974253	0.968839	0.973281	0.965859	0.962664	0.955682			0.96807	0.968148	0.970821	0.974912	0.99075	0.985604	1.07232	0.979053	0.969737
929	0.976439	0.973515	0.967556	0.973367	0.965698	0.96314	0.955467			0.967798	0.9686	0.970207	0.974996	0.989679	0.985864	1.07304	0.979053	0.970393
930	0.976337	0.973146	0.9673	0.973453	0.965296	0.961902	0.955324			0.96807	0.967605	0.970558	0.974827	0.989874	0.985344	1.07283	0.979146	0.970206
931	0.975521	0.972961	0.967428	0.972853	0.965376	0.961902	0.954894			0.967798	0.967424	0.970032	0.974489	0.989484	0.985691	1.07304	0.97896	0.970393
932	0.976541	0.973238	0.967172	0.97311	0.965296	0.962378	0.954894			0.967526	0.967515	0.970207	0.974574	0.989971	0.985518	1.07294	0.97868	0.970299
933	0.975929	0.972961	0.968326	0.972939	0.965296	0.962187	0.954751			0.96807	0.967515	0.970645	0.974405	0.989776	0.985431	1.0719	0.978122	0.969363
934	0.977153	0.973791	0.969223	0.973281	0.965537	0.961997	0.955467			0.967889	0.967605	0.970558	0.974489	0.990166	0.985864	1.07294	0.978401	0.970299
935	0.976541	0.973884	0.969352	0.973795	0.965618	0.96133	0.955252			0.967889	0.967424	0.970207	0.975165	0.989582	0.985257	1.07263	0.979425	0.970018
936	0.976031	0.972776	0.968582	0.972339	0.965457	0.961806	0.954608			0.967617	0.966972	0.97012	0.974236	0.989484	0.985951	1.07397	0.978401	0.971236
937	0.975623	0.97333	0.968839	0.972682	0.965054	0.961235	0.954464			0.96807	0.96661	0.970733	0.974067	0.989289	0.985951	1.07294	0.978401	0.970299
938	0.976235	0.972869	0.968326	0.972596	0.965215	0.960854	0.95518			0.967345	0.967153	0.97047	0.973982	0.990458	0.985951	1.07221	0.978029	0.969644
939	0.975521	0.973146	0.968069	0.972767	0.965134	0.96133	0.954536			0.968161	0.967424	0.970207	0.973982	0.989971	0.986732	1.07283	0.977749	0.970206
940	0.976439	0.972592	0.968582	0.973024	0.964812	0.961521	0.954608			0.967345	0.967334	0.97012	0.973898	0.989971	0.986038	1.0718	0.977842	0.969269
941	0.975521	0.973976	0.968711	0.972596	0.965054	0.962664	0.95518			0.967707	0.967605	0.971259	0.97356	0.989484	0.986125	1.07149	0.97868	0.968988
942	0.975317	0.972776	0.967813	0.972339	0.965376	0.961521	0.954464			0.967163	0.966881	0.970295	0.973307	0.989679	0.986212	1.07252	0.978029	0.969925
943	0.974603	0.972869	0.966787	0.972339	0.965376	0.961521	0.954178			0.966981	0.966248	0.969769	0.972884	0.989192	0.985257	1.07149	0.977563	0.968988
944	0.975419	0.972869	0.96653	0.97174	0.96449	0.961425	0.953963			0.966256	0.966338	0.969506	0.972969	0.988705	0.985604	1.0718	0.978122	0.969269
945	0.974909	0.972869	0.9673	0.972082	0.964812	0.96133	0.953892			0.966981	0.966429	0.969857	0.972715	0.9889	0.984824	1.07066	0.977004	0.968238
946	0.975929	0.972315	0.968069	0.971997	0.965376	0.960949	0.954608			0.966709	0.966429	0.969769	0.972884	0.988608	0.984997	1.07066	0.977004	0.968238
947	0.977765	0.972499	0.968197	0.972168	0.964007	0.960473	0.954464			0.967072	0.967062	0.969331	0.972884	0.989387	0.985257	1.07128	0.978122	0.9688
948	0.976745	0.972869	0.968711	0.972168	0.964732	0.960568	0.95425			0.966981	0.966881	0.969418	0.972969	0.989192	0.984737	1.07128	0.977935	0.9688
949	0.976133	0.971946	0.969095	0.971911	0.965134	0.960473	0.954608			0.967163	0.966067	0.969594	0.972969	0.989192	0.985344	1.07242	0.977284	0.969831
950	0.974909	0.972407	0.968069	0.971825	0.96441	0.960282	0.95382			0.966619	0.965886	0.969331	0.973138	0.988511	0.985171	1.0719	0.977284	0.969363
951	0.974705	0.971761	0.967044	0.971911	0.964007	0.960092	0.953032			0.9668	0.965976	0.968981	0.973222	0.988608	0.985171	1.07138	0.976818	0.968894
952	0.974399	0.972222	0.967428	0.972253	0.96441	0.960473	0.953534			0.967072	0.965976	0.968718	0.973053	0.9889	0.985431	1.07138	0.976632	0.968894
953	0.975725	0.971853	0.968711	0.971911	0.964571	0.961616	0.953892			0.966165	0.965886	0.969156	0.972631	0.989192	0.984824	1.07055	0.977749	0.968145
954	0.975113	0.972961	0.967813	0.971226	0.963766	0.960473	0.953963			0.965984	0.966067	0.969506	0.972631	0.988413	0.985257	1.07097	0.976725	0.968519
955	0.975929	0.971853	0.966787	0.971483	0.963846	0.960568	0.953677			0.965893	0.965705	0.968542	0.972715	0.988316	0.984911	1.07149	0.976632	0.968988
956	0.974093	0.971946	0.966915	0.971397	0.964329	0.960473	0.953032			0.965984	0.965795	0.968542	0.972124	0.988316	0.984564	1.07004	0.976725	0.967676
957	0.974603	0.972407	0.966915	0.971483	0.963363	0.960759	0.953462			0.965349	0.966157	0.968981	0.972462	0.988705	0.985604	1.07014	0.977004	0.96777
958	0.973889	0.971577	0.966018	0.97114	0.963524	0.959616	0.953319			0.966165	0.965886	0.969068	0.972377	0.988413	0.984997	1.06983	0.976632	0.967489
959	0.974909	0.971761	0.966146	0.970883	0.964088	0.959711	0.953032			0.96544	0.966157	0.968542	0.971955	0.988024	0.984824	1.07045	0.97747	0.968051
960	0.974399	0.971853	0.9673	0.972082	0.964007	0.960092	0.953247			0.965893	0.96661	0.968893	0.972715	0.988121	0.984737	1.07014	0.977284	0.96777
961	0.977153	0.972222	0.968582	0.97174	0.963444	0.960187	0.953892			0.965802	0.965343	0.968981	0.972715	0.988121	0.983957	1.07128	0.97598	0.9688
962	0.975113	0.971484	0.968197	0.971483	0.963524	0.960092	0.952674			0.966256	0.965343	0.969243	0.972631	0.988413	0.98439	1.07097	0.976632	0.968519
963	0.975113	0.972038	0.967685	0.971055	0.964007	0.959235	0.952961			0.965167	0.965343	0.968455	0.972631	0.988024	0.98387	1.07014	0.976353	0.96777
964	0.973991	0.971484	0.968069	0.970369	0.963121	0.959901	0.953032			0.965621	0.964438	0.968192	0.972293	0.988413	0.984303	1.06993	0.976073	0.967582
965	0.973583	0.970931	0.9673	0.971312	0.963363	0.960092	0.952245			0.965077	0.965162	0.968367	0.972377	0.987732	0.98439	1.06931	0.977191	0.96702
966	0.973481	0.971115	0.966402	0.97114	0.963605	0.959235	0.952674			0.965621	0.965343	0.968542	0.97204	0.9889	0.984217	1.06962	0.976725	0.967301
967	0.974501	0.971669	0.966787	0.970969	0.963766	0.959521	0.953319			0.96544	0.964981	0.968718	0.97204	0.988121	0.984824	1.07014	0.975887	0.96777
968	0.973991	0.971484	0.967941	0.971568	0.962961	0.959711	0.953247			0.965712	0.9648	0.968455	0.97204	0.988511	0.98413	1.06983	0.975887	0.967489
969	0.973685	0.971023	0.966659	0.970369	0.962719	0.960187	0.952818			0.964986	0.965343	0.968367	0.971533	0.987926	0.984043	1.07035	0.976166	0.967957
970	0.973277	0.971577	0.965377	0.970969	0.963363	0.958758	0.951958			0.964986	0.965162	0.968279	0.971448	0.987245	0.98413	1.0691	0.975794	0.966833
971	0.972971	0.970562	0.96512	0.970541	0.96288	0.959139	0.951958			0.964623	0.9648	0.968542	0.971617	0.987537	0.983089	1.0689	0.976446	0.966645
972	0.973787	0.971023	0.965377	0.970541	0.962799	0.958854	0.952388			0.964714	0.964981	0.968017	0.971195	0.987537	0.983696	1.06942	0.976446	0.967114
973	0.973889	0.971669	0.965761	0.970969	0.963283	0.959616	0.952388			0.964623	0.964619	0.967754	0.97111	0.987732	0.983957	1.069	0.975608	0.966739
974	0.974093	0.9713	0.966402	0.970541	0.963041	0.958663	0.952388			0.965077	0.964528	0.967841	0.971448	0.987634	0.984217	1.07055	0.975887	0.968145
975	0.973991	0.970654	0.966915	0.970198	0.962719	0.958663	0.953104			0.964986	0.965071	0.968192	0.971448	0.987537	0.98465	1.06973	0.975701	0.967395
976	0.973685	0.971023	0.967428	0.970541	0.962638	0.958758	0.95203			0.964986	0.964438	0.967403	0.971448	0.987634	0.98387	1.06952	0.975887	0.967207
977	0.974603	0.970838	0.96653	0.969856	0.962477	0.958854	0.951815			0.965167	0.964438	0.967403	0.971533	0.988219	0.984477	1.06931	0.976073	0.96702
978	0.974297	0.970377	0.966274	0.970027	0.96288	0.958758	0.952317			0.964805	0.964438	0.967316	0.971279	0.987926	0.984217	1.06879	0.976166	0.966552
979	0.972767	0.970654	0.965889	0.970284	0.962799	0.957901	0.952102			0.964805	0.964347	0.967841	0.971279	0.987926	0.983957	1.0691	0.975049	0.966833
980	0.973787	0.970469	0.966274	0.970027	0.962638	0.959044	0.951815			0.964351	0.964167	0.967403	0.971279	0.987342	0.984477	1.06921	0.975049	0.966926
981	0.973481	0.971023	0.965505	0.970541	0.962799	0.959139	0.952173			0.964714	0.964528	0.967491	0.970688	0.987342	0.983523	1.069	0.975608	0.966739
982	0.974195	0.970562	0.965889	0.969599	0.962558	0.958663	0.951887			0.964169	0.964528	0.967403	0.970688	0.987245	0.98361	1.0691	0.975235	0.966833
983	0.973175	0.971115	0.965377	0.969941	0.962477	0.957997	0.951672			0.963897	0.964076	0.967666	0.970519	0.987829	0.983089	1.06786	0.97598	0.965708
984	0.973277	0.969638	0.964863	0.969684	0.961994	0.957997	0.951314			0.963535	0.964619	0.967403	0.969843	0.98705	0.982396	1.06796	0.975608	0.965802
985	0.972257	0.970285	0.963966	0.969856	0.961914	0.958568	0.950956			0.964079	0.963714	0.967053	0.970603	0.98705	0.982916	1.06786	0.974863	0.965708
986	0.972461	0.970377	0.964735	0.969513	0.962236	0.95752	0.95203			0.963625	0.963533	0.967491	0.97035	0.986952	0.982396	1.06828	0.974956	0.966083
987	0.972767	0.970469	0.965377	0.969342	0.962155	0.958187	0.951887			0.964442	0.963895	0.968017	0.971026	0.987926	0.983003	1.06921	0.975515	0.966926
988	0.972869	0.970008	0.966018	0.969684	0.961914	0.957997	0.951386			0.96426	0.964438	0.967491	0.970688	0.987147	0.983176	1.0689	0.975049	0.966645
989	0.973175	0.970838	0.966146	0.969856	0.962397	0.958854	0.9516			0.964442	0.963986	0.967403	0.970435	0.987245	0.982396	1.0691	0.975049	0.966833
990	0.972869	0.970469	0.966274	0.969599	0.961914	0.957425	0.951171			0.963897	0.963714	0.96714	0.970181	0.98705	0.982916	1.06786	0.975235	0.965708
991	0.972053	0.969362	0.966274	0.969684	0.961511	0.95733	0.950455			0.963897	0.963624	0.967491	0.970519	0.987342	0.982656	1.06786	0.974118	0.965708
992	0.972665	0.970377	0.965505	0.968914	0.961753	0.957997	0.951028			0.963988	0.962809	0.966965	0.96959	0.987439	0.982829	1.06796	0.973653	0.965802
993	0.972257	0.969731	0.964863	0.969428	0.961672	0.957997	0.950885			0.963716	0.963443	0.96679	0.96959	0.987147	0.983089	1.06838	0.974212	0.966177
994	0.972359	0.969915	0.96512	0.969684	0.961108	0.957806	0.951744			0.963807	0.964167	0.96679	0.969674	0.98705	0.982916	1.06734	0.974491	0.96524
995	0.972461	0.969546	0.965633	0.969256	0.961592	0.957235	0.951099			0.963625	0.963714	0.967053	0.969337	0.986174	0.98361	1.06672	0.974584	0.964678
996	0.974501	0.970008	0.96512	0.969171	0.961753	0.957425	0.950527			0.963897	0.963081	0.966439	0.969421	0.986855	0.982916	1.06672	0.975049	0.964678
997	0.972461	0.969085	0.963581	0.968742	0.961108	0.95752	0.950455			0.96299	0.963352	0.966177	0.96959	0.98666	0.982829	1.06713	0.974118	0.965053
998	0.972257	0.969269	0.964479	0.968914	0.960625	0.956758	0.950885			0.963535	0.963171	0.966089	0.969337	0.98705	0.982916	1.06703	0.974025	0.964959
999	0.971747	0.969454	0.96512	0.969342	0.96135	0.957425	0.950169			0.963262	0.963262	0.966439	0.969167	0.985882	0.982222	1.06796	0.975142	0.965802
1000	0.971543	0.969362	0.964094	0.969256	0.96127	0.957425	0.950885			0.963444	0.963533	0.966527	0.969421	0.98666	0.982656	1.06734	0.974677	0.96524
1001	0.972767	0.969546	0.965248	0.969256	0.960867	0.957615	0.9516			0.963716	0.963624	0.966177	0.96959	0.986466	0.982309	1.06703	0.973932	0.964959
1002	0.972155	0.969731	0.967428	0.968657	0.961672	0.956663	0.95024			0.963988	0.962538	0.965826	0.969759	0.986758	0.982135	1.06703	0.974584	0.964959
1003	0.972665	0.969638	0.965761	0.968571	0.96135	0.956568	0.949954			0.96299	0.963262	0.966177	0.969505	0.986174	0.982222	1.06631	0.973653	0.964303
1004	0.971849	0.968531	0.965248	0.968742	0.960464	0.956758	0.950741			0.963807	0.962176	0.965914	0.969759	0.986466	0.981789	1.06724	0.973374	0.965146
1005	0.971951	0.969546	0.964863	0.968485	0.960384	0.956758	0.949954			0.963535	0.962447	0.965826	0.970097	0.985979	0.982049	1.06682	0.973839	0.964772
1006	0.970931	0.969177	0.964479	0.968485	0.960706	0.956663	0.95024			0.964442	0.963352	0.965563	0.969505	0.986758	0.982049	1.06672	0.973932	0.964678
1007	0.971645	0.969085	0.964479	0.968571	0.960706	0.956568	0.950097			0.963353	0.962628	0.966089	0.969843	0.986369	0.981875	1.06651	0.973467	0.96449
1008	0.970931	0.969546	0.964863	0.968229	0.960545	0.956854	0.950312			0.963353	0.962538	0.966615	0.969843	0.986174	0.982135	1.06548	0.973746	0.963554
1009	0.971747	0.969177	0.964607	0.968485	0.961028	0.956758	0.949954			0.963081	0.962538	0.966527	0.969083	0.985492	0.981528	1.06568	0.973094	0.963741
1010	0.971339	0.968993	0.964094	0.968229	0.961028	0.956663	0.949238			0.963262	0.962176	0.965826	0.969167	0.985687	0.981789	1.06537	0.972815	0.96346
1011	0.971135	0.968993	0.963709	0.968657	0.960142	0.956377	0.949166			0.962265	0.962085	0.965475	0.969083	0.985687	0.981615	1.06568	0.973932	0.963741
1012	0.971033	0.969362	0.963453	0.968057	0.959981	0.956854	0.950025			0.962718	0.962357	0.966177	0.969083	0.985882	0.981268	1.06631	0.974584	0.964303
1013	0.971237	0.96807	0.964094	0.967972	0.960947	0.95733	0.949524			0.962627	0.962357	0.966089	0.969421	0.985395	0.982482	1.06558	0.973653	0.963647
1014	0.970931	0.969085	0.964222	0.968229	0.960223	0.956187	0.949596			0.96299	0.962176	0.965475	0.969337	0.985297	0.982309	1.06631	0.973746	0.964303
1015	0.971645	0.9689	0.964479	0.968229	0.95974	0.956187	0.950097			0.963081	0.962447	0.965388	0.969083	0.985297	0.981875	1.06579	0.973467	0.963835
1016	0.971135	0.968716	0.96512	0.968143	0.960464	0.955901	0.949453			0.962809	0.962357	0.965651	0.969252	0.985979	0.982309	1.06548	0.972442	0.963554
1017	0.971033	0.968439	0.965377	0.967972	0.959901	0.956377	0.949023			0.962627	0.961542	0.965651	0.969083	0.985492	0.981355	1.06672	0.97328	0.964678
1018	0.970319	0.968624	0.964351	0.967372	0.960062	0.95552	0.949309			0.962265	0.961995	0.965037	0.968998	0.985297	0.981875	1.06558	0.97356	0.963647
1019	0.970523	0.968531	0.963966	0.968229	0.960142	0.955806	0.949453			0.962446	0.961542	0.965037	0.968492	0.985005	0.981182	1.06558	0.972349	0.963647
1020	0.971747	0.968624	0.963838	0.967629	0.95982	0.955806	0.949453			0.962083	0.961633	0.965125	0.968492	0.985102	0.981355	1.06465	0.972629	0.962804
1021	0.971849	0.969177	0.963966	0.967287	0.960384	0.956187	0.949381			0.962083	0.961452	0.965563	0.968661	0.985492	0.981355	1.06434	0.972163	0.962523
1022	0.971339	0.968162	0.963325	0.967886	0.959498	0.956377	0.948952			0.96172	0.961452	0.96495	0.968323	0.985005	0.981095	1.06486	0.972536	0.962991
1023	0.970829	0.968439	0.963196	0.967629	0.959418	0.95533	0.949381			0.962174	0.96118	0.964599	0.967816	0.984908	0.981528	1.06444	0.973001	0.962617
1024	0.970625	0.967978	0.963325	0.967201	0.959579	0.955711	0.949238			0.961539	0.961995	0.964775	0.968069	0.984421	0.980661	1.06486	0.973374	0.962991
1025	0.969707	0.968254	0.963196	0.967287	0.959579	0.955616	0.948164			0.962355	0.962176	0.9653	0.967816	0.985297	0.980488	1.06455	0.972722	0.96271
1026	0.969809	0.967793	0.962812	0.966944	0.959579	0.95552	0.948952			0.961902	0.961633	0.964687	0.967647	0.984908	0.980835	1.06424	0.972629	0.962429
1027	0.970115	0.968254	0.962555	0.968057	0.959418	0.95533	0.949596			0.961902	0.961361	0.965037	0.967985	0.986466	0.980227	1.06455	0.972815	0.96271
1028	0.970931	0.968347	0.963966	0.967715	0.95974	0.95552	0.948737			0.96163	0.96109	0.964775	0.967985	0.984519	0.980488	1.06444	0.971884	0.962617
1029	0.970625	0.968347	0.964863	0.967201	0.960062	0.95552	0.948952			0.962355	0.960456	0.965125	0.967816	0.985005	0.980921	1.06517	0.972536	0.963272
1030	0.971237	0.968347	0.963966	0.966944	0.958854	0.954377	0.948307			0.961176	0.960547	0.964512	0.968154	0.984421	0.981268	1.06568	0.972722	0.963741
1031	0.969605	0.968162	0.963325	0.966858	0.958854	0.954377	0.948522			0.96163	0.960999	0.964424	0.967647	0.984811	0.981442	1.06413	0.972256	0.962336
1032	0.970217	0.967424	0.963966	0.967201	0.959256	0.954377	0.948522			0.96172	0.960637	0.964424	0.967816	0.984616	0.981182	1.06444	0.972163	0.962617
1033	0.969605	0.967608	0.963196	0.967287	0.958612	0.955044	0.948307			0.96163	0.96109	0.964862	0.9679	0.984519	0.981355	1.06382	0.971884	0.962055
1034	0.969605	0.968531	0.962684	0.966944	0.959015	0.955234	0.948593			0.961448	0.961361	0.964512	0.967393	0.984616	0.981442	1.06403	0.971325	0.962242
1035	0.969503	0.967608	0.962684	0.966858	0.959418	0.954568	0.948952			0.961358	0.960728	0.964599	0.967562	0.984713	0.980921	1.06455	0.97207	0.96271
1036	0.969911	0.967701	0.962427	0.966259	0.958532	0.954758	0.947305			0.960904	0.960637	0.964599	0.967224	0.984908	0.981355	1.06434	0.973187	0.962523
1037	0.971645	0.967424	0.962812	0.966944	0.95821	0.954377	0.947663			0.960723	0.961452	0.964775	0.967647	0.984421	0.980401	1.06413	0.971511	0.962336
1038	0.971237	0.967978	0.962299	0.966687	0.958612	0.954377	0.948021			0.960904	0.960366	0.964424	0.967056	0.984324	0.980314	1.0633	0.972349	0.961586
1039	0.969809	0.967331	0.962427	0.966601	0.958934	0.953996	0.947877			0.96045	0.960909	0.964336	0.966633	0.983934	0.980227	1.0632	0.971511	0.961492
1040	0.969707	0.968624	0.96294	0.966601	0.95821	0.954853	0.948164			0.960723	0.960547	0.964336	0.966887	0.984324	0.979707	1.06361	0.971791	0.961867
1041	0.969503	0.967424	0.963068	0.966516	0.958532	0.954473	0.94845			0.960813	0.960004	0.964599	0.967224	0.984226	0.980314	1.06434	0.971977	0.962523
1042	0.970217	0.967608	0.962812	0.966601	0.958773	0.953806	0.94845			0.960904	0.960276	0.964249	0.966971	0.984421	0.980054	1.06517	0.972629	0.963272
1043	0.969503	0.967331	0.963581	0.966601	0.958371	0.95333	0.947591			0.96045	0.960818	0.963898	0.966549	0.983837	0.980054	1.06444	0.971884	0.962617
1044	0.970115	0.966778	0.964863	0.966516	0.957485	0.95333	0.947018			0.961176	0.960276	0.963635	0.966718	0.984421	0.980314	1.06403	0.970953	0.962242
1045	0.968789	0.967147	0.963325	0.966601	0.958129	0.954091	0.947376			0.96045	0.959914	0.963898	0.966718	0.984616	0.980141	1.06341	0.971511	0.96168
1046	0.968687	0.966778	0.962812	0.965745	0.958451	0.953996	0.947734			0.96045	0.959642	0.963723	0.96638	0.984616	0.980661	1.06258	0.970487	0.96093
1047	0.968483	0.967331	0.963196	0.966344	0.95821	0.954091	0.947305			0.960178	0.959823	0.96346	0.96638	0.983739	0.980748	1.06341	0.971232	0.96168
1048	0.969299	0.966962	0.96294	0.966173	0.957968	0.95371	0.947233			0.960178	0.959642	0.96346	0.965873	0.984032	0.980488	1.06341	0.971884	0.96168
1049	0.968993	0.967793	0.96217	0.965916	0.95829	0.95371	0.947877			0.959362	0.960456	0.963372	0.965704	0.983545	0.980921	1.06309	0.971325	0.961398
1050	0.969095	0.966962	0.962299	0.966002	0.957646	0.95352	0.946732			0.959815	0.960276	0.963372	0.965958	0.984032	0.980227	1.06299	0.97086	0.961305
1051	0.968483	0.966593	0.962042	0.965231	0.957324	0.953139	0.946732			0.959634	0.959823	0.962934	0.965789	0.983447	0.980401	1.06216	0.971325	0.960555
1052	0.968177	0.966685	0.961786	0.965745	0.957243	0.953901	0.947018			0.959725	0.960094	0.963285	0.965873	0.983837	0.980575	1.06268	0.970953	0.961024
1053	0.970013	0.967147	0.961914	0.965574	0.957888	0.953425	0.947305			0.959815	0.959552	0.96346	0.966042	0.983155	0.980141	1.06247	0.97086	0.960837
1054	0.969707	0.966685	0.962684	0.965745	0.957485	0.954187	0.947233			0.960723	0.95919	0.963548	0.966295	0.983837	0.980835	1.06372	0.971698	0.961961
1055	0.969503	0.966778	0.96294	0.966516	0.957888	0.952949	0.946947			0.959997	0.959642	0.96346	0.966126	0.983837	0.980227	1.06351	0.97058	0.961773
1056	0.969197	0.967608	0.962812	0.965831	0.95821	0.953044	0.94666			0.959906	0.959642	0.963109	0.966211	0.984032	0.980401	1.06299	0.970394	0.961305
1057	0.968585	0.966224	0.962684	0.965488	0.957485	0.953234	0.946517			0.959453	0.959009	0.96346	0.966126	0.983447	0.980314	1.06289	0.970301	0.961211
1058	0.968177	0.966409	0.963325	0.964803	0.957163	0.953139	0.946445			0.959906	0.95919	0.963372	0.966042	0.982668	0.979534	1.06195	0.970394	0.960368
1059	0.968687	0.966778	0.963453	0.965146	0.957324	0.952853	0.946374			0.959815	0.959371	0.963022	0.965873	0.983739	0.979707	1.06278	0.970674	0.961117
1060	0.967361	0.966962	0.96217	0.966088	0.957485	0.952472	0.947305			0.959634	0.958918	0.963109	0.965873	0.983447	0.979534	1.06237	0.971139	0.960743
1061	0.968279	0.966316	0.961273	0.965745	0.957324	0.953139	0.947018			0.959906	0.959914	0.963548	0.96638	0.983447	0.97962	1.06185	0.970674	0.960274
1062	0.967463	0.966409	0.961401	0.965317	0.957405	0.952949	0.946231			0.959362	0.959733	0.96346	0.965619	0.983058	0.979881	1.06216	0.96965	0.960555
1063	0.968993	0.966409	0.961145	0.964803	0.957163	0.952567	0.946302			0.959362	0.958918	0.963197	0.965873	0.98335	0.9791	1.06113	0.970301	0.959619
1064	0.967667	0.965763	0.960503	0.964803	0.956841	0.952663	0.946589			0.95909	0.958647	0.963022	0.965873	0.982766	0.979274	1.06154	0.97058	0.959993
1065	0.967973	0.96604	0.961401	0.965574	0.956841	0.952758	0.945801			0.959362	0.958737	0.963285	0.965282	0.983252	0.97858	1.06133	0.970394	0.959806
1066	0.966851	0.96604	0.961786	0.965231	0.95668	0.953996	0.946016			0.959271	0.958737	0.963109	0.965451	0.98296	0.97832	1.06175	0.970208	0.96018
1067	0.970625	0.966685	0.962299	0.965146	0.957082	0.952091	0.946445			0.959543	0.95919	0.962496	0.965366	0.983058	0.9791	1.06164	0.970301	0.960087
1068	0.968381	0.966593	0.961658	0.964717	0.956921	0.952567	0.946732			0.95909	0.959552	0.962321	0.965789	0.982571	0.97858	1.06113	0.969463	0.959619
1069	0.968381	0.966685	0.961914	0.964717	0.956921	0.952282	0.946159			0.959906	0.958647	0.962496	0.965789	0.982863	0.9791	1.06175	0.969743	0.96018
1070	0.967769	0.965394	0.96217	0.96506	0.956116	0.952377	0.945587			0.959271	0.958556	0.962146	0.965366	0.983155	0.979794	1.06133	0.970115	0.959806
1071	0.967871	0.965947	0.962555	0.964632	0.95676	0.95171	0.945658			0.959453	0.958918	0.961795	0.965113	0.982863	0.979274	1.06102	0.969463	0.959525
1072	0.966953	0.966132	0.961658	0.964803	0.956599	0.951424	0.946231			0.959362	0.958013	0.961707	0.965197	0.982376	0.980141	1.06237	0.970022	0.960743
1073	0.967259	0.966224	0.961401	0.964289	0.956277	0.952187	0.945228			0.959453	0.958285	0.962058	0.965028	0.982571	0.97962	1.06154	0.969463	0.959993
1074	0.966443	0.965763	0.961658	0.964546	0.956197	0.951901	0.946016			0.958455	0.958828	0.962584	0.964775	0.983155	0.978927	1.06164	0.968812	0.960087
1075	0.966545	0.965763	0.961145	0.964974	0.956599	0.952567	0.946589			0.959271	0.958737	0.961883	0.964099	0.982474	0.978753	1.06051	0.970022	0.959056
1076	0.966749	0.965671	0.960503	0.964118	0.956197	0.951615	0.944942			0.958274	0.958104	0.962233	0.964015	0.981987	0.978233	1.05988	0.970208	0.958494
1077	0.967565	0.965117	0.960503	0.964717	0.956036	0.952091	0.944656			0.958455	0.958375	0.962058	0.96393	0.982084	0.978753	1.0603	0.970487	0.958869
1078	0.966953	0.96604	0.96076	0.964032	0.956438	0.95171	0.945515			0.958455	0.957561	0.962058	0.964015	0.981987	0.978146	1.0604	0.970022	0.958963
1079	0.966851	0.965117	0.960888	0.963776	0.956197	0.95171	0.945228			0.958727	0.958013	0.962058	0.963677	0.982182	0.978059	1.06133	0.96965	0.959806
1080	0.966443	0.965855	0.961658	0.964546	0.955552	0.951615	0.945873			0.958727	0.958737	0.962321	0.964437	0.981987	0.97858	1.06123	0.969091	0.959712
1081	0.966341	0.965763	0.961401	0.964032	0.955794	0.951234	0.945587			0.959181	0.958194	0.962671	0.964353	0.981792	0.978146	1.06133	0.96937	0.959806
1082	0.966953	0.965763	0.961529	0.964289	0.956116	0.951996	0.945443			0.958818	0.957651	0.963022	0.964268	0.981792	0.97858	1.06123	0.969929	0.959712
1083	0.966137	0.965209	0.961017	0.964204	0.955714	0.951044	0.945085			0.958818	0.957651	0.961883	0.964353	0.981597	0.97832	1.06071	0.969184	0.959244
1084	0.966953	0.965578	0.961786	0.963262	0.955472	0.950948	0.944727			0.958908	0.957018	0.961532	0.964353	0.982376	0.97832	1.06092	0.969091	0.959431
1085	0.966647	0.965209	0.961914	0.964204	0.955714	0.950758	0.944441			0.958455	0.957289	0.96162	0.964353	0.981889	0.978146	1.06175	0.968532	0.96018
1086	0.966545	0.965209	0.961658	0.963519	0.956036	0.951615	0.945228			0.958999	0.957742	0.961883	0.964437	0.982863	0.977539	1.06071	0.968067	0.959244
1087	0.965933	0.96604	0.961017	0.963776	0.95515	0.95152	0.94487			0.958545	0.95747	0.961357	0.964099	0.981305	0.97832	1.06082	0.96816	0.959338
1088	0.966749	0.965024	0.961401	0.963776	0.955552	0.950853	0.944942			0.958455	0.957199	0.961269	0.964353	0.982474	0.978493	1.06009	0.969091	0.958681
1089	0.965729	0.96484	0.960888	0.963433	0.955633	0.950948	0.9453			0.95782	0.95738	0.961357	0.964015	0.981597	0.978493	1.06051	0.969091	0.959056
1090	0.966239	0.964378	0.959221	0.963433	0.955069	0.950663	0.944441			0.958545	0.957109	0.961532	0.963846	0.981792	0.9791	1.0604	0.968998	0.958963
1091	0.965423	0.964932	0.959606	0.963262	0.954908	0.951329	0.943796			0.957729	0.957109	0.961357	0.964099	0.98111	0.978146	1.06061	0.969184	0.95915
1092	0.966749	0.964286	0.96076	0.963176	0.955552	0.950472	0.944298			0.957548	0.957651	0.961269	0.96393	0.981208	0.978233	1.06071	0.968532	0.959244
1093	0.965525	0.964747	0.960632	0.963776	0.955714	0.950568	0.944584			0.95791	0.957742	0.961445	0.963592	0.981305	0.978059	1.05978	0.968439	0.9584
1094	0.968177	0.964932	0.960503	0.96369	0.95515	0.950853	0.944584			0.958455	0.957018	0.961707	0.964268	0.981889	0.977366	1.0603	0.96937	0.958869
1095	0.966545	0.964655	0.961401	0.96369	0.955391	0.951329	0.944441			0.957276	0.957199	0.961182	0.963761	0.981695	0.978233	1.05978	0.969277	0.9584
1096	0.966953	0.964932	0.961401	0.963005	0.956116	0.950758	0.943653			0.958364	0.956475	0.960656	0.96469	0.98111	0.977539	1.06082	0.968625	0.959338
1097	0.966749	0.964747	0.96076	0.963176	0.954828	0.949901	0.944369			0.957638	0.956023	0.960481	0.964015	0.980818	0.977626	1.06133	0.968346	0.959806
1098	0.966035	0.964563	0.96076	0.963262	0.954264	0.950568	0.944226			0.958001	0.956837	0.960919	0.963592	0.98111	0.977799	1.06019	0.968067	0.958775
1099	0.965933	0.964009	0.961529	0.963433	0.955552	0.950282	0.943796			0.957638	0.957018	0.960305	0.963677	0.981792	0.977192	1.06009	0.967601	0.958681
1100	0.965831	0.965117	0.961273	0.963262	0.954667	0.950091	0.944154			0.958183	0.956746	0.960481	0.963846	0.981208	0.977539	1.05905	0.968439	0.957745
1101	0.964811	0.964655	0.960375	0.962833	0.954667	0.949901	0.944799			0.957638	0.957018	0.960744	0.96393	0.981305	0.977106	1.05905	0.968532	0.957745
1102	0.964913	0.964655	0.959606	0.962662	0.954989	0.949996	0.94351			0.957366	0.957018	0.961357	0.962916	0.981013	0.977192	1.05916	0.967601	0.957838
1103	0.964811	0.964286	0.959093	0.963262	0.954828	0.950472	0.94351			0.957003	0.956203	0.960393	0.963085	0.981792	0.977366	1.05895	0.967787	0.957651
1104	0.965015	0.964286	0.959221	0.962748	0.954023	0.949615	0.943295			0.957003	0.956475	0.960656	0.962663	0.980721	0.976585	1.05999	0.967415	0.958588
1105	0.965423	0.964102	0.959606	0.962576	0.954264	0.950186	0.943367			0.956731	0.956927	0.960393	0.962494	0.980916	0.977019	1.05864	0.967508	0.95737
1106	0.965627	0.964655	0.959478	0.962234	0.954506	0.949805	0.943367			0.956822	0.956113	0.961357	0.961987	0.980429	0.976672	1.05874	0.968532	0.957463
1107	0.966851	0.96484	0.960119	0.962833	0.954264	0.949901	0.943868			0.957003	0.956113	0.960831	0.962325	0.98111	0.976845	1.05926	0.968812	0.957932
1108	0.965729	0.963456	0.960503	0.962833	0.954103	0.949425	0.943868			0.956731	0.956475	0.960831	0.962241	0.980526	0.977279	1.05874	0.967601	0.957463
1109	0.965423	0.964286	0.960119	0.962491	0.954425	0.94952	0.944154			0.957276	0.956113	0.960393	0.96241	0.98111	0.977106	1.06082	0.967694	0.959338
1110	0.964913	0.963732	0.960247	0.962234	0.954345	0.949234	0.942794			0.956913	0.956023	0.961007	0.962156	0.980526	0.977713	1.06009	0.967787	0.958681
1111	0.965321	0.963917	0.960247	0.962063	0.953459	0.949139	0.942651			0.956822	0.956203	0.960568	0.962494	0.980818	0.977452	1.05968	0.966856	0.958307
1112	0.964403	0.963548	0.959991	0.961977	0.953781	0.949234	0.943868			0.956913	0.956113	0.960305	0.962156	0.980429	0.976932	1.05926	0.96816	0.957932
1113	0.964709	0.963825	0.960119	0.962662	0.954345	0.948853	0.943009			0.956913	0.955842	0.96013	0.961734	0.980916	0.977192	1.05802	0.967043	0.956808
1114	0.964403	0.963548	0.959862	0.962491	0.954103	0.949139	0.942794			0.956096	0.956566	0.960919	0.961987	0.980818	0.976412	1.05864	0.96695	0.95737
1115	0.966953	0.963732	0.959478	0.96232	0.954023	0.94952	0.943653			0.956731	0.955208	0.960218	0.961565	0.980526	0.976499	1.05854	0.966763	0.957276
1116	0.965321	0.964471	0.95858	0.961892	0.954103	0.94971	0.942651			0.955552	0.956023	0.960043	0.96148	0.980039	0.976412	1.05874	0.967043	0.957463
1117	0.965219	0.962994	0.958067	0.961806	0.953459	0.948948	0.942508			0.955915	0.956294	0.959517	0.961649	0.980039	0.975891	1.05905	0.967043	0.957745
1118	0.964505	0.963271	0.958067	0.96172	0.953298	0.948186	0.942794			0.955915	0.955389	0.960305	0.961227	0.980332	0.976499	1.05833	0.967508	0.957089
1119	0.964607	0.963456	0.959093	0.961806	0.953217	0.948948	0.942937			0.956459	0.955389	0.959955	0.961818	0.979552	0.975891	1.05843	0.968253	0.957182
1120	0.963689	0.963732	0.960247	0.963005	0.953539	0.948853	0.943009			0.955824	0.955661	0.959692	0.961987	0.980137	0.975718	1.05854	0.966856	0.957276
1121	0.963689	0.963086	0.959734	0.96232	0.953862	0.948472	0.943009			0.956459	0.955118	0.959517	0.961649	0.97965	0.976152	1.05843	0.966763	0.957182
1122	0.964097	0.963271	0.960119	0.961549	0.953781	0.948186	0.942579			0.955643	0.954937	0.96013	0.961734	0.980332	0.975458	1.0604	0.967043	0.958963
1123	0.964505	0.962994	0.960119	0.961549	0.953701	0.948758	0.942794			0.956369	0.955118	0.959429	0.961987	0.979942	0.976065	1.05864	0.967322	0.95737
1124	0.964097	0.962994	0.959221	0.961463	0.953298	0.948567	0.942365			0.955461	0.954846	0.959166	0.961987	0.980332	0.976065	1.05864	0.966763	0.95737
1125	0.964199	0.963363	0.958836	0.961292	0.952976	0.948186	0.94172			0.955824	0.954756	0.958816	0.961649	0.979552	0.975978	1.05843	0.966763	0.957182
1126	0.963893	0.962994	0.959734	0.961549	0.953217	0.948282	0.942722			0.955371	0.955118	0.959605	0.961311	0.97965	0.976325	1.0575	0.965832	0.956339
1127	0.963587	0.962717	0.959734	0.961121	0.953137	0.948377	0.942508			0.956006	0.954756	0.959166	0.961565	0.97965	0.976325	1.05833	0.965926	0.957089
1128	0.962975	0.962717	0.958452	0.96172	0.953298	0.948662	0.942221			0.95528	0.955118	0.959342	0.961734	0.980137	0.977019	1.05812	0.966763	0.956901
1129	0.963485	0.963179	0.958452	0.960949	0.953137	0.9479	0.942221			0.955371	0.955208	0.959342	0.961142	0.979845	0.976065	1.05812	0.966019	0.956901
1130	0.962771	0.962533	0.958195	0.961035	0.952895	0.948091	0.941935			0.954917	0.954846	0.95978	0.961142	0.979358	0.975458	1.05791	0.966763	0.956714
1131	0.963689	0.962902	0.958195	0.961378	0.952895	0.947996	0.941291			0.954917	0.954575	0.959254	0.961142	0.978968	0.975545	1.05678	0.966391	0.955683
1132	0.963383	0.962994	0.957554	0.961292	0.953137	0.948567	0.941649			0.954736	0.954575	0.959429	0.960636	0.979358	0.974764	1.0576	0.965646	0.956433
1133	0.963689	0.963363	0.958324	0.961121	0.953539	0.948948	0.941577			0.955008	0.954213	0.959166	0.960551	0.979066	0.975024	1.0576	0.965553	0.956433
1134	0.963791	0.962994	0.959734	0.960607	0.952573	0.947615	0.942365			0.955552	0.954032	0.959692	0.961058	0.97926	0.975198	1.05781	0.966019	0.95662
1135	0.963077	0.963271	0.959734	0.960864	0.952895	0.947805	0.941792			0.955008	0.954846	0.959342	0.960805	0.978871	0.974677	1.05874	0.966112	0.957463
1136	0.963179	0.962625	0.958708	0.961463	0.952815	0.947519	0.941291			0.955371	0.955208	0.959342	0.961142	0.978871	0.975458	1.05802	0.966298	0.956808
1137	0.963281	0.96161	0.95858	0.960778	0.95201	0.9479	0.941291			0.955371	0.954575	0.958728	0.960974	0.97926	0.975111	1.05812	0.966484	0.956901
1138	0.963179	0.96244	0.958836	0.960864	0.952171	0.947139	0.942078			0.955371	0.954303	0.958728	0.960805	0.97926	0.975284	1.05719	0.965088	0.956058
1139	0.963077	0.962256	0.958452	0.960264	0.952815	0.947234	0.941147			0.954736	0.953851	0.959079	0.961142	0.979066	0.975545	1.0576	0.964995	0.956433
1140	0.963485	0.962533	0.958324	0.960949	0.952332	0.9479	0.941362			0.95528	0.95376	0.958816	0.960974	0.978482	0.974591	1.0575	0.965739	0.956339
1141	0.962363	0.962256	0.959093	0.961206	0.951929	0.947615	0.941577			0.954191	0.954032	0.958378	0.960889	0.979163	0.974938	1.05709	0.966205	0.955964
1142	0.962873	0.962717	0.958965	0.960864	0.952654	0.9479	0.941219			0.954464	0.954394	0.958728	0.960551	0.978579	0.974417	1.05688	0.96546	0.955777
1143	0.962873	0.962163	0.957939	0.960864	0.952412	0.947139	0.940575			0.954101	0.953941	0.958904	0.960129	0.979747	0.974591	1.05615	0.965832	0.955121
1144	0.963281	0.962348	0.956785	0.960093	0.951688	0.948091	0.940789			0.954101	0.954213	0.958378	0.960044	0.978189	0.975111	1.05615	0.965181	0.955121
1145	0.962669	0.96244	0.957426	0.959836	0.951929	0.947615	0.941004			0.953919	0.954394	0.957589	0.960129	0.978092	0.974764	1.05657	0.965181	0.955496
1146	0.963179	0.961702	0.957554	0.960436	0.952412	0.947139	0.940861			0.954736	0.95376	0.958115	0.960129	0.978189	0.975371	1.05719	0.966019	0.956058
1147	0.962261	0.962256	0.958836	0.960521	0.951768	0.946853	0.941147			0.954101	0.954032	0.958816	0.960467	0.979163	0.975371	1.05781	0.966112	0.95662
1148	0.962873	0.961794	0.958324	0.961463	0.951607	0.946758	0.941219			0.955189	0.954665	0.958465	0.960636	0.978482	0.974764	1.05771	0.965553	0.956527
1149	0.962159	0.961702	0.959093	0.960521	0.951768	0.947615	0.942006			0.954373	0.953851	0.95794	0.960129	0.978384	0.975458	1.05678	0.965367	0.955683
1150	0.962057	0.961056	0.95935	0.95975	0.952332	0.946091	0.940145			0.954554	0.953489	0.957677	0.960382	0.978384	0.974764	1.05678	0.964715	0.955683
1151	0.961649	0.962071	0.958067	0.960264	0.951124	0.946758	0.939572			0.954191	0.953399	0.958728	0.960382	0.978384	0.975198	1.05636	0.964343	0.955309
1152	0.962975	0.96161	0.957811	0.960007	0.951607	0.946281	0.940789			0.954101	0.952674	0.958378	0.959791	0.978676	0.975631	1.05709	0.96546	0.955964
1153	0.962159	0.961333	0.958965	0.960007	0.952171	0.9479	0.941147			0.95401	0.953308	0.958027	0.959876	0.978092	0.974677	1.05678	0.965832	0.955683
1154	0.962873	0.962256	0.959606	0.960436	0.951365	0.946662	0.940646			0.954101	0.954032	0.958115	0.959876	0.978482	0.974851	1.05657	0.964995	0.955496
1155	0.961751	0.961518	0.957939	0.959322	0.951043	0.946567	0.940718			0.953375	0.95367	0.958816	0.95996	0.977702	0.974157	1.05636	0.964995	0.955309
1156	0.961547	0.961056	0.957169	0.959836	0.951365	0.946758	0.940503			0.953738	0.953489	0.958202	0.959706	0.978384	0.974244	1.05553	0.964715	0.954559
1157	0.961445	0.961056	0.957169	0.959408	0.951365	0.946472	0.93993			0.953738	0.953308	0.957589	0.959537	0.978287	0.974417	1.05584	0.964436	0.95484
1158	0.961547	0.961887	0.956657	0.959408	0.950963	0.946186	0.940217			0.953738	0.952765	0.957764	0.959031	0.978676	0.973984	1.05553	0.965088	0.954559
1159	0.961853	0.960964	0.956657	0.960007	0.951204	0.945519	0.939787			0.953829	0.953127	0.958553	0.959369	0.977605	0.974591	1.05657	0.965181	0.955496
1160	0.962363	0.961518	0.958324	0.959408	0.951688	0.946377	0.94036			0.953647	0.95367	0.95794	0.959115	0.977995	0.974157	1.05636	0.964343	0.955309
1161	0.961955	0.961518	0.958708	0.959836	0.951526	0.946662	0.940575			0.954282	0.952946	0.957239	0.958946	0.9778	0.97407	1.05584	0.964715	0.95484
1162	0.961853	0.961425	0.958067	0.959237	0.951043	0.946377	0.939787			0.953738	0.953127	0.957414	0.959031	0.978676	0.974591	1.05646	0.964343	0.955402
1163	0.961955	0.961241	0.958195	0.959408	0.951124	0.945424	0.93993			0.953919	0.952946	0.95794	0.959115	0.977897	0.974157	1.05595	0.96397	0.954934
1164	0.961241	0.960964	0.957811	0.960007	0.950882	0.945234	0.940002			0.953738	0.952222	0.957151	0.958946	0.977995	0.975024	1.05615	0.964622	0.955121
1165	0.961547	0.960779	0.957939	0.959322	0.950319	0.945519	0.939214			0.954101	0.952222	0.956538	0.958777	0.977702	0.974764	1.05678	0.964995	0.955683
1166	0.961445	0.960133	0.957426	0.959408	0.950802	0.945138	0.939787			0.953647	0.952403	0.956538	0.958777	0.977702	0.974851	1.05574	0.964157	0.954746
1167	0.962261	0.961241	0.957041	0.958894	0.951204	0.94571	0.940145			0.953919	0.953036	0.958027	0.959031	0.978189	0.975024	1.05605	0.963877	0.955028
1168	0.961037	0.960779	0.957811	0.959237	0.950802	0.945519	0.939787			0.953194	0.952584	0.957239	0.958862	0.977508	0.974157	1.0546	0.963691	0.953716
1169	0.961343	0.960779	0.957811	0.959665	0.95056	0.945519	0.939501			0.953647	0.952765	0.9568	0.958355	0.977702	0.974331	1.05501	0.963505	0.954091
1170	0.960323	0.961333	0.9564	0.95898	0.950721	0.945424	0.938856			0.952831	0.952313	0.9568	0.958439	0.976826	0.973897	1.05522	0.963784	0.954278
1171	0.961343	0.960779	0.9564	0.958894	0.950238	0.944948	0.938856			0.953103	0.952222	0.957764	0.958186	0.9778	0.97355	1.05481	0.964436	0.953903
1172	0.961139	0.960503	0.956913	0.95838	0.950238	0.945234	0.939644			0.953466	0.952765	0.9568	0.958017	0.977605	0.973897	1.05512	0.96397	0.954184
1173	0.961445	0.961241	0.956913	0.958552	0.950238	0.945329	0.939214			0.953284	0.952674	0.956713	0.958439	0.977508	0.973203	1.05491	0.964157	0.953997
1174	0.962669	0.960872	0.956913	0.959237	0.950399	0.9459	0.939071			0.953284	0.95186	0.9568	0.958608	0.976632	0.974157	1.05501	0.96397	0.954091
1175	0.962261	0.960133	0.958195	0.95898	0.950319	0.944948	0.93993			0.953375	0.95195	0.957239	0.958862	0.977118	0.97355	1.05574	0.963505	0.954746
1176	0.960833	0.961056	0.958452	0.958808	0.950238	0.944281	0.938928			0.953466	0.952132	0.957151	0.958946	0.977313	0.97329	1.05512	0.964529	0.954184
1177	0.961139	0.960318	0.957811	0.958466	0.949916	0.944472	0.938427			0.953194	0.95177	0.95645	0.958608	0.977118	0.973984	1.05657	0.964157	0.955496
1178	0.960629	0.960226	0.957041	0.95838	0.949675	0.944757	0.938785			0.953194	0.952132	0.95645	0.958524	0.976924	0.973377	1.0547	0.963132	0.95381
1179	0.960731	0.960041	0.956785	0.958723	0.949997	0.944853	0.938928			0.952831	0.952403	0.957414	0.958608	0.976924	0.97381	1.05408	0.963132	0.953247
1180	0.960425	0.960226	0.957426	0.958552	0.949916	0.944376	0.938785			0.95274	0.95186	0.956888	0.958017	0.976826	0.973897	1.05439	0.963132	0.953528
1181	0.961547	0.959949	0.957169	0.958723	0.949997	0.944853	0.938928			0.952377	0.95186	0.956362	0.958439	0.977021	0.973203	1.05387	0.962574	0.95306
1182	0.962465	0.959949	0.9564	0.95838	0.950238	0.944662	0.938498			0.95274	0.952493	0.956012	0.958017	0.976729	0.97355	1.05418	0.963226	0.953341
1183	0.963893	0.960226	0.956015	0.957695	0.949916	0.944662	0.939			0.952105	0.951227	0.956888	0.957679	0.976729	0.973463	1.05481	0.96425	0.953903
1184	0.961241	0.959395	0.9564	0.958124	0.94895	0.9439	0.938427			0.952377	0.951589	0.95645	0.95827	0.97595	0.974244	1.05398	0.963039	0.953154
1185	0.960323	0.960041	0.955887	0.95761	0.949594	0.943995	0.937782			0.952196	0.95195	0.955837	0.957848	0.976145	0.973463	1.05439	0.962853	0.953528
1186	0.961037	0.960041	0.95563	0.958295	0.949433	0.944662	0.938498			0.952649	0.95186	0.955837	0.95827	0.976534	0.972683	1.05346	0.963226	0.952685
1187	0.960425	0.960318	0.9564	0.958466	0.949111	0.9439	0.938928			0.952196	0.951589	0.956538	0.958102	0.976826	0.973637	1.05367	0.963226	0.952872
1188	0.960119	0.959856	0.957041	0.958466	0.949594	0.944091	0.93814			0.952649	0.95177	0.95645	0.957848	0.976339	0.972683	1.05418	0.963505	0.953341
1189	0.959813	0.961149	0.957169	0.958124	0.949916	0.943805	0.938427			0.952196	0.950774	0.955398	0.957595	0.97595	0.972509	1.0546	0.96397	0.953716
1190	0.959915	0.959487	0.957426	0.957096	0.949513	0.944186	0.937782			0.952196	0.950865	0.955311	0.957848	0.976242	0.972943	1.05501	0.963039	0.954091
1191	0.959507	0.959764	0.957169	0.957695	0.948789	0.944091	0.937997			0.951652	0.95177	0.955398	0.957426	0.976047	0.972596	1.05418	0.962201	0.953341
1192	0.960527	0.959764	0.9564	0.957867	0.94903	0.943519	0.937926			0.952468	0.951227	0.955486	0.957003	0.976534	0.97303	1.05439	0.962853	0.953528
1193	0.959813	0.959949	0.956015	0.957781	0.950077	0.943805	0.938069			0.951742	0.951046	0.955136	0.957426	0.97556	0.973377	1.05367	0.962388	0.952872
1194	0.959711	0.959026	0.956143	0.958038	0.94895	0.9439	0.938928			0.952196	0.951227	0.955574	0.957003	0.976729	0.972683	1.05305	0.962853	0.95231
1195	0.959405	0.959395	0.9564	0.957181	0.948708	0.944091	0.937997			0.951833	0.950684	0.955661	0.956665	0.975852	0.972943	1.05387	0.963132	0.95306
1196	0.959609	0.959764	0.957169	0.957438	0.949513	0.94371	0.937066			0.951652	0.950684	0.955749	0.95675	0.976729	0.972076	1.05398	0.962388	0.953154
1197	0.958793	0.958841	0.955502	0.95761	0.94903	0.943424	0.937568			0.951289	0.951227	0.955749	0.956412	0.97556	0.972422	1.05315	0.962481	0.952404
1198	0.959813	0.959395	0.955887	0.957438	0.948467	0.9439	0.937639			0.95147	0.950593	0.955574	0.956328	0.975755	0.972856	1.05367	0.962481	0.952872
1199	0.959507	0.95921	0.955887	0.957438	0.94903	0.943424	0.937138			0.951289	0.950503	0.955749	0.956328	0.975171	0.972596	1.05263	0.962295	0.951936
1200	0.960017	0.959672	0.955887	0.957353	0.949353	0.943233	0.937711			0.951652	0.950684	0.9561	0.956074	0.975366	0.973116	1.05315	0.962295	0.952404
1201	0.959507	0.959118	0.956143	0.957353	0.948386	0.943424	0.938355			0.951742	0.950865	0.955924	0.956497	0.975852	0.972683	1.05294	0.963226	0.952217
1202	0.959507	0.959764	0.957554	0.957438	0.948708	0.943805	0.937496			0.951198	0.950503	0.955574	0.956328	0.975852	0.972509	1.05429	0.96276	0.953435
1203	0.958793	0.958472	0.957169	0.957096	0.948708	0.943329	0.937424			0.951742	0.950774	0.955486	0.956243	0.97556	0.97329	1.05408	0.961643	0.953247
1204	0.958793	0.958749	0.9564	0.957781	0.948145	0.942662	0.937353			0.951198	0.950774	0.955661	0.956328	0.974976	0.97277	1.05367	0.961922	0.952872
1205	0.958385	0.958934	0.956015	0.957181	0.948064	0.942567	0.937066			0.951561	0.950503	0.955486	0.95599	0.975658	0.972856	1.05336	0.961922	0.952591
1206	0.958895	0.958749	0.956528	0.956924	0.948789	0.942948	0.937281			0.950926	0.950412	0.955136	0.956074	0.975463	0.973116	1.05242	0.962108	0.951748
1207	0.960425	0.958934	0.956785	0.957096	0.948628	0.943329	0.93721			0.951289	0.94996	0.95496	0.956328	0.975658	0.972162	1.05294	0.961829	0.952217
1208	0.959609	0.959672	0.95563	0.956924	0.948145	0.942662	0.936995			0.950382	0.949779	0.955223	0.955652	0.975171	0.972076	1.05315	0.962295	0.952404
1209	0.958589	0.959026	0.955118	0.957353	0.947984	0.943138	0.937782			0.950472	0.950231	0.954873	0.95599	0.975463	0.971295	1.05242	0.960991	0.951748
1210	0.958793	0.958196	0.955887	0.956325	0.948306	0.943043	0.936279			0.95011	0.950412	0.954435	0.955905	0.975171	0.971295	1.05253	0.961736	0.951842
1211	0.958079	0.959026	0.956015	0.956239	0.947742	0.942662	0.936136			0.950744	0.95005	0.954347	0.955652	0.975463	0.971469	1.0516	0.962201	0.950999
1212	0.958589	0.958196	0.954348	0.956325	0.9475	0.942186	0.936995			0.950291	0.95005	0.95461	0.955736	0.974976	0.971035	1.05191	0.961922	0.95128
1213	0.958487	0.958196	0.954476	0.956411	0.947984	0.942567	0.936923			0.950835	0.95005	0.954435	0.956328	0.975171	0.971815	1.05222	0.962853	0.951561
1214	0.958793	0.95838	0.956015	0.95701	0.947822	0.942948	0.93678			0.950926	0.94996	0.954522	0.956074	0.974684	0.971729	1.05201	0.961736	0.951373
1215	0.958793	0.958841	0.956272	0.956924	0.94742	0.942662	0.936852			0.950835	0.950141	0.954347	0.956497	0.975171	0.971555	1.05346	0.961271	0.952685
1216	0.958283	0.958288	0.956272	0.956068	0.947581	0.942471	0.936422			0.950382	0.949779	0.954698	0.956412	0.975366	0.971989	1.05222	0.961178	0.951561
1217	0.957875	0.958103	0.957169	0.956325	0.947903	0.9419	0.936279			0.950926	0.949326	0.954698	0.956834	0.975658	0.971295	1.05211	0.961922	0.951467
1218	0.958181	0.958103	0.957041	0.955811	0.947742	0.94209	0.936279			0.9502	0.949326	0.954347	0.956243	0.974587	0.972076	1.05201	0.962015	0.951373
1219	0.958385	0.958196	0.956272	0.956154	0.94742	0.94209	0.936136			0.950382	0.949326	0.954259	0.955821	0.974976	0.971729	1.05139	0.961271	0.950811
1220	0.958079	0.958749	0.955118	0.956496	0.947742	0.94209	0.937066			0.9502	0.949417	0.954873	0.955652	0.975073	0.971729	1.05273	0.961643	0.952029
1221	0.958589	0.95838	0.954733	0.956411	0.947662	0.942281	0.936852			0.9502	0.949417	0.955136	0.955821	0.975171	0.971989	1.05191	0.960526	0.95128
1222	0.956957	0.958103	0.955118	0.955897	0.947259	0.941995	0.935921			0.9502	0.949869	0.954347	0.955483	0.974976	0.971382	1.05139	0.960898	0.950811
1223	0.957671	0.957826	0.954861	0.955468	0.947178	0.9419	0.935921			0.949747	0.949326	0.954522	0.955398	0.974295	0.971642	1.05087	0.96155	0.950343
1224	0.956957	0.958103	0.954348	0.955811	0.946937	0.941138	0.936565			0.949837	0.949598	0.954172	0.954976	0.974879	0.971642	1.04994	0.961364	0.9495
1225	0.957161	0.957642	0.954348	0.956068	0.947259	0.941519	0.935348			0.949475	0.949146	0.954785	0.954976	0.974197	0.970862	1.05108	0.960712	0.95053
1226	0.957569	0.957826	0.95499	0.956068	0.94742	0.94209	0.935921			0.949928	0.948603	0.954172	0.954976	0.974879	0.971035	1.05087	0.961084	0.950343
1227	0.958385	0.95838	0.955246	0.956068	0.947339	0.942662	0.936064			0.949656	0.948603	0.954259	0.955483	0.974197	0.970602	1.05139	0.960712	0.950811
1228	0.957671	0.957642	0.95499	0.955212	0.94742	0.941614	0.936493			0.950019	0.949507	0.953996	0.954976	0.974392	0.970341	1.0516	0.960619	0.950999
1229	0.957977	0.957734	0.956143	0.955554	0.946937	0.941424	0.935992			0.949747	0.949146	0.954259	0.955145	0.973905	0.970775	1.05066	0.962108	0.950155
1230	0.957059	0.957826	0.955759	0.955897	0.946776	0.941519	0.93542			0.950019	0.948874	0.953558	0.955483	0.974587	0.970428	1.05097	0.961084	0.950436
1231	0.956855	0.957549	0.955374	0.955725	0.946534	0.941138	0.935276			0.949656	0.948964	0.953646	0.954976	0.974295	0.970948	1.05108	0.96006	0.95053
1232	0.956447	0.956996	0.955887	0.955297	0.946776	0.940852	0.936136			0.950472	0.948331	0.953295	0.954976	0.974295	0.970775	1.05087	0.96034	0.950343
1233	0.957569	0.957826	0.955118	0.95504	0.947098	0.940757	0.935133			0.949656	0.948603	0.953996	0.954892	0.97371	0.970602	1.0518	0.960246	0.951186
1234	0.956957	0.957365	0.954348	0.955554	0.947178	0.94209	0.935706			0.949747	0.949507	0.953646	0.95506	0.974489	0.970688	1.05035	0.960619	0.949874
1235	0.960323	0.957365	0.95422	0.95564	0.946454	0.941424	0.936207			0.949837	0.948603	0.953646	0.954723	0.974197	0.970168	1.05108	0.960805	0.95053
1236	0.957773	0.958103	0.953707	0.955725	0.947178	0.941233	0.934704			0.949656	0.948331	0.953471	0.954469	0.973905	0.970515	1.04994	0.960433	0.9495
1237	0.956957	0.957272	0.954476	0.954955	0.946776	0.941138	0.934489			0.948658	0.948512	0.953996	0.954385	0.973418	0.970515	1.04952	0.959874	0.949125
1238	0.957161	0.95718	0.955118	0.954698	0.946051	0.941233	0.935348			0.949475	0.947969	0.953383	0.954385	0.973905	0.970862	1.05077	0.960246	0.950249
1239	0.957059	0.957549	0.953963	0.954869	0.946293	0.941519	0.935634			0.949293	0.948331	0.953383	0.954047	0.973516	0.970428	1.05045	0.960526	0.949968
1240	0.956957	0.957642	0.954605	0.955383	0.946534	0.940376	0.935205			0.949293	0.948783	0.95312	0.954638	0.973905	0.969908	1.05118	0.960433	0.950624
1241	0.957059	0.956534	0.955246	0.954955	0.946293	0.940852	0.93499			0.949928	0.948422	0.953996	0.954638	0.973613	0.970168	1.05035	0.961271	0.949874
1242	0.956651	0.956996	0.954092	0.95564	0.946293	0.940376	0.93499			0.949475	0.948603	0.953383	0.954892	0.973321	0.970081	1.05056	0.960153	0.950062
1243	0.956345	0.956627	0.954605	0.954869	0.946454	0.940471	0.935062			0.949384	0.948874	0.953471	0.954892	0.973126	0.969647	1.05066	0.959595	0.950155
1244	0.956855	0.956627	0.955502	0.954612	0.946051	0.94009	0.934417			0.949475	0.947517	0.95312	0.954469	0.973516	0.970255	1.05035	0.959688	0.949874
1245	0.955529	0.956627	0.955246	0.954955	0.945326	0.940376	0.933845			0.949384	0.947698	0.953734	0.954554	0.973613	0.969734	1.05056	0.959967	0.950062
1246	0.956753	0.956903	0.954348	0.954869	0.94589	0.941138	0.934918			0.949293	0.94815	0.95312	0.954469	0.973321	0.969995	1.05025	0.959688	0.949781
1247	0.956753	0.956811	0.954348	0.955725	0.946454	0.940376	0.934775			0.949475	0.947879	0.953471	0.953962	0.972737	0.970081	1.04973	0.959409	0.949312
1248	0.957671	0.95718	0.954092	0.954355	0.945487	0.940757	0.934417			0.948658	0.947969	0.952682	0.953624	0.972737	0.969301	1.04973	0.960246	0.949312
1249	0.956345	0.956996	0.95422	0.954441	0.945971	0.94009	0.934918			0.94893	0.94815	0.953471	0.954047	0.972931	0.969647	1.04911	0.959036	0.94875
1250	0.956243	0.955796	0.952425	0.954355	0.946132	0.940757	0.934417			0.948839	0.947245	0.95277	0.953709	0.972931	0.969127	1.04983	0.960433	0.949406
1251	0.955019	0.956627	0.952681	0.95427	0.945085	0.940471	0.933558			0.94893	0.947155	0.95312	0.953624	0.972542	0.969214	1.05045	0.96006	0.949968
1252	0.955937	0.95635	0.953579	0.955725	0.945004	0.939614	0.934131			0.948295	0.947879	0.952682	0.953371	0.972347	0.969995	1.04932	0.960153	0.948937
1253	0.955529	0.956534	0.954092	0.954441	0.945487	0.9399	0.934346			0.949112	0.947879	0.953208	0.953709	0.972834	0.969647	1.04942	0.960153	0.949031
1254	0.958385	0.956257	0.953963	0.954441	0.945729	0.939519	0.934632			0.948839	0.947607	0.95277	0.953624	0.972737	0.970341	1.04921	0.959688	0.948844
1255	0.957059	0.956903	0.953835	0.954527	0.945568	0.940376	0.934274			0.949112	0.947788	0.953033	0.953624	0.973613	0.969821	1.04994	0.95885	0.9495
1256	0.956549	0.956442	0.954733	0.954184	0.945809	0.939614	0.93363			0.948658	0.947336	0.952244	0.95354	0.971958	0.969821	1.04973	0.959595	0.949312
1257	0.955733	0.955981	0.954348	0.954612	0.945729	0.939614	0.933988			0.948567	0.947064	0.952156	0.95354	0.972931	0.969995	1.05035	0.960246	0.949874
1258	0.955835	0.956719	0.954092	0.954184	0.945004	0.939424	0.934131			0.948023	0.947426	0.952857	0.95354	0.972347	0.969474	1.05004	0.959129	0.949593
1259	0.955223	0.955888	0.954861	0.953413	0.944843	0.939519	0.933845			0.948295	0.946883	0.952069	0.953371	0.972931	0.969995	1.0488	0.959781	0.948469
1260	0.955631	0.956165	0.954348	0.954013	0.945326	0.939804	0.934274			0.948386	0.947155	0.951806	0.953709	0.972737	0.970341	1.0489	0.959036	0.948563
1261	0.955223	0.955981	0.953963	0.95427	0.945326	0.938948	0.934417			0.947932	0.947155	0.951806	0.953287	0.972152	0.969301	1.04828	0.958943	0.948001
1262	0.957263	0.95635	0.952809	0.953842	0.944924	0.939804	0.933487			0.947932	0.946883	0.95312	0.953371	0.972152	0.969647	1.04849	0.959129	0.948188
1263	0.955835	0.955335	0.952296	0.95427	0.945246	0.939519	0.933415			0.947751	0.946612	0.952507	0.953371	0.972542	0.968694	1.049	0.959781	0.948656
1264	0.955427	0.95635	0.952681	0.952985	0.945407	0.939233	0.932985			0.947479	0.947245	0.951893	0.952864	0.97225	0.968607	1.04807	0.959129	0.947813
1265	0.955019	0.955612	0.953707	0.953756	0.944602	0.939043	0.933415			0.947388	0.947336	0.951806	0.953118	0.97186	0.968433	1.04849	0.95885	0.948188
1266	0.955427	0.956165	0.953194	0.953413	0.944602	0.938757	0.93363			0.947932	0.946883	0.95312	0.953202	0.971763	0.968	1.04776	0.959315	0.947532
1267	0.956141	0.956534	0.953579	0.953842	0.944924	0.939519	0.933487			0.947207	0.946793	0.952682	0.953033	0.972055	0.968867	1.04776	0.958384	0.947532
1268	0.955427	0.956442	0.954476	0.954099	0.945004	0.939138	0.93363			0.94757	0.946702	0.951806	0.953371	0.972347	0.96852	1.04859	0.96006	0.948282
1269	0.955631	0.955242	0.953451	0.953413	0.944521	0.938662	0.934131			0.94757	0.94625	0.951893	0.953202	0.972152	0.968867	1.04952	0.960153	0.949125
1270	0.954611	0.955612	0.953835	0.953156	0.944602	0.937995	0.932627			0.94766	0.94625	0.952945	0.952949	0.972152	0.969474	1.0489	0.958757	0.948563
1271	0.954407	0.955888	0.953835	0.953071	0.945085	0.938566	0.932627			0.947116	0.946521	0.952332	0.953118	0.971471	0.968954	1.0489	0.958198	0.948563
1272	0.954407	0.955058	0.95422	0.953071	0.94436	0.938471	0.932914			0.947842	0.94625	0.951718	0.952864	0.972152	0.969474	1.04745	0.958477	0.947251
1273	0.955019	0.955427	0.95422	0.953842	0.94428	0.938471	0.933057			0.946935	0.94634	0.951718	0.952949	0.971958	0.968954	1.04787	0.957733	0.947626
1274	0.954509	0.955242	0.953579	0.953242	0.945246	0.939043	0.932914			0.947298	0.946612	0.952682	0.952695	0.972347	0.968954	1.04704	0.958291	0.946876
1275	0.955223	0.955519	0.953194	0.953156	0.94436	0.938852	0.9332			0.946844	0.945978	0.952419	0.952188	0.971373	0.96904	1.04807	0.959129	0.947813
1276	0.954509	0.955519	0.953066	0.9523	0.944199	0.938662	0.932985			0.946844	0.945978	0.951368	0.951766	0.972055	0.96852	1.04797	0.957919	0.947719
1277	0.955121	0.955519	0.952553	0.952557	0.944038	0.937805	0.932627			0.946481	0.946069	0.951192	0.952188	0.971471	0.968954	1.04704	0.958571	0.946876
1278	0.953795	0.954596	0.952168	0.953156	0.943555	0.938281	0.932126			0.946572	0.946612	0.951105	0.951681	0.972055	0.96852	1.04704	0.958198	0.946876
1279	0.954305	0.955242	0.953579	0.952814	0.944038	0.938281	0.932627			0.946844	0.946069	0.951455	0.951513	0.971471	0.96852	1.04662	0.958105	0.946502
1280	0.953999	0.955612	0.952809	0.9529	0.943958	0.938376	0.934059			0.946753	0.946159	0.951017	0.951428	0.971666	0.96878	1.04745	0.958477	0.947251
1281	0.955019	0.954965	0.953707	0.952557	0.943716	0.938185	0.932484			0.946844	0.94625	0.951368	0.951681	0.971373	0.968173	1.04787	0.959036	0.947626
1282	0.954407	0.955058	0.954092	0.952814	0.943958	0.937233	0.931911			0.947025	0.945707	0.95128	0.951681	0.972055	0.968173	1.04776	0.957919	0.947532
1283	0.954101	0.955058	0.954092	0.953328	0.943796	0.937709	0.932627			0.946481	0.946521	0.951455	0.951597	0.97186	0.968347	1.04818	0.957546	0.947907
1284	0.953795	0.955058	0.953066	0.952814	0.943474	0.937423	0.93184			0.946481	0.945435	0.951017	0.951259	0.971373	0.967653	1.04704	0.958198	0.946876
1285	0.953795	0.954412	0.953194	0.9523	0.943313	0.937328	0.931697			0.947116	0.944983	0.950667	0.951513	0.971373	0.968173	1.04683	0.95736	0.946689
1286	0.953795	0.955796	0.953963	0.9523	0.943635	0.937423	0.932269			0.945937	0.945255	0.950754	0.951428	0.970692	0.967826	1.04683	0.958105	0.946689
1287	0.953897	0.954319	0.954092	0.951872	0.943958	0.937805	0.932556			0.946481	0.945616	0.951192	0.95109	0.971666	0.967913	1.04652	0.95764	0.946408
1288	0.953897	0.954873	0.952937	0.952814	0.943152	0.93809	0.932413			0.9463	0.945707	0.95093	0.951006	0.971081	0.968173	1.04766	0.95764	0.947438
1289	0.953285	0.954873	0.952168	0.952643	0.943072	0.937138	0.932198			0.946572	0.945978	0.95128	0.951259	0.971568	0.967479	1.046	0.95736	0.945939
1290	0.953591	0.954504	0.952168	0.952129	0.943233	0.937328	0.931339			0.945846	0.94625	0.95163	0.95109	0.9704	0.967826	1.046	0.958012	0.945939
1291	0.952571	0.954319	0.952168	0.952043	0.942911	0.937042	0.931911			0.946209	0.945255	0.95163	0.951006	0.971179	0.968086	1.04631	0.957546	0.94622
1292	0.953387	0.954689	0.95204	0.951957	0.943072	0.937805	0.931625			0.945665	0.945345	0.950842	0.950837	0.970887	0.968	1.04569	0.958105	0.945658
1293	0.953387	0.954689	0.952425	0.952557	0.943635	0.937042	0.931267			0.946118	0.945073	0.95093	0.951006	0.970887	0.967566	1.04755	0.958477	0.947345
1294	0.956039	0.954227	0.953707	0.952471	0.943555	0.936662	0.932126			0.945755	0.944712	0.951017	0.951259	0.970497	0.967306	1.04704	0.957081	0.946876
1295	0.955019	0.955242	0.95422	0.952557	0.942991	0.937042	0.932627			0.9463	0.945073	0.951192	0.951006	0.970595	0.967653	1.04673	0.957453	0.946595
1296	0.955019	0.954227	0.953066	0.952043	0.942911	0.937138	0.931339			0.945937	0.945526	0.950667	0.951513	0.970302	0.967306	1.04652	0.957733	0.946408
1297	0.953285	0.95395	0.952809	0.951529	0.943072	0.937042	0.931339			0.946481	0.945164	0.950491	0.951513	0.970887	0.967133	1.04548	0.957919	0.945471
1298	0.953183	0.95395	0.953066	0.951615	0.942589	0.936281	0.931553			0.945937	0.945073	0.950141	0.951006	0.970692	0.967826	1.04652	0.95764	0.946408
1299	0.952469	0.954319	0.952681	0.952043	0.94275	0.936376	0.931697			0.946027	0.944983	0.950667	0.951513	0.970595	0.967393	1.046	0.957733	0.945939
1300	0.954101	0.95395	0.952425	0.951786	0.943233	0.936376	0.931768			0.946209	0.94444	0.950491	0.951597	0.970205	0.967479	1.04642	0.956523	0.946314
1301	0.953387	0.95395	0.952425	0.952129	0.943233	0.936852	0.931267			0.945937	0.944983	0.950316	0.951259	0.970595	0.96774	1.04642	0.956802	0.946314
1302	0.953795	0.954596	0.952937	0.951272	0.942347	0.936281	0.931339			0.945483	0.945888	0.950491	0.950921	0.9704	0.966786	1.04507	0.957546	0.945096
1303	0.952571	0.953674	0.952296	0.951444	0.94275	0.936852	0.93141			0.945574	0.94453	0.950316	0.950583	0.970497	0.966959	1.04527	0.956988	0.945283
1304	0.953081	0.95395	0.950758	0.951101	0.942669	0.936662	0.930623			0.945665	0.944169	0.950228	0.950499	0.97001	0.966265	1.04465	0.957081	0.944721
1305	0.952265	0.95395	0.950886	0.951101	0.941944	0.936185	0.930837			0.94503	0.94453	0.950053	0.950583	0.969523	0.966005	1.04507	0.957081	0.945096
1306	0.952163	0.953581	0.951912	0.951615	0.942025	0.93609	0.931553			0.945665	0.943988	0.950053	0.950246	0.969913	0.966786	1.04642	0.956988	0.946314
1307	0.952367	0.953674	0.952425	0.9517	0.94283	0.936185	0.931052			0.945393	0.944712	0.950316	0.950921	0.970595	0.966872	1.04496	0.956709	0.945002
1308	0.952979	0.954043	0.952168	0.951101	0.942347	0.936757	0.930909			0.945937	0.944983	0.950141	0.950752	0.97001	0.967653	1.0461	0.957919	0.946033
1309	0.952571	0.953397	0.952425	0.951187	0.942106	0.936281	0.930981			0.946027	0.94444	0.94979	0.950668	0.969426	0.967219	1.04548	0.958105	0.945471
1310	0.952775	0.95312	0.952809	0.951016	0.942267	0.935995	0.930766			0.945937	0.943897	0.949966	0.950246	0.970108	0.967046	1.04527	0.956802	0.945283
1311	0.951857	0.954043	0.951912	0.951615	0.942186	0.935614	0.930551			0.94512	0.943988	0.950404	0.949908	0.969523	0.967479	1.0461	0.956616	0.946033
1312	0.952163	0.953489	0.951527	0.951101	0.941622	0.935899	0.930408			0.945755	0.943807	0.950053	0.949739	0.970692	0.966786	1.04538	0.956057	0.945377
1313	0.952163	0.953581	0.952296	0.950759	0.941542	0.935899	0.930265			0.94512	0.943626	0.949703	0.94957	0.969718	0.967219	1.04559	0.955964	0.945564
1314	0.952979	0.95395	0.953707	0.95093	0.942428	0.935614	0.931553			0.945755	0.944259	0.94979	0.949316	0.969718	0.967046	1.04424	0.956895	0.944346
1315	0.952571	0.95395	0.95204	0.950759	0.941703	0.936376	0.930766			0.945211	0.943988	0.950228	0.949147	0.969036	0.966526	1.04393	0.956895	0.944065
1316	0.952469	0.952935	0.95204	0.951358	0.941542	0.935804	0.930121			0.94512	0.944078	0.949528	0.949147	0.969231	0.966786	1.04445	0.955964	0.944534
1317	0.953489	0.953581	0.95127	0.950844	0.941703	0.936852	0.93005			0.94512	0.943897	0.94979	0.949401	0.969816	0.966092	1.04383	0.956523	0.943972
1318	0.952061	0.953212	0.950758	0.950673	0.941461	0.935233	0.930265			0.945483	0.943445	0.949615	0.948725	0.969523	0.966092	1.04486	0.956057	0.944909
1319	0.952265	0.953397	0.951014	0.95093	0.941059	0.935328	0.929763			0.944848	0.943264	0.950228	0.948978	0.969329	0.965572	1.04445	0.955685	0.944534
1320	0.951959	0.953304	0.952681	0.95033	0.9413	0.935614	0.930694			0.945483	0.943897	0.949966	0.949147	0.969036	0.965311	1.04424	0.956709	0.944346
1321	0.952469	0.953212	0.952681	0.951016	0.941703	0.935899	0.930265			0.94512	0.944169	0.949703	0.948894	0.969913	0.966005	1.04445	0.956988	0.944534
1322	0.952367	0.953489	0.952296	0.950844	0.941783	0.935614	0.930551			0.94503	0.943716	0.949352	0.948978	0.969329	0.965311	1.04434	0.956057	0.94444
1323	0.952979	0.95312	0.952553	0.950245	0.94122	0.934661	0.929835			0.944939	0.943264	0.949703	0.949316	0.969523	0.965572	1.04496	0.956243	0.945002
1324	0.951551	0.953489	0.952168	0.95033	0.941461	0.935138	0.929406			0.944848	0.943354	0.949352	0.94881	0.968745	0.965919	1.04465	0.955871	0.944721
1325	0.951653	0.952381	0.952296	0.949988	0.941139	0.934852	0.929835			0.944758	0.942902	0.948914	0.949063	0.969523	0.965832	1.04383	0.955778	0.943972
1326	0.950939	0.952843	0.95204	0.95033	0.941059	0.935328	0.93005			0.944576	0.943445	0.948826	0.948894	0.968842	0.966526	1.04393	0.956429	0.944065
1327	0.951857	0.952843	0.951655	0.950673	0.940898	0.934852	0.929334			0.94503	0.944259	0.949002	0.949232	0.969621	0.966092	1.0431	0.956336	0.943316
1328	0.951755	0.953304	0.952425	0.949816	0.940898	0.934947	0.930121			0.944486	0.943354	0.949177	0.949063	0.969134	0.966092	1.04341	0.955591	0.943597
1329	0.952061	0.952474	0.952553	0.950587	0.940898	0.935233	0.929692			0.944576	0.942811	0.948826	0.948387	0.969134	0.966179	1.04372	0.955685	0.943878
1330	0.950837	0.953028	0.950629	0.950159	0.941059	0.934756	0.928833			0.944032	0.943264	0.948651	0.948641	0.968647	0.965572	1.04351	0.956057	0.943691
1331	0.951143	0.952751	0.949988	0.94956	0.940978	0.934852	0.929191			0.943851	0.942359	0.949002	0.948218	0.969231	0.965919	1.04341	0.955033	0.943597
1332	0.950531	0.952566	0.951142	0.949816	0.940415	0.934471	0.929477			0.94376	0.942811	0.949002	0.948049	0.968939	0.965225	1.04217	0.956429	0.942473
1333	0.951245	0.953766	0.951014	0.94956	0.941139	0.935042	0.929334			0.944486	0.943083	0.948651	0.948641	0.968939	0.965311	1.04258	0.956243	0.942847
1334	0.951041	0.952566	0.951655	0.95033	0.941059	0.934661	0.929907			0.944123	0.943173	0.948651	0.94881	0.968258	0.965832	1.043	0.955405	0.943222
1335	0.951347	0.952197	0.951784	0.950245	0.940415	0.933995	0.929477			0.944576	0.942811	0.949089	0.949316	0.969036	0.965485	1.04383	0.955405	0.943972
1336	0.950735	0.952012	0.952809	0.949474	0.940737	0.934661	0.929262			0.944032	0.942359	0.949089	0.949147	0.968939	0.965832	1.04434	0.955498	0.94444
1337	0.951041	0.952197	0.95204	0.949645	0.940576	0.9339	0.929047			0.944667	0.94254	0.948739	0.949063	0.968355	0.965572	1.04383	0.954567	0.943972
1338	0.950021	0.952012	0.951527	0.949217	0.940334	0.934756	0.928546			0.943941	0.94254	0.948826	0.948218	0.968745	0.964878	1.04362	0.955126	0.943784
1339	0.950735	0.951828	0.951527	0.950073	0.940495	0.933614	0.928904			0.944304	0.943083	0.949089	0.948978	0.968063	0.965485	1.04258	0.955964	0.942847
1340	0.950225	0.952381	0.951655	0.949816	0.940737	0.93409	0.929692			0.94376	0.94263	0.94944	0.948641	0.968939	0.964531	1.0432	0.95494	0.94341
1341	0.950939	0.952105	0.952168	0.949388	0.940334	0.93428	0.928833			0.943397	0.941906	0.949002	0.948134	0.96855	0.965051	1.0431	0.954847	0.943316
1342	0.950327	0.952289	0.951142	0.94956	0.939851	0.934471	0.92869			0.943306	0.942449	0.948914	0.94788	0.968647	0.965051	1.04227	0.955033	0.942566
1343	0.950633	0.952105	0.950886	0.948789	0.940253	0.93409	0.928976			0.942943	0.941906	0.948826	0.947965	0.968063	0.964531	1.04269	0.955126	0.942941
1344	0.950123	0.952197	0.950373	0.949388	0.940173	0.933614	0.928403			0.942853	0.941997	0.948914	0.947542	0.967966	0.964704	1.04175	0.955591	0.942098
1345	0.951755	0.951459	0.94986	0.949217	0.939368	0.93409	0.928332			0.943125	0.94254	0.948476	0.947711	0.967966	0.964358	1.04248	0.955405	0.942754
1346	0.951959	0.952474	0.949732	0.949731	0.939851	0.9339	0.928546			0.943578	0.942449	0.948826	0.947542	0.968647	0.964618	1.043	0.955033	0.943222
1347	0.952571	0.952012	0.95127	0.949474	0.940495	0.933804	0.928761			0.943306	0.942087	0.948914	0.948303	0.967966	0.965225	1.04289	0.954381	0.943128
1348	0.952571	0.952197	0.952296	0.948875	0.939851	0.933328	0.928904			0.943397	0.942359	0.949002	0.947965	0.967868	0.965225	1.04372	0.955219	0.943878
1349	0.951143	0.951828	0.951784	0.949131	0.939609	0.933804	0.928332			0.943306	0.942087	0.948213	0.947458	0.967966	0.965832	1.04289	0.954567	0.943128
1350	0.951347	0.951643	0.951784	0.948875	0.939851	0.933995	0.927759			0.943034	0.941545	0.947863	0.947796	0.968452	0.964618	1.04248	0.954754	0.942754
1351	0.949817	0.951828	0.95204	0.948789	0.940012	0.933042	0.928833			0.94249	0.942087	0.94795	0.947711	0.967966	0.964618	1.04289	0.954847	0.943128
1352	0.950531	0.952105	0.95127	0.949131	0.939448	0.933233	0.928117			0.943125	0.942087	0.947775	0.947289	0.967381	0.964704	1.04227	0.954381	0.942566
1353	0.949307	0.952289	0.950886	0.948104	0.939529	0.932947	0.927902			0.942581	0.941092	0.947512	0.947458	0.967381	0.964184	1.04331	0.954009	0.943503
1354	0.950123	0.95109	0.951142	0.948703	0.939851	0.93409	0.92869			0.942853	0.941635	0.947512	0.947204	0.967576	0.964618	1.04269	0.954567	0.942941
1355	0.950837	0.951551	0.95127	0.948532	0.939529	0.9339	0.928403			0.942671	0.941545	0.947863	0.947204	0.967771	0.964097	1.04237	0.955126	0.94266
1356	0.952775	0.951459	0.950245	0.948361	0.938965	0.933233	0.92783			0.942853	0.941997	0.947863	0.947204	0.967673	0.964444	1.04206	0.955405	0.942379
1357	0.950531	0.951274	0.949732	0.949131	0.939207	0.933423	0.927616			0.942218	0.941997	0.947512	0.946951	0.967381	0.964271	1.04113	0.955219	0.941536
1358	0.949919	0.95109	0.949988	0.948703	0.939609	0.933042	0.927186			0.942399	0.942087	0.947687	0.946867	0.966797	0.963404	1.04217	0.954381	0.942473
1359	0.949409	0.951551	0.950501	0.948703	0.938965	0.933709	0.928045			0.942127	0.941092	0.948126	0.946867	0.966992	0.96375	1.04289	0.953916	0.943128
1360	0.949511	0.951828	0.950501	0.948018	0.939609	0.933328	0.928045			0.942218	0.941092	0.94795	0.946867	0.967381	0.963317	1.04248	0.95466	0.942754
1361	0.948797	0.951366	0.950758	0.948104	0.939851	0.933995	0.927616			0.942308	0.941725	0.947512	0.946867	0.967673	0.96349	1.04279	0.95494	0.943035
1362	0.949817	0.952566	0.951784	0.94896	0.939368	0.933709	0.927974			0.942762	0.941182	0.947687	0.947036	0.9667	0.96375	1.04217	0.954847	0.942473
1363	0.949205	0.950813	0.951784	0.948532	0.938965	0.933137	0.927902			0.942218	0.941273	0.947775	0.947036	0.966992	0.964184	1.04217	0.954474	0.942473
1364	0.948899	0.950813	0.950758	0.947847	0.939126	0.932566	0.926613			0.942399	0.941273	0.948389	0.947289	0.9667	0.965225	1.04217	0.954288	0.942473
1365	0.948287	0.950905	0.949988	0.947932	0.939126	0.932947	0.927401			0.942308	0.941002	0.947687	0.946782	0.967966	0.964791	1.04248	0.952891	0.942754
1366	0.948695	0.95109	0.950501	0.948018	0.938804	0.933233	0.92783			0.942581	0.940911	0.947337	0.947289	0.966505	0.964358	1.04186	0.95345	0.942192
1367	0.948389	0.950536	0.951527	0.94896	0.938965	0.933518	0.927616			0.942399	0.941363	0.947687	0.94712	0.967576	0.964878	1.04123	0.954195	0.941629
1368	0.948695	0.951551	0.950373	0.948446	0.939609	0.933423	0.927115			0.941855	0.94073	0.94795	0.946444	0.9667	0.964097	1.04113	0.953636	0.941536
1369	0.949001	0.950997	0.949475	0.947932	0.938724	0.932852	0.927258			0.941674	0.940911	0.9476	0.94636	0.966992	0.964184	1.04051	0.954381	0.940974
1370	0.948797	0.950444	0.94986	0.947676	0.938643	0.932661	0.927329			0.941492	0.940911	0.947074	0.946444	0.9667	0.963924	1.04134	0.953916	0.941723
1371	0.948389	0.951182	0.94986	0.947247	0.938724	0.932852	0.926971			0.941583	0.940639	0.947249	0.946106	0.96631	0.963404	1.04092	0.953729	0.941348
1372	0.948287	0.950721	0.948578	0.947932	0.93824	0.932375	0.926184			0.941583	0.940459	0.947425	0.945853	0.966505	0.963664	1.04061	0.953916	0.941067
1373	0.948185	0.950444	0.948962	0.947932	0.93808	0.932566	0.927115			0.942127	0.940911	0.947074	0.946022	0.965921	0.963143	1.04123	0.954847	0.941629
1374	0.948287	0.950536	0.94986	0.948532	0.938563	0.932757	0.928117			0.942218	0.940639	0.946811	0.94636	0.9667	0.963577	1.04061	0.953636	0.941067
1375	0.948491	0.95109	0.95127	0.948018	0.938321	0.933233	0.926685			0.942127	0.941273	0.946986	0.946529	0.966603	0.96349	1.04134	0.953916	0.941723
1376	0.948185	0.950167	0.950629	0.947333	0.938643	0.93228	0.926398			0.941855	0.941182	0.947425	0.946529	0.967284	0.96297	1.04165	0.953636	0.942004
1377	0.950939	0.950813	0.950373	0.94759	0.938482	0.93209	0.926828			0.942671	0.940459	0.946723	0.946191	0.966116	0.96349	1.04154	0.952705	0.94191
1378	0.949001	0.950167	0.950373	0.947333	0.937918	0.93209	0.926112			0.941401	0.939825	0.946548	0.94636	0.9667	0.962883	1.04092	0.953078	0.941348
1379	0.948593	0.950813	0.950629	0.947333	0.93808	0.932947	0.926398			0.941674	0.940096	0.946636	0.946275	0.965921	0.963057	1.03978	0.953636	0.940318
1380	0.948185	0.950536	0.949475	0.94759	0.937838	0.93228	0.926542			0.941764	0.940278	0.947074	0.946106	0.966505	0.96349	1.0402	0.953636	0.940693
1381	0.949409	0.95109	0.94986	0.947333	0.937918	0.93209	0.926971			0.942127	0.940368	0.946723	0.945938	0.966018	0.963057	1.0402	0.952891	0.940693
1382	0.950225	0.950444	0.949219	0.947247	0.937596	0.932471	0.926756			0.941583	0.94073	0.946373	0.945768	0.966213	0.963577	1.04041	0.95345	0.94088
1383	0.950735	0.949705	0.948834	0.946819	0.937918	0.932185	0.925969			0.941583	0.94082	0.946636	0.945768	0.965921	0.96323	1.04113	0.953171	0.941536
1384	0.951245	0.950444	0.948321	0.946819	0.937757	0.93209	0.925539			0.94122	0.939916	0.947074	0.946444	0.966408	0.96323	1.03989	0.953264	0.940411
1385	0.949409	0.949705	0.948962	0.947333	0.937355	0.931232	0.92647			0.941855	0.940187	0.946548	0.945515	0.966116	0.963057	1.03968	0.954754	0.940224
1386	0.948083	0.949982	0.948706	0.947247	0.936952	0.931994	0.926327			0.941764	0.940187	0.946548	0.945768	0.966603	0.96271	1.03958	0.953264	0.94013
1387	0.947675	0.950259	0.949347	0.947162	0.937838	0.931518	0.92604			0.94122	0.939644	0.946723	0.946106	0.965921	0.96349	1.03927	0.952705	0.939849
1388	0.947777	0.950259	0.949091	0.946905	0.937596	0.931614	0.92647			0.941129	0.939916	0.947162	0.945431	0.966213	0.96297	1.04082	0.952891	0.941255
1389	0.947981	0.949798	0.950245	0.946562	0.937355	0.931804	0.926327			0.941401	0.940459	0.94646	0.945768	0.965921	0.963057	1.0403	0.952985	0.940786
1390	0.947573	0.950721	0.950373	0.947419	0.937596	0.931423	0.925682			0.941401	0.939373	0.946548	0.945599	0.966797	0.963577	1.04061	0.952798	0.941067
1391	0.947777	0.950074	0.950373	0.946905	0.937355	0.931614	0.925826			0.940857	0.939463	0.946198	0.945431	0.966116	0.96297	1.04061	0.953357	0.941067
1392	0.94686	0.949336	0.949732	0.946391	0.936952	0.930756	0.925611			0.941855	0.939825	0.946548	0.945515	0.965823	0.963317	1.03916	0.952612	0.939756
1393	0.946757	0.950259	0.949732	0.946477	0.936952	0.931328	0.925969			0.941129	0.939192	0.946198	0.945346	0.965823	0.963143	1.03958	0.951961	0.94013
1394	0.946349	0.94989	0.949219	0.946562	0.937274	0.931137	0.925897			0.940766	0.940006	0.946373	0.945515	0.966018	0.96245	1.03885	0.95224	0.939475
1395	0.947369	0.949613	0.948834	0.947504	0.937033	0.931709	0.925325			0.940766	0.940006	0.946198	0.945431	0.965823	0.962883	1.04051	0.952705	0.940974
1396	0.946757	0.949152	0.949091	0.946562	0.936711	0.931614	0.925826			0.940766	0.939282	0.946811	0.944755	0.965336	0.962363	1.03906	0.952333	0.939662
1397	0.949103	0.949521	0.949475	0.946048	0.937194	0.930756	0.925611			0.939587	0.939101	0.945847	0.944248	0.965629	0.962276	1.03854	0.953078	0.939193
1398	0.947267	0.948967	0.949219	0.946134	0.937194	0.931423	0.924752			0.940404	0.93892	0.945847	0.944586	0.965044	0.96271	1.03927	0.952798	0.939849
1399	0.94686	0.949705	0.948706	0.945877	0.936389	0.930375	0.925468			0.940041	0.93883	0.945497	0.944248	0.965823	0.961929	1.03864	0.952054	0.939287
1400	0.946349	0.949798	0.949219	0.946819	0.936711	0.931423	0.925897			0.940494	0.939282	0.946285	0.944417	0.965434	0.962363	1.03937	0.952612	0.939943
1401	0.946655	0.949152	0.94986	0.946734	0.937033	0.930566	0.925754			0.940494	0.939916	0.94576	0.944164	0.965531	0.962103	1.04041	0.952891	0.94088
1402	0.946451	0.949244	0.949347	0.946648	0.93663	0.930661	0.925682			0.940766	0.939463	0.945672	0.944333	0.96485	0.962883	1.03958	0.952612	0.94013
1403	0.946757	0.948875	0.949347	0.946391	0.936308	0.930566	0.924752			0.940676	0.93883	0.945497	0.944333	0.965531	0.96375	1.03999	0.952519	0.940505
1404	0.946145	0.949059	0.94986	0.945792	0.936872	0.930566	0.924823			0.940222	0.938649	0.945847	0.944079	0.965239	0.962623	1.03833	0.952612	0.939006
1405	0.946349	0.948598	0.950116	0.945706	0.936952	0.930661	0.925253			0.940766	0.938196	0.945409	0.94391	0.965629	0.96271	1.03875	0.950936	0.939381
1406	0.946451	0.950167	0.949091	0.946391	0.936389	0.929899	0.924537			0.939769	0.938468	0.945584	0.943994	0.964752	0.962276	1.03896	0.952054	0.939568
1407	0.945839	0.948967	0.948706	0.945449	0.936469	0.930756	0.924895			0.940132	0.939192	0.945847	0.943994	0.964947	0.962016	1.03844	0.951588	0.9391
1408	0.945941	0.949336	0.948706	0.94622	0.93663	0.930566	0.925611			0.939769	0.939644	0.946023	0.943657	0.964752	0.962103	1.03896	0.951868	0.939568
1409	0.945941	0.949244	0.949347	0.945363	0.936066	0.93028	0.924537			0.939587	0.938558	0.945321	0.943826	0.965142	0.961669	1.03813	0.952333	0.938818
1410	0.946655	0.949152	0.948321	0.945363	0.935664	0.929899	0.924322			0.938952	0.938377	0.945497	0.943488	0.964558	0.961929	1.03761	0.952333	0.93835
1411	0.945635	0.947952	0.94768	0.945535	0.936549	0.929709	0.924394			0.939769	0.938015	0.945234	0.943657	0.96485	0.961842	1.03802	0.951588	0.938725
1412	0.946043	0.948782	0.948578	0.945107	0.936227	0.930566	0.924537			0.939315	0.938106	0.946198	0.943741	0.96446	0.961409	1.03761	0.951681	0.93835
1413	0.945227	0.948875	0.948578	0.945963	0.935503	0.929709	0.92468			0.939859	0.93883	0.945672	0.943826	0.96485	0.961929	1.03978	0.952054	0.940318
1414	0.946043	0.948137	0.948578	0.94622	0.936227	0.929709	0.924752			0.939678	0.93892	0.945584	0.944164	0.964558	0.961322	1.03823	0.951495	0.938912
1415	0.945839	0.948875	0.949347	0.945877	0.936791	0.929423	0.924251			0.93995	0.938287	0.945584	0.944079	0.964655	0.961409	1.03833	0.952054	0.939006
1416	0.946145	0.948506	0.949732	0.94562	0.935825	0.929804	0.924967			0.939224	0.938196	0.945847	0.943741	0.964071	0.961756	1.03854	0.951868	0.939193
1417	0.946145	0.948506	0.950245	0.944935	0.935664	0.929518	0.924394			0.939587	0.938287	0.945059	0.944417	0.964071	0.961929	1.03781	0.951216	0.938537
1418	0.946145	0.947952	0.949475	0.94562	0.935744	0.929232	0.92375			0.939224	0.937835	0.944796	0.94391	0.964266	0.962883	1.03885	0.950843	0.939475
1419	0.945227	0.949336	0.948578	0.945449	0.936066	0.929518	0.924322			0.939496	0.938196	0.944533	0.943826	0.96446	0.96219	1.03854	0.951868	0.939193
1420	0.945533	0.948044	0.948578	0.945021	0.935261	0.929232	0.924752			0.939134	0.938558	0.944883	0.943826	0.964363	0.962016	1.03833	0.951681	0.939006
1421	0.944921	0.948413	0.948193	0.945278	0.935664	0.929613	0.923893			0.939406	0.938015	0.944621	0.944079	0.963584	0.962363	1.03792	0.951495	0.938631
1422	0.944921	0.948321	0.94768	0.944764	0.935744	0.928661	0.924394			0.939134	0.938015	0.944533	0.943994	0.963973	0.961669	1.03647	0.951961	0.937319
1423	0.944921	0.948321	0.94768	0.945535	0.9351	0.929137	0.923821			0.93868	0.938015	0.944358	0.943488	0.964558	0.961842	1.03709	0.950657	0.937882
1424	0.945533	0.947952	0.948706	0.945107	0.934778	0.929137	0.923678			0.939224	0.937472	0.945146	0.94315	0.964558	0.961235	1.03688	0.95075	0.937694
1425	0.945125	0.948229	0.94768	0.944507	0.935422	0.929232	0.92332			0.938589	0.937653	0.944621	0.942981	0.963584	0.960715	1.0374	0.951123	0.938163
1426	0.945839	0.94869	0.94768	0.94485	0.93502	0.928947	0.923606			0.938771	0.938015	0.944708	0.942896	0.964558	0.960889	1.03802	0.951681	0.938725
1427	0.944921	0.948044	0.948578	0.944764	0.935261	0.928661	0.924752			0.938589	0.937925	0.944445	0.942981	0.963779	0.960542	1.03699	0.951495	0.937788
1428	0.945125	0.948875	0.948578	0.944935	0.935583	0.928947	0.923821			0.938952	0.937653	0.945059	0.942643	0.964947	0.960889	1.03781	0.951309	0.938537
1429	0.945431	0.948137	0.948321	0.944935	0.93502	0.928851	0.923033			0.938499	0.937563	0.944971	0.943234	0.963681	0.960975	1.0374	0.951123	0.938163
1430	0.944717	0.947306	0.948834	0.944593	0.934698	0.928375	0.923534			0.939134	0.937111	0.944971	0.942643	0.963973	0.960975	1.0375	0.950192	0.938256
1431	0.944717	0.947398	0.949091	0.944764	0.934698	0.928089	0.923678			0.939043	0.937563	0.944533	0.942643	0.963194	0.961669	1.03916	0.951216	0.939756
1432	0.944717	0.948044	0.948321	0.944507	0.9351	0.928756	0.922747			0.938861	0.938015	0.944796	0.942305	0.963584	0.961149	1.03688	0.95103	0.937694
1433	0.945125	0.94749	0.947552	0.944678	0.935261	0.929328	0.923391			0.939224	0.937382	0.944358	0.942305	0.963973	0.961062	1.03719	0.950099	0.937975
1434	0.944105	0.947767	0.947424	0.944764	0.934859	0.928661	0.923821			0.939043	0.93702	0.944621	0.942305	0.963973	0.961235	1.03688	0.950099	0.937694
1435	0.944615	0.948229	0.94768	0.943822	0.93502	0.92847	0.923391			0.938136	0.937201	0.94427	0.942221	0.963194	0.960542	1.03626	0.950192	0.937132
1436	0.944004	0.947583	0.947808	0.944421	0.934617	0.928375	0.923177			0.938952	0.936929	0.944708	0.941714	0.963097	0.960975	1.0373	0.950192	0.938069
1437	0.945023	0.948229	0.948193	0.944164	0.934214	0.928947	0.922246			0.937864	0.936658	0.944007	0.94146	0.963194	0.960542	1.03647	0.950936	0.937319
1438	0.944411	0.94786	0.947167	0.943736	0.934134	0.927994	0.923105			0.938136	0.937111	0.943832	0.941798	0.962903	0.960802	1.03678	0.951309	0.937601
1439	0.94431	0.947583	0.947552	0.943993	0.934214	0.927708	0.923248			0.938499	0.937292	0.943832	0.941291	0.963486	0.960975	1.03647	0.950192	0.937319
1440	0.944207	0.947306	0.947295	0.943993	0.934939	0.928089	0.922532			0.938771	0.937201	0.944533	0.941714	0.963194	0.960368	1.03657	0.950471	0.937413
1441	0.946248	0.948137	0.947424	0.944678	0.934617	0.928375	0.922819			0.938408	0.937382	0.944007	0.942136	0.963389	0.961149	1.03771	0.950378	0.938444
1442	0.944615	0.947214	0.947936	0.944678	0.934939	0.928375	0.923534			0.938952	0.937111	0.944007	0.942136	0.963292	0.960628	1.03709	0.949819	0.937882
1443	0.944819	0.947306	0.949091	0.943822	0.934698	0.927423	0.922461			0.938499	0.936568	0.943481	0.942136	0.963876	0.960715	1.0374	0.950843	0.938163
1444	0.944411	0.94786	0.948834	0.943651	0.934214	0.927804	0.922389			0.938771	0.936658	0.943919	0.942052	0.963	0.960802	1.03699	0.950285	0.937788
1445	0.944717	0.947121	0.94768	0.943479	0.934537	0.927423	0.922532			0.938227	0.936839	0.943569	0.942221	0.963097	0.960282	1.03585	0.949261	0.936757
1446	0.944207	0.947398	0.947936	0.943822	0.934054	0.927994	0.922532			0.938136	0.936206	0.943394	0.941967	0.962513	0.960802	1.03616	0.949447	0.937038
1447	0.944004	0.947306	0.94768	0.94425	0.934214	0.927232	0.92289			0.938771	0.936025	0.943306	0.941883	0.963389	0.960455	1.03574	0.949819	0.936664
1448	0.943493	0.947398	0.947424	0.943394	0.934214	0.927613	0.923105			0.938136	0.936568	0.944007	0.942221	0.962903	0.960022	1.03595	0.949354	0.936851
1449	0.945329	0.946475	0.947039	0.943822	0.934214	0.927994	0.922461			0.938045	0.936386	0.943569	0.941883	0.963194	0.960542	1.03709	0.949912	0.937882
1450	0.94431	0.947029	0.948065	0.943051	0.933651	0.927232	0.922389			0.937773	0.936929	0.943744	0.941291	0.962123	0.960022	1.03512	0.950005	0.936101
1451	0.943901	0.946752	0.947936	0.943223	0.93357	0.927518	0.921745			0.937592	0.936839	0.943569	0.941967	0.962903	0.960108	1.03543	0.949261	0.936383
1452	0.944207	0.946752	0.947167	0.943736	0.93357	0.927042	0.921458			0.937682	0.936115	0.944182	0.941629	0.96261	0.960195	1.03492	0.949447	0.935914
1453	0.944004	0.946844	0.94691	0.943394	0.933651	0.927804	0.922747			0.937592	0.935844	0.943569	0.941798	0.963097	0.959848	1.03512	0.949354	0.936101
1454	0.943799	0.947029	0.947808	0.943993	0.934054	0.927804	0.922461			0.937592	0.936568	0.943744	0.942136	0.962416	0.960195	1.03678	0.949819	0.937601
1455	0.943392	0.947029	0.948193	0.943565	0.934054	0.927518	0.921816			0.938136	0.935753	0.943481	0.941629	0.962805	0.960542	1.03647	0.949726	0.937319
1456	0.943289	0.947121	0.948578	0.943051	0.933409	0.927042	0.922103			0.937047	0.936025	0.944095	0.941798	0.962513	0.960195	1.03688	0.949819	0.937694
1457	0.943187	0.947121	0.948193	0.943651	0.933409	0.927042	0.921959			0.937773	0.936206	0.943306	0.941798	0.963194	0.960542	1.03574	0.948888	0.936664
1458	0.944105	0.945922	0.948065	0.943479	0.933731	0.927137	0.921816			0.937773	0.935844	0.943394	0.941545	0.96261	0.960022	1.03533	0.948981	0.936289
1459	0.942881	0.946475	0.947552	0.943565	0.933087	0.926565	0.921745			0.937773	0.936025	0.943043	0.941376	0.962513	0.960542	1.03554	0.949726	0.936476
1460	0.943698	0.946475	0.947039	0.942794	0.933007	0.927042	0.92153			0.937501	0.936296	0.943832	0.941629	0.962416	0.959761	1.03523	0.949354	0.936195
1461	0.942881	0.946568	0.947039	0.942966	0.933329	0.926756	0.922317			0.937864	0.935844	0.943306	0.941123	0.961929	0.959501	1.03585	0.948609	0.936757
1462	0.943799	0.946199	0.947295	0.943137	0.933329	0.927232	0.921602			0.936594	0.935934	0.943306	0.940869	0.96261	0.959674	1.03481	0.949354	0.93582
1463	0.942168	0.946475	0.947039	0.942537	0.932685	0.926565	0.920957			0.937592	0.936749	0.943043	0.940447	0.962026	0.959241	1.03481	0.948423	0.93582
1464	0.943086	0.946014	0.946526	0.942623	0.933087	0.926375	0.921172			0.936684	0.93521	0.943569	0.940193	0.961929	0.959414	1.03502	0.948702	0.936008
1465	0.942269	0.946106	0.946782	0.943137	0.933248	0.926851	0.921673			0.936684	0.934939	0.942693	0.940362	0.961734	0.959414	1.03378	0.949633	0.934884
1466	0.943289	0.946844	0.946526	0.94228	0.932685	0.926946	0.920885			0.936775	0.93521	0.94278	0.940193	0.961734	0.958721	1.03481	0.94954	0.93582
1467	0.945023	0.946291	0.946141	0.94288	0.932523	0.92647	0.921458			0.937047	0.935301	0.942255	0.940024	0.962318	0.959241	1.03492	0.949261	0.935914
1468	0.943392	0.94666	0.94691	0.942709	0.932926	0.925899	0.922031			0.937138	0.936025	0.942956	0.9407	0.962318	0.958721	1.03512	0.94954	0.936101
1469	0.942371	0.946014	0.947936	0.94288	0.932846	0.926565	0.921315			0.936594	0.936206	0.942517	0.940362	0.961734	0.959674	1.03512	0.948423	0.936101
1470	0.942983	0.946475	0.94768	0.943394	0.932363	0.925994	0.920599			0.937047	0.935029	0.942517	0.940278	0.961929	0.960195	1.03471	0.948516	0.935727
1471	0.942575	0.945737	0.947039	0.942109	0.932363	0.925708	0.920671			0.936956	0.934848	0.942167	0.940362	0.961734	0.959848	1.03523	0.949261	0.936195
1472	0.942677	0.946199	0.94768	0.94228	0.932926	0.926089	0.920671			0.936775	0.935482	0.942956	0.940193	0.962123	0.960282	1.03492	0.94833	0.935914
1473	0.942983	0.945922	0.947552	0.942195	0.932443	0.926185	0.921673			0.936412	0.93512	0.94278	0.940193	0.961734	0.959674	1.03492	0.948236	0.935914
1474	0.942168	0.946014	0.946654	0.942623	0.932201	0.927137	0.920814			0.936775	0.934758	0.942956	0.940362	0.961539	0.959414	1.0345	0.948236	0.935539
1475	0.944513	0.946752	0.946141	0.942709	0.932685	0.925899	0.920742			0.935687	0.935391	0.942605	0.93994	0.960955	0.959588	1.03346	0.948516	0.934602
1476	0.944207	0.945737	0.946526	0.941767	0.932443	0.92647	0.921602			0.936049	0.934667	0.942956	0.939686	0.961442	0.958981	1.03378	0.94833	0.934884
1477	0.943289	0.945645	0.947039	0.942023	0.93196	0.925994	0.919883			0.935777	0.934758	0.942517	0.940193	0.961442	0.959328	1.03378	0.949261	0.934884
1478	0.942983	0.945091	0.946269	0.941767	0.93204	0.926089	0.919955			0.93614	0.934848	0.942693	0.939686	0.961734	0.958634	1.0344	0.948981	0.935446
1479	0.942474	0.946106	0.945756	0.942109	0.932523	0.925613	0.920599			0.935868	0.934486	0.94243	0.93994	0.961344	0.958634	1.03502	0.947957	0.936008
1480	0.941963	0.945645	0.946398	0.942794	0.93196	0.925232	0.920384			0.936503	0.934396	0.943306	0.940024	0.960955	0.958547	1.0344	0.94833	0.935446
1481	0.942474	0.945829	0.947295	0.942366	0.931799	0.925803	0.920528			0.935959	0.934758	0.942868	0.939771	0.961247	0.958027	1.0345	0.94805	0.935539
1482	0.941454	0.946568	0.946782	0.942452	0.93204	0.925899	0.920456			0.936231	0.93521	0.94278	0.940278	0.961636	0.958287	1.03409	0.94833	0.935165
1483	0.942065	0.945553	0.947167	0.941767	0.93196	0.926089	0.920169			0.935959	0.934396	0.941992	0.940024	0.96115	0.958287	1.03409	0.949074	0.935165
1484	0.941963	0.945184	0.947424	0.94151	0.931557	0.925327	0.919955			0.936231	0.934577	0.941816	0.940616	0.961052	0.95846	1.03398	0.948702	0.935071
1485	0.942881	0.945737	0.94768	0.941767	0.93204	0.925613	0.920026			0.935777	0.934305	0.942693	0.940362	0.96076	0.959067	1.0344	0.947399	0.935446
1486	0.941759	0.946199	0.946398	0.941253	0.932121	0.925422	0.919812			0.935777	0.934034	0.941992	0.939771	0.960858	0.958547	1.0345	0.947771	0.935539
1487	0.941862	0.944537	0.946526	0.941938	0.931396	0.925327	0.920528			0.935868	0.934758	0.941466	0.939771	0.961247	0.959067	1.03346	0.947771	0.934602
1488	0.940944	0.94546	0.946141	0.941339	0.931557	0.925803	0.920456			0.935959	0.934667	0.941466	0.940531	0.96076	0.958894	1.03367	0.947585	0.93479
1489	0.94125	0.945276	0.945885	0.94151	0.932523	0.925137	0.91931			0.935505	0.933853	0.942517	0.939349	0.961247	0.958287	1.03305	0.948516	0.934228
1490	0.941045	0.944907	0.945885	0.941767	0.931235	0.925613	0.919597			0.935505	0.933853	0.942079	0.939264	0.960176	0.958721	1.03336	0.947585	0.934509
1491	0.941045	0.944907	0.946526	0.94091	0.931155	0.924565	0.919525			0.935142	0.933853	0.941553	0.939349	0.961247	0.958114	1.03388	0.947585	0.934977
1492	0.941454	0.945091	0.946269	0.94151	0.931316	0.924756	0.919096			0.935142	0.933853	0.941641	0.939095	0.960566	0.958114	1.03315	0.947399	0.934321
1493	0.941657	0.945276	0.945628	0.941167	0.931638	0.924851	0.919883			0.935687	0.934034	0.942517	0.939011	0.961442	0.958027	1.03336	0.94805	0.934509
1494	0.941148	0.945276	0.946141	0.941082	0.931155	0.925232	0.920026			0.935233	0.934486	0.941816	0.939349	0.960079	0.95768	1.03367	0.947864	0.93479
1495	0.941351	0.945737	0.946782	0.941253	0.931235	0.925613	0.91974			0.93614	0.933943	0.941291	0.939349	0.960468	0.958114	1.03336	0.948236	0.934509
1496	0.940536	0.944537	0.94768	0.940825	0.931477	0.924184	0.919525			0.935687	0.933672	0.941466	0.939349	0.960468	0.95794	1.03429	0.948236	0.935352
1497	0.940739	0.944814	0.947424	0.941339	0.930913	0.924565	0.918809			0.935777	0.934124	0.941992	0.939349	0.960663	0.958027	1.03378	0.947026	0.934884
1498	0.940944	0.944814	0.946782	0.94151	0.930672	0.923994	0.91931			0.935777	0.933401	0.942167	0.939433	0.960663	0.958547	1.03409	0.947119	0.935165
1499	0.941351	0.944907	0.947167	0.940739	0.931235	0.924851	0.919454			0.935959	0.933491	0.941378	0.93918	0.960176	0.957853	1.03346	0.947399	0.934602
1500	0.942881	0.944445	0.94691	0.941082	0.931155	0.924184	0.918881			0.935142	0.933762	0.941553	0.939264	0.960468	0.958114	1.03274	0.947492	0.933947
1501	0.941963	0.945276	0.945756	0.940653	0.931235	0.924661	0.91931			0.935596	0.93331	0.941729	0.938926	0.960468	0.957767	1.03315	0.947119	0.934321
1502	0.941351	0.944814	0.945628	0.941082	0.930994	0.924565	0.919812			0.93478	0.933401	0.941904	0.938842	0.960371	0.957246	1.03243	0.947399	0.933666
1503	0.940739	0.943891	0.946782	0.940739	0.930591	0.924184	0.918738			0.935596	0.93331	0.941028	0.938419	0.959981	0.957853	1.03315	0.94684	0.934321
1504	0.94125	0.945091	0.945243	0.940225	0.93035	0.924375	0.918451			0.93487	0.932948	0.94094	0.938166	0.959981	0.95716	1.03295	0.946747	0.934134
1505	0.940536	0.943891	0.944731	0.940311	0.930028	0.923708	0.918594			0.935324	0.933219	0.94094	0.938419	0.959689	0.957593	1.03212	0.947864	0.933384
1506	0.941045	0.944353	0.945243	0.940139	0.93035	0.92447	0.918952			0.935505	0.933581	0.941291	0.938251	0.960468	0.95794	1.03284	0.947585	0.93404
1507	0.941351	0.944168	0.945756	0.941082	0.930511	0.923899	0.919167			0.935959	0.93331	0.941028	0.938419	0.960371	0.95742	1.03232	0.947399	0.933572
1508	0.940536	0.944722	0.945885	0.940996	0.930672	0.923899	0.919096			0.935324	0.933129	0.940853	0.938673	0.960176	0.958374	1.03326	0.947306	0.934415
1509	0.940638	0.943799	0.945885	0.940139	0.930672	0.923232	0.91838			0.93614	0.933219	0.940765	0.938419	0.959592	0.95794	1.03409	0.946747	0.935165
1510	0.940842	0.944722	0.947295	0.940568	0.93043	0.923708	0.918952			0.935233	0.932948	0.941115	0.938251	0.960176	0.957506	1.03357	0.946468	0.934696
1511	0.94023	0.943984	0.947167	0.939968	0.930188	0.923899	0.918093			0.935052	0.932767	0.940677	0.938419	0.960371	0.957246	1.03336	0.947213	0.934509
1512	0.940739	0.944261	0.946526	0.940225	0.930108	0.923803	0.918021			0.935233	0.933129	0.940414	0.938166	0.960079	0.956899	1.03212	0.947026	0.933384
1513	0.940127	0.944722	0.945756	0.940482	0.930108	0.923613	0.918881			0.93478	0.932586	0.940502	0.938166	0.959397	0.95768	1.03201	0.946468	0.933291
1514	0.939924	0.944353	0.945243	0.940653	0.930108	0.923041	0.919024			0.93478	0.932496	0.940765	0.938081	0.959786	0.956813	1.03191	0.946747	0.933197
1515	0.939312	0.944261	0.945372	0.940396	0.930188	0.923136	0.918093			0.934508	0.932767	0.940853	0.937659	0.959494	0.95716	1.03232	0.946375	0.933572
1516	0.939822	0.943984	0.945115	0.939797	0.930108	0.923136	0.918165			0.93487	0.932767	0.940414	0.937828	0.960079	0.95716	1.03295	0.946375	0.934134
1517	0.941351	0.944168	0.944346	0.939968	0.929544	0.922946	0.917735			0.934417	0.932586	0.94059	0.937912	0.959689	0.956553	1.03191	0.947213	0.933197
1518	0.941351	0.94343	0.944602	0.939968	0.929786	0.92266	0.917735			0.934326	0.932948	0.940853	0.937659	0.959884	0.956986	1.03201	0.947026	0.933291
1519	0.94023	0.943707	0.944987	0.939626	0.929383	0.922851	0.917592			0.934144	0.933038	0.940853	0.937744	0.959105	0.956466	1.0317	0.946281	0.933009
1520	0.940536	0.943707	0.945243	0.940139	0.929383	0.923041	0.918021			0.934417	0.932315	0.940853	0.93749	0.959494	0.956206	1.0316	0.946654	0.932916
1521	0.940026	0.944076	0.945115	0.939283	0.929947	0.92266	0.918952			0.933872	0.932315	0.940677	0.937828	0.959397	0.956553	1.03274	0.946654	0.933947
1522	0.939822	0.944261	0.946141	0.939455	0.930188	0.922946	0.917807			0.934689	0.932315	0.94094	0.937744	0.959592	0.956726	1.03191	0.946468	0.933197
1523	0.939413	0.943891	0.9455	0.939711	0.929625	0.922756	0.917234			0.934326	0.931591	0.940677	0.937659	0.959008	0.95742	1.03243	0.947678	0.933666
1524	0.939006	0.943338	0.945628	0.938941	0.929061	0.923232	0.918021			0.934144	0.932224	0.940151	0.937237	0.95891	0.957506	1.03253	0.946654	0.933759
1525	0.939107	0.942876	0.945756	0.939968	0.929383	0.922089	0.917592			0.934054	0.932405	0.940151	0.937744	0.9593	0.95742	1.03181	0.945257	0.933103
1526	0.939413	0.943799	0.945243	0.939626	0.929866	0.922184	0.917019			0.934598	0.931681	0.94059	0.937068	0.959105	0.957853	1.03181	0.945909	0.933103
1527	0.940026	0.943522	0.944731	0.939711	0.928981	0.92266	0.917449			0.9336	0.931862	0.940765	0.937068	0.959494	0.957246	1.03212	0.945816	0.933384
1528	0.938801	0.943522	0.943833	0.939283	0.929464	0.92266	0.917878			0.934144	0.932224	0.940327	0.936983	0.95891	0.957506	1.03191	0.946002	0.933197
1529	0.93921	0.944076	0.94409	0.939198	0.929866	0.922565	0.917019			0.93351	0.931772	0.940414	0.936814	0.9593	0.956986	1.03139	0.946375	0.932728
1530	0.938801	0.943615	0.944859	0.939626	0.928739	0.921898	0.917091			0.933328	0.931591	0.940327	0.936983	0.958813	0.956466	1.03036	0.946188	0.931792
1531	0.940127	0.943061	0.944987	0.939283	0.928578	0.922375	0.91659			0.932965	0.932315	0.940414	0.936983	0.95891	0.956553	1.03119	0.945816	0.932541
1532	0.941148	0.943984	0.944218	0.938855	0.929142	0.922089	0.917377			0.9336	0.931591	0.939713	0.936645	0.958521	0.955859	1.03098	0.945909	0.932354
1533	0.940536	0.943522	0.944602	0.938684	0.928659	0.921898	0.917664			0.93351	0.931681	0.939451	0.936899	0.958618	0.956032	1.03139	0.94684	0.932728
1534	0.939618	0.942784	0.944602	0.939112	0.928497	0.921803	0.917091			0.933782	0.931681	0.939713	0.937152	0.958521	0.956379	1.03253	0.946561	0.933759
1535	0.939924	0.943338	0.94409	0.93954	0.928739	0.921708	0.917019			0.933963	0.93141	0.940064	0.936899	0.959008	0.955946	1.0315	0.94684	0.932822
1536	0.938904	0.942876	0.944731	0.939283	0.9289	0.922756	0.917377			0.933963	0.931681	0.939538	0.937321	0.958813	0.956379	1.03191	0.94563	0.933197
1537	0.9387	0.942784	0.945756	0.938855	0.928659	0.921041	0.91616			0.933419	0.931862	0.939451	0.936899	0.958618	0.955946	1.03119	0.945164	0.932541
1538	0.938904	0.942322	0.945243	0.938684	0.928497	0.921422	0.91659			0.933419	0.931772	0.939538	0.936983	0.957936	0.956379	1.0317	0.945257	0.933009
1539	0.939822	0.943246	0.944346	0.938427	0.929222	0.921327	0.917019			0.933147	0.931229	0.939976	0.936814	0.958716	0.956466	1.03263	0.945909	0.933853
1540	0.938801	0.942692	0.944859	0.938941	0.928659	0.92228	0.916804			0.932603	0.931048	0.939363	0.936561	0.958521	0.956032	1.03077	0.945816	0.932166
1541	0.939822	0.943707	0.944859	0.939026	0.928095	0.921994	0.916876			0.932875	0.930957	0.939538	0.936645	0.958521	0.956553	1.03108	0.94563	0.932447
1542	0.938189	0.943338	0.944346	0.939369	0.928337	0.921327	0.916661			0.932784	0.93141	0.939801	0.93673	0.957839	0.956119	1.03025	0.946095	0.931698
1543	0.937782	0.94223	0.942935	0.938427	0.928417	0.921517	0.916375			0.932875	0.931953	0.939976	0.935885	0.958229	0.956032	1.03046	0.944699	0.931885
1544	0.937374	0.942507	0.94332	0.937913	0.928014	0.920946	0.916661			0.932603	0.931319	0.939363	0.936392	0.957839	0.956119	1.03087	0.94563	0.93226
1545	0.937986	0.942507	0.943961	0.938512	0.928095	0.921613	0.915874			0.933056	0.930867	0.939451	0.936223	0.958229	0.955425	1.03098	0.94563	0.932354
1546	0.937782	0.942876	0.943833	0.938512	0.928256	0.920565	0.915874			0.932693	0.931138	0.939801	0.935801	0.957936	0.955772	1.03181	0.945816	0.933103
1547	0.940944	0.942507	0.943576	0.938512	0.928659	0.921327	0.917019			0.932965	0.930867	0.940239	0.936139	0.957936	0.955512	1.03077	0.945816	0.932166
1548	0.939618	0.942692	0.944474	0.938512	0.927773	0.921517	0.916375			0.932603	0.930957	0.939801	0.936307	0.957449	0.955425	1.03036	0.945723	0.931792
1549	0.938801	0.942322	0.944987	0.938084	0.928175	0.921327	0.915874			0.932784	0.930867	0.939363	0.936139	0.957742	0.955685	1.03098	0.944885	0.932354
1550	0.938495	0.942599	0.944474	0.938255	0.928337	0.921327	0.916089			0.932058	0.930776	0.939275	0.93597	0.958131	0.954992	1.03067	0.944978	0.932073
1551	0.937068	0.942507	0.944602	0.937913	0.927853	0.92047	0.915945			0.932512	0.930414	0.939188	0.936054	0.957644	0.955512	1.0316	0.946095	0.932916
1552	0.937782	0.941677	0.944859	0.937913	0.927531	0.921232	0.915874			0.93233	0.930595	0.938487	0.935716	0.957158	0.955252	1.03077	0.945071	0.932166
1553	0.937476	0.942138	0.945243	0.938255	0.928095	0.920946	0.916089			0.932693	0.930957	0.938487	0.936054	0.95706	0.955512	1.03056	0.944699	0.931979
1554	0.9387	0.942507	0.944218	0.938255	0.927934	0.920755	0.915659			0.93224	0.930324	0.938749	0.935801	0.957742	0.955859	1.03015	0.944699	0.931604
1555	0.93972	0.942322	0.943192	0.938084	0.927451	0.920565	0.916303			0.932512	0.930867	0.939188	0.935378	0.957158	0.955338	1.02953	0.944419	0.931042
1556	0.939006	0.941769	0.943961	0.937656	0.927531	0.92066	0.915444			0.931968	0.932043	0.938574	0.935294	0.958034	0.955512	1.03005	0.944606	0.93151
1557	0.937374	0.943246	0.943961	0.937571	0.927692	0.920565	0.914871			0.931877	0.930414	0.938662	0.935294	0.95706	0.954905	1.03098	0.945723	0.932354
1558	0.938394	0.941584	0.943705	0.937999	0.927853	0.920089	0.915373			0.932058	0.929962	0.938574	0.93504	0.958326	0.954385	1.02953	0.94535	0.931042
1559	0.937374	0.942507	0.94409	0.937656	0.92737	0.92066	0.916447			0.931877	0.930324	0.939363	0.934618	0.956963	0.955165	1.02984	0.944606	0.931323
1560	0.937883	0.942599	0.943705	0.937571	0.927612	0.920279	0.915373			0.93224	0.930052	0.938749	0.93504	0.957839	0.954992	1.02942	0.945537	0.930949
1561	0.93717	0.942507	0.943833	0.937314	0.927773	0.921422	0.915659			0.932149	0.930595	0.938574	0.935209	0.957158	0.955946	1.03015	0.944233	0.931604
1562	0.93768	0.941584	0.944218	0.937571	0.92729	0.920279	0.915301			0.932512	0.930957	0.938224	0.935632	0.956963	0.955165	1.03077	0.944419	0.932166
1563	0.9387	0.941769	0.944602	0.937656	0.927048	0.919898	0.915373			0.932512	0.929962	0.939363	0.935378	0.95706	0.954992	1.03056	0.944978	0.931979
1564	0.937986	0.941861	0.945115	0.937571	0.927209	0.919994	0.915086			0.93224	0.9296	0.939012	0.935294	0.957255	0.955252	1.03046	0.944606	0.931885
1565	0.937271	0.940846	0.944218	0.937142	0.927048	0.920089	0.914442			0.931877	0.929238	0.938837	0.935294	0.957742	0.954298	1.02911	0.944047	0.930667
1566	0.937374	0.941677	0.944218	0.937314	0.92729	0.919898	0.914728			0.932693	0.929691	0.937961	0.934872	0.957158	0.954818	1.02911	0.943954	0.930667
1567	0.93717	0.941584	0.94409	0.936971	0.927451	0.919708	0.915659			0.931786	0.929781	0.938925	0.93504	0.956963	0.954471	1.02953	0.943861	0.931042
1568	0.937068	0.941769	0.94409	0.937399	0.926887	0.920089	0.915158			0.931877	0.930143	0.938487	0.935125	0.956963	0.954298	1.02891	0.94414	0.93048
1569	0.936659	0.941123	0.942935	0.937142	0.927048	0.920279	0.914871			0.931605	0.930052	0.938136	0.934365	0.957936	0.954385	1.02942	0.94535	0.930949
1570	0.936252	0.941953	0.942551	0.9368	0.926565	0.920279	0.914728			0.931514	0.929509	0.937786	0.934872	0.956476	0.954038	1.0287	0.944512	0.930292
1571	0.935946	0.941031	0.943705	0.936628	0.926646	0.919327	0.914513			0.931332	0.929691	0.938487	0.934618	0.956866	0.954385	1.0288	0.944419	0.930386
1572	0.93615	0.941307	0.943448	0.936714	0.926565	0.919231	0.914227			0.931968	0.929419	0.937786	0.934703	0.956184	0.953864	1.0287	0.94414	0.930292
1573	0.936864	0.941492	0.942679	0.937314	0.926807	0.919517	0.914513			0.931605	0.929328	0.938399	0.93504	0.95706	0.953344	1.02891	0.944233	0.93048
1574	0.938598	0.941031	0.94332	0.937057	0.926807	0.919136	0.914442			0.93233	0.929691	0.93761	0.93504	0.956768	0.954298	1.02994	0.943861	0.931417
1575	0.940433	0.941307	0.944218	0.936628	0.926807	0.919612	0.915086			0.931968	0.929691	0.938574	0.934703	0.957547	0.954558	1.02942	0.944512	0.930949
1576	0.94023	0.941677	0.943576	0.937057	0.926807	0.919327	0.914227			0.932058	0.929238	0.937698	0.934956	0.956573	0.955078	1.02911	0.944419	0.930667
1577	0.938598	0.941307	0.943833	0.936371	0.926807	0.919422	0.913654			0.93224	0.929057	0.937698	0.934618	0.956768	0.955078	1.02901	0.943395	0.930574
1578	0.936659	0.940569	0.944218	0.936971	0.925921	0.918946	0.914585			0.931695	0.929148	0.937347	0.934956	0.956379	0.954558	1.02818	0.943954	0.929824
1579	0.936965	0.941492	0.944474	0.936457	0.926404	0.919041	0.914513			0.931514	0.929328	0.93761	0.93504	0.957352	0.954818	1.0288	0.943302	0.930386
1580	0.935334	0.941031	0.943833	0.936371	0.926484	0.919231	0.913797			0.931968	0.929419	0.938311	0.934365	0.956476	0.954471	1.02901	0.943488	0.930574
1581	0.936252	0.940662	0.943064	0.936971	0.925679	0.919327	0.914656			0.931877	0.929328	0.937786	0.934618	0.956379	0.954905	1.02901	0.94414	0.930574
1582	0.935436	0.940754	0.942166	0.9368	0.926484	0.919803	0.9148			0.931332	0.928876	0.93726	0.934618	0.956281	0.954558	1.02839	0.944233	0.930011
1583	0.93564	0.940938	0.942679	0.936628	0.926323	0.91847	0.913368			0.931151	0.928605	0.937085	0.934618	0.956671	0.954038	1.02725	0.943488	0.928981
1584	0.935436	0.940477	0.942551	0.936029	0.925357	0.91866	0.913439			0.931151	0.928876	0.938487	0.934196	0.956281	0.954471	1.02746	0.943581	0.929168
1585	0.935946	0.940569	0.942166	0.935858	0.925599	0.918279	0.913583			0.931242	0.928605	0.937786	0.933858	0.955892	0.953257	1.02766	0.943488	0.929356
1586	0.935946	0.941031	0.942679	0.936628	0.925921	0.919327	0.913726			0.930516	0.929057	0.937523	0.933689	0.956184	0.953084	1.02818	0.943302	0.929824
1587	0.936353	0.940754	0.943448	0.936457	0.92584	0.918565	0.914155			0.931332	0.929509	0.937435	0.933942	0.9556	0.95343	1.0287	0.944699	0.930292
1588	0.936048	0.941677	0.94332	0.936371	0.925679	0.918946	0.913726			0.93097	0.928514	0.938487	0.933773	0.956476	0.952737	1.02818	0.944047	0.929824
1589	0.935538	0.941123	0.943192	0.935943	0.925921	0.919517	0.914227			0.930879	0.928785	0.937873	0.93352	0.955697	0.953344	1.0288	0.943488	0.930386
1590	0.934722	0.940477	0.94332	0.935686	0.92584	0.919041	0.913368			0.93106	0.929238	0.936997	0.933773	0.956086	0.953604	1.02797	0.943023	0.929637
1591	0.935028	0.940385	0.94332	0.936371	0.925116	0.91866	0.912723			0.931151	0.928242	0.936997	0.933773	0.955502	0.953778	1.02787	0.94293	0.929543
1592	0.934518	0.941123	0.943064	0.936029	0.925277	0.918374	0.913081			0.930425	0.928424	0.938224	0.933013	0.955794	0.954124	1.02839	0.942558	0.930011
1593	0.93513	0.9402	0.943448	0.936115	0.925599	0.919422	0.913726			0.931332	0.929057	0.937347	0.933267	0.955989	0.953517	1.02735	0.943209	0.929074
1594	0.935028	0.940108	0.942807	0.935943	0.925357	0.919041	0.913296			0.930788	0.928152	0.936997	0.933351	0.956476	0.953691	1.02746	0.943488	0.929168
1595	0.935232	0.940569	0.942166	0.935515	0.925518	0.918755	0.913368			0.930788	0.928333	0.936997	0.933098	0.955892	0.953517	1.02683	0.942558	0.928606
1596	0.935028	0.939923	0.941909	0.935858	0.925679	0.918565	0.91301			0.929972	0.928152	0.937873	0.932337	0.955502	0.95343	1.02704	0.943209	0.928793
1597	0.936864	0.940293	0.943064	0.935515	0.925518	0.918184	0.912795			0.930153	0.927971	0.937347	0.932591	0.95521	0.953864	1.02714	0.943209	0.928887
1598	0.935334	0.9402	0.942422	0.936371	0.924713	0.919136	0.912867			0.9297	0.928242	0.936734	0.932675	0.955502	0.95317	1.02725	0.942837	0.928981
1599	0.935538	0.940569	0.942166	0.935601	0.924794	0.918089	0.913296			0.929881	0.928785	0.936296	0.932591	0.955016	0.95343	1.02777	0.944699	0.929449
1600	0.93513	0.939739	0.942166	0.935344	0.925599	0.91847	0.913081			0.930244	0.928152	0.937172	0.932844	0.955502	0.953257	1.02735	0.943768	0.929074
1601	0.934722	0.940477	0.943192	0.935686	0.925035	0.918374	0.913368			0.930063	0.927971	0.937085	0.933182	0.955016	0.95291	1.02725	0.942837	0.928981
1602	0.934416	0.940293	0.943448	0.935344	0.924713	0.918565	0.912652			0.92979	0.927971	0.936296	0.933098	0.955016	0.95343	1.02756	0.942837	0.929262
1603	0.934722	0.939646	0.942807	0.935515	0.925518	0.918089	0.912222			0.930153	0.927519	0.936471	0.933098	0.955308	0.952824	1.02756	0.943023	0.929262
1604	0.93411	0.940569	0.942935	0.935601	0.925196	0.917803	0.91301			0.930153	0.927881	0.937172	0.933435	0.9556	0.953084	1.02828	0.942278	0.929918
1605	0.934416	0.939554	0.943961	0.934573	0.924632	0.918279	0.912222			0.929428	0.927881	0.936471	0.933182	0.95521	0.953257	1.02756	0.942651	0.929262
1606	0.934212	0.940016	0.94409	0.935258	0.924713	0.918279	0.912222			0.930335	0.927428	0.936208	0.932929	0.954918	0.952477	1.02683	0.942837	0.928606
1607	0.934722	0.940016	0.942294	0.935087	0.924874	0.918184	0.912795			0.92979	0.927428	0.936296	0.933182	0.954723	0.952997	1.02704	0.941999	0.928793
1608	0.935028	0.940477	0.941653	0.934744	0.924632	0.917612	0.91301			0.929518	0.927338	0.937347	0.933013	0.954821	0.952563	1.02621	0.942185	0.928044
1609	0.934518	0.938908	0.942679	0.935344	0.92423	0.918184	0.91258			0.929428	0.927157	0.936647	0.932675	0.955113	0.95291	1.02673	0.942278	0.928512
1610	0.933702	0.939554	0.941268	0.934916	0.924471	0.917993	0.911936			0.92979	0.927338	0.936121	0.93276	0.954918	0.952997	1.02642	0.942464	0.928231
1611	0.933498	0.939462	0.941397	0.93483	0.924874	0.917993	0.911435			0.928702	0.92779	0.936384	0.932929	0.954529	0.953257	1.02632	0.94293	0.928138
1612	0.933396	0.939	0.942679	0.934402	0.923747	0.917422	0.912294			0.929609	0.927066	0.937523	0.932675	0.954529	0.953864	1.02652	0.94293	0.928325
1613	0.9336	0.939462	0.942807	0.934744	0.924391	0.916946	0.912294			0.928883	0.927338	0.937085	0.93276	0.954529	0.952477	1.02601	0.942185	0.927857
1614	0.934722	0.939369	0.942679	0.935601	0.925116	0.917612	0.912008			0.929337	0.927157	0.936384	0.933351	0.954723	0.952303	1.02694	0.941999	0.9287
1615	0.934212	0.939646	0.942294	0.934744	0.924391	0.917136	0.91258			0.929156	0.926885	0.936822	0.932929	0.954529	0.952737	1.02683	0.94293	0.928606
1616	0.934518	0.939185	0.942551	0.935001	0.924069	0.917612	0.912509			0.929337	0.927247	0.937347	0.932844	0.954042	0.951869	1.02725	0.942651	0.928981
1617	0.933906	0.940108	0.942807	0.934145	0.924552	0.917041	0.911363			0.929246	0.927247	0.936471	0.93276	0.954821	0.952563	1.02746	0.941813	0.929168
1618	0.934314	0.939093	0.943064	0.934231	0.92423	0.917327	0.911864			0.929428	0.926614	0.93577	0.933013	0.954236	0.952737	1.02652	0.942092	0.928325
1619	0.932784	0.939462	0.942422	0.934744	0.923586	0.916946	0.911506			0.929609	0.926342	0.935858	0.932422	0.95521	0.95239	1.02632	0.941347	0.928138
1620	0.933906	0.939185	0.942037	0.934744	0.923827	0.916469	0.912294			0.929972	0.927066	0.936559	0.932422	0.954236	0.952477	1.02569	0.941533	0.927575
1621	0.933294	0.939462	0.942422	0.934916	0.924632	0.91685	0.911864			0.929246	0.926614	0.935945	0.932929	0.954236	0.951869	1.02601	0.941999	0.927857
1622	0.934008	0.938908	0.941781	0.934316	0.923505	0.917327	0.911077			0.929428	0.926976	0.935332	0.931915	0.954236	0.952043	1.02601	0.942278	0.927857
1623	0.933294	0.938816	0.94114	0.933888	0.923264	0.917327	0.911148			0.928974	0.926976	0.93577	0.931746	0.954529	0.951783	1.02549	0.941813	0.927388
1624	0.933192	0.939185	0.941268	0.934487	0.924069	0.916565	0.911506			0.929156	0.926704	0.936647	0.931155	0.954723	0.951349	1.02569	0.942092	0.927575
1625	0.932784	0.938447	0.941653	0.933802	0.923827	0.916279	0.910647			0.928793	0.926342	0.93577	0.931324	0.953652	0.95239	1.02466	0.941627	0.926639
1626	0.934824	0.939739	0.941525	0.934916	0.923183	0.916755	0.911148			0.928611	0.926433	0.935157	0.931408	0.953944	0.951869	1.02507	0.94172	0.927013
1627	0.93411	0.939277	0.942294	0.933888	0.923586	0.91666	0.911578			0.92979	0.926161	0.935332	0.931493	0.953555	0.952303	1.02559	0.942744	0.927482
1628	0.934314	0.939	0.942294	0.933802	0.924471	0.916565	0.911506			0.929065	0.926524	0.936471	0.931408	0.954236	0.952477	1.02663	0.942744	0.928419
1629	0.933396	0.938908	0.941909	0.934145	0.923344	0.916184	0.91079			0.929337	0.926885	0.935683	0.931661	0.953847	0.95239	1.02601	0.941627	0.927857
1630	0.933192	0.938724	0.941397	0.93346	0.922941	0.91685	0.911148			0.928883	0.925981	0.934719	0.931577	0.954139	0.952737	1.02528	0.94144	0.927201
1631	0.932274	0.93817	0.941653	0.933888	0.923264	0.916755	0.91079			0.929337	0.926795	0.934981	0.931408	0.954139	0.95239	1.02528	0.941068	0.927201
1632	0.932478	0.937985	0.942551	0.933802	0.923908	0.916184	0.910504			0.928883	0.926433	0.936647	0.931324	0.954431	0.95239	1.02507	0.940509	0.927013
1633	0.93258	0.938908	0.941909	0.933802	0.922861	0.916089	0.910361			0.928611	0.925799	0.936208	0.931239	0.954139	0.952217	1.02486	0.941627	0.926826
1634	0.934824	0.938539	0.941525	0.933888	0.923183	0.91685	0.910934			0.92843	0.925528	0.935595	0.931239	0.954236	0.951436	1.0259	0.941347	0.927763
1635	0.933906	0.938447	0.941525	0.933203	0.923264	0.917041	0.911936			0.928883	0.926252	0.935244	0.931155	0.953457	0.951609	1.02486	0.940882	0.926826
1636	0.933192	0.938354	0.941525	0.933546	0.9227	0.915993	0.910146			0.927795	0.926252	0.936384	0.930817	0.953847	0.951262	1.02445	0.941254	0.926451
1637	0.933294	0.937893	0.940499	0.933546	0.922297	0.916089	0.909645			0.928521	0.925981	0.935332	0.930901	0.953457	0.951089	1.02435	0.941347	0.926357
1638	0.931662	0.937524	0.940499	0.933631	0.922781	0.915993	0.910719			0.928067	0.926161	0.934894	0.931155	0.954139	0.951523	1.02383	0.941533	0.925889
1639	0.931968	0.938631	0.941268	0.933374	0.922539	0.916279	0.910218			0.92843	0.925709	0.934719	0.930732	0.953165	0.951002	1.02518	0.942651	0.927107
1640	0.932274	0.937985	0.942166	0.932946	0.922861	0.916469	0.910361			0.928339	0.925799	0.936121	0.931239	0.953457	0.951089	1.02497	0.941813	0.92692
1641	0.933396	0.937893	0.941268	0.933546	0.922941	0.916184	0.910432			0.928521	0.926342	0.935595	0.93183	0.953555	0.951609	1.02549	0.940695	0.927388
1642	0.932784	0.938724	0.941268	0.933631	0.9227	0.915803	0.910504			0.927704	0.925799	0.934981	0.930986	0.953944	0.951089	1.0258	0.940789	0.927669
1643	0.932988	0.937985	0.941781	0.933117	0.922378	0.915803	0.90986			0.928249	0.925528	0.934806	0.931324	0.953652	0.951783	1.02435	0.940882	0.926357
1644	0.931662	0.937709	0.941525	0.933117	0.922217	0.916279	0.910003			0.927795	0.925528	0.935683	0.931324	0.953068	0.951436	1.02455	0.940416	0.926545
1645	0.932274	0.938447	0.941653	0.932775	0.922619	0.915517	0.909645			0.928611	0.925257	0.934894	0.931661	0.953555	0.951523	1.02393	0.941627	0.925983
1646	0.931254	0.938262	0.942166	0.932775	0.922217	0.915803	0.910146			0.927704	0.924985	0.934018	0.930986	0.952873	0.951956	1.02538	0.940695	0.927294
1647	0.931866	0.937339	0.941653	0.933032	0.922056	0.915898	0.910289			0.928158	0.925618	0.934719	0.931155	0.953847	0.951783	1.02445	0.940323	0.926451
1648	0.93156	0.938262	0.941397	0.933032	0.922619	0.916089	0.909573			0.927795	0.925709	0.935069	0.931577	0.952971	0.951956	1.02372	0.940044	0.925795
1649	0.932376	0.937801	0.940499	0.933289	0.922056	0.915517	0.910074			0.927613	0.925438	0.934544	0.93107	0.95336	0.951783	1.02424	0.940509	0.926264
1650	0.931458	0.937524	0.940114	0.932603	0.921653	0.915136	0.909788			0.927432	0.925709	0.934193	0.930563	0.952679	0.951349	1.02321	0.94023	0.925327
1651	0.93156	0.937432	0.940242	0.932261	0.921814	0.915707	0.908643			0.926978	0.924804	0.934456	0.930563	0.95336	0.951349	1.02383	0.940789	0.925889
1652	0.930948	0.937432	0.941012	0.932603	0.921573	0.915326	0.909144			0.926616	0.92408	0.935332	0.930648	0.952971	0.950395	1.02435	0.941254	0.926357
1653	0.931254	0.937801	0.940627	0.932603	0.921895	0.915612	0.90986			0.927341	0.924895	0.934806	0.930479	0.95336	0.950829	1.02362	0.939857	0.925702
1654	0.933702	0.937801	0.94114	0.932775	0.922136	0.914565	0.909788			0.927523	0.925528	0.934281	0.930395	0.952581	0.950742	1.02424	0.939951	0.926264
1655	0.932988	0.93817	0.94114	0.932689	0.921814	0.915803	0.910003			0.926797	0.925075	0.934981	0.930648	0.952679	0.950569	1.02362	0.940695	0.925702
1656	0.932172	0.936601	0.94114	0.93209	0.921653	0.915326	0.909144			0.927976	0.925347	0.934806	0.930563	0.952679	0.951176	1.02435	0.940975	0.926357
1657	0.931866	0.937339	0.941012	0.932432	0.921412	0.914946	0.909			0.927523	0.925257	0.934631	0.930395	0.952581	0.951176	1.02507	0.939857	0.927013
1658	0.930948	0.937247	0.941653	0.932175	0.921009	0.91485	0.909358			0.927432	0.924352	0.934018	0.930141	0.952581	0.951349	1.02414	0.940509	0.92617
1659	0.930234	0.937432	0.942679	0.932261	0.921331	0.91466	0.908857			0.927251	0.924985	0.934456	0.930141	0.952776	0.951523	1.02424	0.939485	0.926264
1660	0.931356	0.937062	0.941397	0.932689	0.921895	0.915517	0.908786			0.927523	0.924804	0.934719	0.929888	0.952581	0.950916	1.023	0.939299	0.92514
1661	0.930846	0.937339	0.941012	0.932603	0.921734	0.91466	0.909502			0.926706	0.924804	0.934631	0.929719	0.953068	0.951956	1.02279	0.940137	0.924952
1662	0.933906	0.937709	0.940627	0.932347	0.921734	0.915041	0.908786			0.927069	0.924895	0.934018	0.929634	0.952679	0.951696	1.0229	0.940323	0.925046
1663	0.933702	0.936693	0.940755	0.93149	0.921251	0.914565	0.908428			0.925981	0.924533	0.934544	0.92955	0.952386	0.950829	1.02259	0.940416	0.924765
1664	0.933192	0.937524	0.939601	0.931661	0.921814	0.914946	0.908857			0.926434	0.923899	0.934631	0.929381	0.9519	0.951002	1.0231	0.940137	0.925233
1665	0.93105	0.936601	0.940499	0.932004	0.921412	0.914374	0.908714			0.926434	0.924352	0.93393	0.929127	0.951607	0.950395	1.02259	0.939951	0.924765
1666	0.930948	0.936878	0.940883	0.93209	0.920768	0.913803	0.908643			0.927341	0.924804	0.933404	0.929465	0.951802	0.950916	1.02259	0.939671	0.924765
1667	0.930234	0.937155	0.940499	0.932261	0.92117	0.914374	0.908643			0.926797	0.924895	0.93393	0.929634	0.952386	0.950829	1.023	0.940789	0.92514
1668	0.931152	0.937062	0.940627	0.931661	0.92109	0.914374	0.908356			0.92716	0.924352	0.93393	0.929296	0.9519	0.950222	1.02248	0.941254	0.924671
1669	0.93054	0.936693	0.940627	0.931833	0.921251	0.91485	0.909			0.92716	0.925075	0.933755	0.929719	0.951315	0.950916	1.02424	0.939671	0.926264
1670	0.930642	0.936693	0.941525	0.932261	0.920848	0.913612	0.908141			0.927704	0.923809	0.933142	0.929381	0.952289	0.950569	1.02372	0.939392	0.925795
1671	0.931968	0.936416	0.940627	0.931747	0.92109	0.913707	0.907569			0.926616	0.92399	0.933492	0.929465	0.952289	0.950655	1.02341	0.939299	0.925514
1672	0.931152	0.936232	0.941012	0.931661	0.92117	0.913993	0.90807			0.927251	0.924442	0.933492	0.92955	0.952776	0.951002	1.023	0.938926	0.92514
1673	0.93054	0.937062	0.941268	0.93149	0.920526	0.913898	0.908857			0.926706	0.923809	0.933317	0.929043	0.951121	0.949962	1.02186	0.939671	0.924109
1674	0.930642	0.936693	0.941525	0.931148	0.920687	0.914565	0.907998			0.926616	0.923809	0.933142	0.929381	0.951607	0.950309	1.02238	0.94023	0.924577
1675	0.930132	0.936786	0.940114	0.931576	0.920848	0.913517	0.908786			0.926706	0.92408	0.933755	0.929127	0.951607	0.950048	1.02228	0.939299	0.924483
1676	0.929826	0.936693	0.939088	0.931576	0.920445	0.914469	0.908499			0.926344	0.923537	0.933229	0.928874	0.951607	0.950655	1.02259	0.939485	0.924765
1677	0.930642	0.936693	0.939601	0.931233	0.920445	0.913707	0.907067			0.92716	0.923628	0.933404	0.928958	0.951997	0.951089	1.02279	0.939485	0.924952
1678	0.929316	0.936232	0.940114	0.931405	0.920606	0.913136	0.907282			0.926616	0.923718	0.932879	0.92879	0.951218	0.950395	1.02196	0.938833	0.924202
1679	0.92952	0.936601	0.939986	0.930976	0.919962	0.913422	0.907497			0.926616	0.924171	0.933755	0.929381	0.951413	0.950916	1.02269	0.939485	0.924858
1680	0.929418	0.936601	0.939858	0.93149	0.919882	0.913326	0.907926			0.926344	0.923628	0.933667	0.928958	0.951315	0.950222	1.02207	0.940323	0.924296
1681	0.930336	0.93614	0.940883	0.931319	0.920365	0.914469	0.907855			0.926978	0.92399	0.934105	0.929212	0.951997	0.950135	1.02259	0.939206	0.924765
1682	0.930132	0.93697	0.941012	0.930976	0.920848	0.912945	0.907282			0.926253	0.923899	0.933229	0.928874	0.95151	0.950395	1.02362	0.939392	0.925702
1683	0.930438	0.936047	0.940627	0.931148	0.919721	0.91285	0.907712			0.926344	0.923356	0.933404	0.928958	0.951121	0.949875	1.02196	0.93902	0.924202
1684	0.929112	0.935771	0.940242	0.93012	0.919882	0.912374	0.907783			0.926525	0.923175	0.933492	0.92879	0.951023	0.950135	1.02248	0.93874	0.924671
1685	0.929316	0.935771	0.940627	0.930634	0.920204	0.913136	0.906924			0.926706	0.924261	0.933229	0.928958	0.9519	0.950222	1.02165	0.939392	0.923921
1686	0.9285	0.936509	0.940883	0.930463	0.91964	0.913041	0.907139			0.925981	0.923175	0.932703	0.928283	0.951413	0.949875	1.02155	0.939206	0.923828
1687	0.92901	0.935955	0.939986	0.930805	0.919399	0.91285	0.907855			0.926797	0.923356	0.933229	0.928621	0.951705	0.949875	1.0231	0.938554	0.925233
1688	0.92952	0.935863	0.939473	0.931233	0.920204	0.913517	0.907067			0.926162	0.923537	0.933842	0.928705	0.951121	0.949094	1.02196	0.938089	0.924202
1689	0.929826	0.935955	0.939473	0.930976	0.920043	0.91266	0.907067			0.925527	0.923175	0.933229	0.92786	0.951413	0.949355	1.02186	0.93902	0.924109
1690	0.929622	0.935771	0.939216	0.930377	0.919318	0.913231	0.906709			0.925527	0.923266	0.932265	0.927776	0.951121	0.949268	1.02083	0.938368	0.923172
1691	0.929214	0.936786	0.93896	0.930034	0.919479	0.912469	0.906566			0.925618	0.923447	0.932616	0.928029	0.951413	0.948834	1.02093	0.939206	0.923265
1692	0.928908	0.935955	0.93896	0.930206	0.919882	0.912945	0.906853			0.924892	0.922632	0.932791	0.928029	0.950731	0.949528	1.02124	0.939299	0.923547
1693	0.928602	0.935586	0.939345	0.930976	0.919479	0.912945	0.906709			0.925799	0.922632	0.932791	0.927945	0.950634	0.949181	1.02165	0.938554	0.923921
1694	0.928806	0.935494	0.939986	0.930805	0.919238	0.912374	0.906853			0.925618	0.922632	0.932178	0.928367	0.950634	0.949441	1.0229	0.938461	0.925046
1695	0.929112	0.936047	0.939601	0.930548	0.91956	0.912945	0.907712			0.925981	0.923085	0.932966	0.928283	0.950731	0.949962	1.02217	0.93874	0.92439
1696	0.929214	0.935309	0.939858	0.930034	0.920043	0.911898	0.906423			0.925437	0.922994	0.932178	0.927945	0.951218	0.949615	1.02196	0.938926	0.924202
1697	0.929112	0.93494	0.94037	0.930291	0.918915	0.912564	0.905993			0.925981	0.923356	0.932353	0.928198	0.950244	0.950222	1.02176	0.939299	0.924015
1698	0.928194	0.935401	0.939601	0.930719	0.919077	0.912469	0.906566			0.925164	0.923085	0.932178	0.928621	0.950731	0.949702	1.02103	0.93902	0.923359
1699	0.9285	0.935124	0.940114	0.930291	0.919962	0.912088	0.906495			0.925346	0.922451	0.932616	0.927691	0.950244	0.949788	1.02186	0.937716	0.924109
1700	0.931356	0.935124	0.940242	0.930291	0.918996	0.911898	0.906781			0.925073	0.922361	0.932353	0.92786	0.950926	0.949615	1.02103	0.937809	0.923359
1701	0.930132	0.935955	0.939858	0.929692	0.918674	0.912279	0.906781			0.925073	0.922361	0.932528	0.927691	0.950244	0.949008	1.02103	0.938182	0.923359
1702	0.929316	0.935863	0.938703	0.929863	0.919157	0.912564	0.906351			0.924529	0.921999	0.93244	0.927776	0.950634	0.949268	1.02072	0.938461	0.923078
1703	0.929214	0.934848	0.938191	0.930034	0.918996	0.911517	0.906208			0.924892	0.92218	0.932879	0.927607	0.95005	0.948748	1.0201	0.93874	0.922516
1704	0.92799	0.935678	0.938319	0.929692	0.918432	0.911707	0.906065			0.924801	0.922632	0.932528	0.927184	0.950439	0.948748	1.02051	0.938647	0.922891
1705	0.927888	0.934755	0.938575	0.930377	0.918513	0.911326	0.905492			0.924348	0.921999	0.932178	0.927522	0.950244	0.948834	1.02093	0.938089	0.923265
1706	0.928092	0.935124	0.938447	0.929692	0.919077	0.912755	0.906351			0.925073	0.92218	0.931915	0.927353	0.950634	0.948141	1.02083	0.937251	0.923172
1707	0.927888	0.935309	0.939345	0.929777	0.918432	0.911231	0.906423			0.924801	0.922813	0.932703	0.9271	0.950147	0.948748	1.02113	0.938182	0.923453
1708	0.928602	0.935401	0.939986	0.93012	0.918432	0.911421	0.905635			0.92462	0.922361	0.932353	0.927522	0.95005	0.948314	1.02041	0.938089	0.922797
1709	0.928602	0.93494	0.93973	0.92952	0.918996	0.911517	0.906065			0.924439	0.922361	0.932528	0.927353	0.95005	0.948314	1.02083	0.938089	0.923172
1710	0.9285	0.935401	0.93896	0.929863	0.918915	0.911517	0.90628			0.924801	0.92227	0.93174	0.927691	0.950634	0.949008	1.02072	0.938182	0.923078
1711	0.927786	0.935494	0.939216	0.929263	0.91811	0.911326	0.905134			0.924257	0.921547	0.932265	0.927353	0.950147	0.948487	1.02051	0.937437	0.922891
1712	0.927684	0.934294	0.939858	0.928664	0.918432	0.910564	0.905349			0.924711	0.921365	0.93209	0.9271	0.949855	0.948921	1.02103	0.936972	0.923359
1713	0.927378	0.93494	0.939601	0.929777	0.918835	0.911326	0.905278			0.924439	0.921456	0.931827	0.926847	0.949465	0.949702	1.02	0.937716	0.922422
1714	0.928092	0.935032	0.938703	0.929178	0.91811	0.911231	0.905993			0.924439	0.921728	0.931389	0.927438	0.95005	0.949528	1.01989	0.938368	0.922329
1715	0.927582	0.935032	0.939345	0.92952	0.918352	0.911421	0.905993			0.924257	0.921728	0.932002	0.926762	0.949855	0.949268	1.01968	0.937716	0.922141
1716	0.928092	0.934202	0.938703	0.929435	0.918191	0.910945	0.905063			0.924439	0.92218	0.932002	0.926424	0.949855	0.948574	1.01927	0.937996	0.921766
1717	0.929214	0.934848	0.937934	0.928579	0.917949	0.910659	0.904561			0.923713	0.921456	0.93174	0.92634	0.949465	0.948401	1.01948	0.937344	0.921954
1718	0.92799	0.934478	0.937293	0.929178	0.917788	0.91085	0.905492			0.923894	0.921185	0.931301	0.92634	0.949757	0.948574	1.01896	0.936972	0.921485
1719	0.927582	0.934478	0.938575	0.928407	0.917869	0.910564	0.904991			0.923894	0.921365	0.931564	0.92634	0.949368	0.947794	1.01937	0.938182	0.92186
1720	0.92799	0.935032	0.939986	0.929263	0.91811	0.91104	0.905278			0.923804	0.921275	0.932703	0.92634	0.949563	0.948314	1.01917	0.937903	0.921673
1721	0.927582	0.934755	0.939858	0.929007	0.918191	0.910755	0.905492			0.923985	0.921275	0.931915	0.926424	0.948979	0.948054	1.01958	0.937996	0.922048
1722	0.92748	0.93494	0.938575	0.929263	0.91803	0.91104	0.905278			0.923985	0.921999	0.931126	0.9271	0.949465	0.94762	1.02062	0.937437	0.922984
1723	0.927888	0.934571	0.939473	0.928835	0.917547	0.910469	0.904705			0.924348	0.921365	0.931214	0.926762	0.949173	0.948487	1.02041	0.937344	0.922797
1724	0.926256	0.934478	0.939345	0.928236	0.917386	0.910183	0.904418			0.923804	0.920642	0.93209	0.926847	0.949465	0.948141	1.02062	0.936227	0.922984
1725	0.926664	0.93374	0.937934	0.928664	0.917386	0.910088	0.904275			0.924166	0.921004	0.931477	0.927184	0.949465	0.948314	1.01948	0.936599	0.921954
1726	0.926562	0.935124	0.938575	0.928921	0.917305	0.910183	0.905349			0.923894	0.920732	0.930863	0.926678	0.94966	0.948487	1.01855	0.937716	0.921111
1727	0.928194	0.934017	0.939473	0.929007	0.917547	0.910945	0.904561			0.923713	0.921185	0.931301	0.926424	0.949271	0.947707	1.01896	0.936413	0.921485
1728	0.927174	0.934017	0.939216	0.928921	0.91811	0.910088	0.904418			0.923894	0.921185	0.932178	0.926762	0.948979	0.948227	1.01844	0.936972	0.921017
1729	0.92748	0.934571	0.938575	0.927979	0.917869	0.909802	0.904776			0.923804	0.921004	0.931564	0.92634	0.949368	0.948054	1.01917	0.936878	0.921673
1730	0.92646	0.93374	0.938062	0.928236	0.916983	0.909802	0.904347			0.922987	0.920461	0.930863	0.926255	0.948492	0.948141	1.01896	0.936692	0.921485
1731	0.926766	0.933556	0.937677	0.928322	0.917305	0.910088	0.903702			0.923985	0.920551	0.931652	0.926171	0.948979	0.948401	1.01834	0.937158	0.920923
1732	0.925746	0.933833	0.937677	0.928493	0.916983	0.909517	0.904275			0.92335	0.921275	0.931389	0.926424	0.948102	0.947794	1.01844	0.937809	0.921017
1733	0.92595	0.934294	0.937677	0.928493	0.916902	0.909421	0.904132			0.923532	0.920913	0.931477	0.92634	0.94966	0.948401	1.01823	0.936599	0.92083
1734	0.926256	0.933648	0.938575	0.928322	0.917305	0.909897	0.904705			0.924166	0.921275	0.930776	0.926678	0.948881	0.94788	1.01917	0.936506	0.921673
1735	0.927072	0.934294	0.939345	0.928236	0.917788	0.910278	0.904347			0.924076	0.920913	0.931038	0.926424	0.948979	0.947447	1.0202	0.936878	0.92261
1736	0.926766	0.933556	0.939216	0.92815	0.917466	0.909517	0.903989			0.923713	0.920189	0.931827	0.926762	0.948686	0.948054	1.01896	0.93604	0.921485
1737	0.926664	0.934017	0.939088	0.928236	0.916742	0.90904	0.904204			0.924348	0.920008	0.931214	0.92634	0.948394	0.947273	1.01906	0.936134	0.921579
1738	0.92595	0.933925	0.939088	0.928579	0.916902	0.909993	0.903774			0.92335	0.92028	0.930425	0.925917	0.9482	0.947187	1.01813	0.936878	0.920736
1739	0.92595	0.934386	0.938447	0.927893	0.917788	0.909612	0.903058			0.92462	0.920099	0.930513	0.926087	0.948979	0.947533	1.01855	0.936134	0.921111
1740	0.925644	0.933371	0.937934	0.927636	0.916742	0.909517	0.904204			0.923441	0.920642	0.931564	0.926171	0.948784	0.94684	1.01875	0.935854	0.921298
1741	0.927888	0.934017	0.938575	0.927636	0.916822	0.909421	0.904919			0.923441	0.920551	0.930776	0.925495	0.948589	0.947273	1.01855	0.93632	0.921111
1742	0.92646	0.933925	0.938447	0.927636	0.917547	0.909135	0.903344			0.923894	0.919827	0.930074	0.926002	0.948297	0.947013	1.01865	0.936506	0.921204
1743	0.926256	0.933002	0.937293	0.927551	0.916822	0.909612	0.90313			0.923259	0.919918	0.930074	0.92558	0.9482	0.947187	1.0173	0.936599	0.919986
1744	0.925644	0.933371	0.936395	0.927808	0.916097	0.90885	0.903344			0.923259	0.920642	0.931038	0.92558	0.949173	0.94736	1.01772	0.936692	0.920361
1745	0.925338	0.93291	0.93678	0.927808	0.9165	0.909421	0.903559			0.923078	0.920099	0.930425	0.925326	0.948102	0.946753	1.01741	0.936413	0.92008
1746	0.926154	0.933371	0.937165	0.92738	0.917064	0.908945	0.903201			0.923078	0.920099	0.929899	0.925326	0.9482	0.947533	1.01803	0.935575	0.920642
1747	0.925542	0.932725	0.938062	0.927208	0.916258	0.909135	0.903273			0.923078	0.920099	0.93025	0.925833	0.947907	0.947273	1.01875	0.936413	0.921298
1748	0.926358	0.934109	0.938832	0.927722	0.916419	0.909231	0.903416			0.922897	0.919646	0.930863	0.925664	0.948394	0.947187	1.01813	0.93632	0.920736
1749	0.926154	0.933371	0.938575	0.927979	0.916661	0.908945	0.903631			0.923169	0.919103	0.930688	0.925495	0.948005	0.947794	1.01844	0.936227	0.921017
1750	0.927276	0.933094	0.93896	0.927465	0.916017	0.909421	0.902915			0.923441	0.919918	0.929461	0.925073	0.948394	0.947187	1.01823	0.93632	0.92083
1751	0.92544	0.933371	0.937934	0.927037	0.915856	0.908754	0.902199			0.922443	0.919284	0.930162	0.925748	0.94781	0.94762	1.01823	0.935854	0.92083
1752	0.925338	0.933094	0.937165	0.926523	0.916258	0.908945	0.903201			0.923169	0.919194	0.930337	0.925073	0.947907	0.947794	1.01855	0.935016	0.921111
1753	0.924216	0.933371	0.937677	0.927208	0.916178	0.908088	0.902915			0.922987	0.919556	0.93025	0.924904	0.94781	0.947013	1.01875	0.935389	0.921298
1754	0.92544	0.93291	0.938447	0.927636	0.915453	0.908754	0.902771			0.922624	0.919465	0.930074	0.924904	0.948589	0.947187	1.01813	0.936692	0.920736
1755	0.925236	0.932818	0.937549	0.927465	0.915614	0.909135	0.903201			0.922352	0.919375	0.930688	0.924735	0.948492	0.946493	1.01751	0.936227	0.920174
1756	0.925338	0.932633	0.936908	0.926866	0.916097	0.908945	0.902771			0.922715	0.919556	0.930776	0.924904	0.9482	0.946406	1.01689	0.936785	0.919612
1757	0.925236	0.933187	0.936908	0.926438	0.915453	0.908754	0.90227			0.921536	0.919375	0.930425	0.924313	0.947323	0.946233	1.0172	0.935854	0.919893
1758	0.925236	0.932818	0.936908	0.926523	0.915614	0.907707	0.902485			0.922534	0.919013	0.93025	0.924228	0.948005	0.945973	1.01761	0.935668	0.920267
1759	0.924318	0.932541	0.936524	0.927123	0.915695	0.908469	0.90227			0.922171	0.919375	0.930074	0.924735	0.948102	0.946493	1.01813	0.935482	0.920736
1760	0.925236	0.932725	0.937036	0.927037	0.916017	0.908278	0.903058			0.922261	0.919194	0.930863	0.924397	0.947907	0.946319	1.01761	0.936227	0.920267
1761	0.924828	0.933094	0.937549	0.927551	0.915292	0.908088	0.902771			0.922534	0.918832	0.930513	0.924481	0.947518	0.946146	1.0173	0.936134	0.919986
1762	0.924828	0.932725	0.938575	0.926694	0.915212	0.907992	0.901697			0.922987	0.918832	0.929724	0.924988	0.947421	0.94684	1.01751	0.935109	0.920174
1763	0.92493	0.931894	0.937934	0.926609	0.915695	0.907802	0.902127			0.922171	0.919103	0.929987	0.924735	0.94781	0.946493	1.0173	0.935668	0.919986
1764	0.92646	0.932448	0.937421	0.926694	0.915292	0.908754	0.902056			0.922261	0.918922	0.929461	0.924397	0.947518	0.947794	1.01803	0.934458	0.920642
1765	0.92544	0.932171	0.937293	0.926523	0.914729	0.907231	0.901483			0.921899	0.918832	0.929461	0.92465	0.948005	0.947187	1.01792	0.934365	0.920548
1766	0.92493	0.932541	0.937677	0.927123	0.915695	0.907897	0.902056			0.92208	0.919013	0.929198	0.924313	0.947323	0.946059	1.01699	0.935016	0.919705
1767	0.924726	0.932818	0.937421	0.926609	0.915292	0.907802	0.902342			0.921899	0.918198	0.929724	0.924313	0.947421	0.94658	1.0171	0.935016	0.919799
1768	0.924318	0.932633	0.937421	0.926181	0.914889	0.908374	0.902056			0.921808	0.91847	0.929374	0.924313	0.947031	0.945973	1.01606	0.935016	0.918862
1769	0.925338	0.932171	0.937165	0.926266	0.91497	0.907897	0.901984			0.921808	0.919284	0.929286	0.924481	0.947615	0.946146	1.01668	0.934923	0.919424
1770	0.924012	0.932264	0.936524	0.925924	0.914729	0.90704	0.90134			0.921445	0.91847	0.929198	0.92389	0.947031	0.946406	1.01637	0.935016	0.919143
1771	0.92391	0.932356	0.935882	0.926352	0.914809	0.907421	0.90134			0.921627	0.91847	0.929549	0.92389	0.946836	0.945539	1.01585	0.934551	0.918675
1772	0.923502	0.931525	0.936652	0.926438	0.914487	0.907611	0.901769			0.921264	0.918741	0.929374	0.92389	0.946447	0.946059	1.01627	0.935761	0.919049
1773	0.924828	0.932171	0.937036	0.926266	0.915292	0.907516	0.901196			0.921627	0.91847	0.929374	0.923974	0.947226	0.945279	1.01585	0.936227	0.918675
1774	0.924012	0.931618	0.93678	0.926095	0.914889	0.906754	0.901411			0.921264	0.918198	0.929198	0.923974	0.946836	0.945799	1.01658	0.93483	0.919331
1775	0.92493	0.932264	0.937549	0.925581	0.914889	0.907897	0.902342			0.921627	0.91838	0.930074	0.923721	0.947129	0.945886	1.01647	0.934737	0.919237
1776	0.924216	0.931987	0.938575	0.926095	0.915131	0.907897	0.901483			0.920992	0.918108	0.929899	0.92389	0.946642	0.945279	1.01689	0.934551	0.919612
1777	0.926664	0.932356	0.938062	0.926352	0.914729	0.907135	0.900695			0.921264	0.917655	0.929461	0.923806	0.946836	0.946233	1.01699	0.934179	0.919705
1778	0.924522	0.931156	0.936652	0.926009	0.914326	0.90685	0.901196			0.921173	0.918017	0.928848	0.923637	0.946934	0.946493	1.01606	0.934737	0.918862
1779	0.92391	0.93171	0.936652	0.925924	0.914648	0.906945	0.901053			0.921536	0.917927	0.929111	0.923806	0.946934	0.946493	1.01585	0.935296	0.918675
1780	0.923298	0.93171	0.937677	0.925239	0.914326	0.907897	0.901483			0.921264	0.917746	0.928936	0.923299	0.946447	0.947013	1.01513	0.933806	0.918019
1781	0.923604	0.931618	0.937036	0.925752	0.914406	0.906468	0.901196			0.921264	0.918289	0.929286	0.923806	0.946544	0.946319	1.01554	0.933992	0.918394
1782	0.923808	0.931618	0.936139	0.926352	0.914245	0.906564	0.900552			0.92081	0.918651	0.928673	0.923552	0.946252	0.946406	1.01606	0.934458	0.918862
1783	0.923706	0.931064	0.936139	0.925667	0.914487	0.906564	0.900982			0.920629	0.918108	0.928936	0.923045	0.946447	0.945973	1.01502	0.933992	0.917925
1784	0.923808	0.931525	0.936524	0.92541	0.914245	0.906754	0.90048			0.920447	0.917927	0.929023	0.922539	0.946642	0.945539	1.01564	0.934644	0.918487
1785	0.923196	0.931433	0.935626	0.925067	0.913923	0.906754	0.900122			0.920538	0.917837	0.929111	0.923045	0.946057	0.945626	1.01492	0.934737	0.917831
1786	0.924012	0.931894	0.935754	0.925153	0.914004	0.906183	0.900982			0.920538	0.917022	0.928234	0.922285	0.945668	0.944845	1.01461	0.934272	0.91755
1787	0.922788	0.931064	0.936908	0.925838	0.914004	0.906754	0.901411			0.920357	0.917474	0.929023	0.922369	0.945668	0.945019	1.01544	0.934179	0.9183
1788	0.923604	0.931802	0.937934	0.92541	0.914165	0.906754	0.90048			0.921354	0.917927	0.928848	0.922539	0.946155	0.945019	1.01575	0.934551	0.918581
1789	0.923094	0.931525	0.937549	0.926095	0.914084	0.906945	0.900624			0.92081	0.917294	0.928585	0.922792	0.94596	0.944758	1.01595	0.934179	0.918768
1790	0.924012	0.930879	0.936908	0.925239	0.913279	0.906564	0.899908			0.92081	0.917746	0.928147	0.922792	0.946057	0.945626	1.01606	0.934179	0.918862
1791	0.92238	0.930879	0.937293	0.924639	0.913279	0.906468	0.900409			0.920901	0.917474	0.92841	0.922623	0.945473	0.945105	1.01502	0.934365	0.917925
1792	0.922686	0.931802	0.93678	0.925239	0.913923	0.906468	0.900122			0.920901	0.916931	0.92841	0.922539	0.946155	0.945192	1.01533	0.933248	0.918206
1793	0.922074	0.931341	0.936524	0.924896	0.913762	0.906468	0.899836			0.920085	0.916931	0.928234	0.922623	0.94596	0.945279	1.01502	0.932968	0.917925
1794	0.925542	0.930787	0.936652	0.925067	0.913198	0.906278	0.900266			0.92081	0.917294	0.927884	0.922454	0.946934	0.944932	1.01513	0.933806	0.918019
1795	0.924114	0.932171	0.938062	0.924896	0.913843	0.906278	0.900982			0.919994	0.917203	0.928673	0.922285	0.945863	0.945192	1.01482	0.934085	0.917738
1796	0.923502	0.930879	0.937293	0.924468	0.913521	0.907135	0.899693			0.92072	0.917022	0.928059	0.922201	0.94557	0.945019	1.01378	0.934365	0.916801
1797	0.923808	0.930787	0.93601	0.924639	0.913198	0.906373	0.899621			0.920266	0.916931	0.928322	0.921863	0.945181	0.945019	1.01399	0.934458	0.916988
1798	0.922788	0.930787	0.935754	0.924382	0.912957	0.906088	0.899979			0.920266	0.91666	0.927972	0.922116	0.94557	0.945626	1.01368	0.933806	0.916707
1799	0.921768	0.931618	0.93601	0.92481	0.913118	0.905897	0.899693			0.920447	0.91657	0.92876	0.922369	0.94557	0.945019	1.01471	0.933341	0.917644
1800	0.922482	0.930787	0.936267	0.925239	0.913279	0.906088	0.89955			0.920629	0.917474	0.928147	0.922116	0.945473	0.945539	1.01482	0.934272	0.917738
1801	0.92238	0.930972	0.937165	0.924639	0.913038	0.906278	0.899979			0.920266	0.917203	0.928497	0.922539	0.945376	0.945366	1.01471	0.934551	0.917644
1802	0.922482	0.930695	0.937036	0.924982	0.91336	0.905612	0.899979			0.921173	0.916841	0.928234	0.922708	0.945376	0.944672	1.01513	0.933899	0.918019
1803	0.922584	0.930326	0.937165	0.924297	0.913038	0.905707	0.899263			0.919994	0.916389	0.928848	0.922116	0.946252	0.945279	1.01399	0.933899	0.916988
1804	0.922584	0.931249	0.936908	0.924382	0.912393	0.905612	0.898905			0.920629	0.916208	0.928147	0.922201	0.945279	0.944585	1.0145	0.932968	0.917456
1805	0.921972	0.930418	0.936395	0.924297	0.912796	0.906278	0.899263			0.920538	0.916208	0.928147	0.922623	0.945376	0.944585	1.01471	0.932875	0.917644
1806	0.921462	0.930326	0.936524	0.924382	0.912796	0.905326	0.900624			0.920447	0.916931	0.927621	0.921694	0.944986	0.944845	1.01482	0.933248	0.917738
1807	0.921768	0.930418	0.936652	0.924468	0.912635	0.905992	0.899192			0.920901	0.916931	0.928585	0.922201	0.94557	0.944238	1.01419	0.93362	0.917175
1808	0.921972	0.931156	0.936139	0.923868	0.912313	0.905707	0.898834			0.920357	0.916389	0.927972	0.922285	0.945181	0.944498	1.01347	0.932968	0.91652
1809	0.922278	0.929957	0.936139	0.924125	0.912635	0.905707	0.89955			0.919722	0.916389	0.928147	0.921694	0.945765	0.944238	1.01357	0.933248	0.916613
1810	0.921768	0.930141	0.93601	0.924125	0.912635	0.905135	0.899192			0.919631	0.916208	0.927533	0.921694	0.944694	0.944151	1.01337	0.933154	0.916426
1811	0.921258	0.930141	0.935498	0.924211	0.912152	0.904564	0.897975			0.920266	0.915936	0.927972	0.921525	0.944889	0.944412	1.01399	0.932689	0.916988
1812	0.921258	0.930141	0.935241	0.923954	0.91183	0.904945	0.898404			0.91954	0.915936	0.928497	0.922623	0.944889	0.943631	1.0144	0.933899	0.917363
1813	0.921258	0.930879	0.935498	0.92344	0.912796	0.905135	0.898977			0.919903	0.916298	0.928059	0.921778	0.945473	0.944585	1.01378	0.934551	0.916801
1814	0.921462	0.930787	0.936524	0.924125	0.912635	0.905612	0.89912			0.919631	0.916479	0.927358	0.921525	0.944986	0.944672	1.01409	0.93362	0.917082
1815	0.922278	0.930418	0.937036	0.924211	0.91191	0.904945	0.899192			0.919722	0.916027	0.927183	0.921694	0.944889	0.944932	1.01357	0.932968	0.916613
1816	0.92136	0.929957	0.936524	0.923783	0.912635	0.90504	0.898332			0.91954	0.915936	0.928147	0.921947	0.944402	0.944585	1.01357	0.933154	0.916613
1817	0.921666	0.930326	0.936395	0.92404	0.912474	0.90504	0.898619			0.920175	0.915574	0.927358	0.921525	0.944986	0.944065	1.01461	0.932223	0.91755
1818	0.920748	0.92968	0.936652	0.92344	0.911427	0.904754	0.898619			0.91954	0.915574	0.92657	0.921187	0.944597	0.944498	1.01388	0.932503	0.916894
1819	0.920748	0.929772	0.93601	0.923611	0.911508	0.904849	0.897903			0.919812	0.915936	0.92657	0.921694	0.944889	0.944585	1.01409	0.933434	0.917082
1820	0.920544	0.930141	0.935626	0.923783	0.91191	0.904373	0.898332			0.919631	0.916208	0.927621	0.921018	0.9445	0.943891	1.01337	0.931944	0.916426
1821	0.92136	0.929864	0.935882	0.923697	0.91183	0.90523	0.899263			0.920266	0.915755	0.927183	0.921018	0.944792	0.944151	1.01285	0.932503	0.915957
1822	0.921156	0.929587	0.936524	0.924211	0.911588	0.904849	0.898046			0.919087	0.915936	0.92692	0.920596	0.945084	0.943284	1.01295	0.93213	0.916051
1823	0.92136	0.929957	0.936139	0.923269	0.911749	0.904278	0.897975			0.919359	0.915574	0.926832	0.920342	0.944694	0.943371	1.01243	0.93241	0.915583
1824	0.92289	0.929772	0.934215	0.922926	0.912474	0.904564	0.89776			0.918905	0.915303	0.927358	0.920258	0.944792	0.943284	1.01233	0.933061	0.915489
1825	0.923808	0.92968	0.934856	0.923183	0.911025	0.904564	0.897831			0.918815	0.915665	0.927095	0.920173	0.943428	0.942937	1.01222	0.933527	0.915395
1826	0.924012	0.930233	0.935113	0.923098	0.911186	0.904945	0.898332			0.919087	0.915665	0.926657	0.920089	0.944305	0.943457	1.01243	0.932596	0.915583
1827	0.921768	0.929864	0.935498	0.924125	0.91191	0.903992	0.898046			0.919449	0.915031	0.926657	0.920427	0.944207	0.943371	1.01295	0.932316	0.916051
1828	0.921564	0.929864	0.935882	0.923526	0.911508	0.904278	0.897831			0.918996	0.915484	0.927621	0.920427	0.944986	0.943978	1.01254	0.933061	0.915676
1829	0.921564	0.929495	0.937421	0.923098	0.911105	0.903992	0.898332			0.919268	0.915303	0.927358	0.920342	0.944597	0.944325	1.01419	0.932223	0.917175
1830	0.921666	0.929495	0.937036	0.923012	0.911588	0.904183	0.897115			0.919268	0.915212	0.926745	0.920427	0.944305	0.943891	1.01337	0.93241	0.916426
1831	0.920748	0.929403	0.936395	0.922926	0.911508	0.903421	0.897044			0.918724	0.915303	0.926832	0.920427	0.943915	0.944498	1.01254	0.93213	0.915676
1832	0.920748	0.930049	0.935498	0.922841	0.910944	0.903611	0.897688			0.918996	0.915755	0.927796	0.920004	0.944402	0.943718	1.01222	0.931758	0.915395
1833	0.920034	0.929772	0.936139	0.923012	0.911025	0.904849	0.897473			0.918633	0.914579	0.927183	0.920427	0.943818	0.943631	1.0114	0.931385	0.914646
1834	0.920544	0.928941	0.935882	0.922241	0.911025	0.904087	0.897545			0.918452	0.914941	0.92657	0.91992	0.944013	0.943718	1.01181	0.932223	0.915021
1835	0.920034	0.929957	0.936267	0.922584	0.910944	0.904087	0.89776			0.918361	0.915574	0.926745	0.920089	0.94372	0.943111	1.01171	0.932503	0.914927
1836	0.91983	0.929218	0.935498	0.922327	0.910622	0.90323	0.89733			0.918724	0.91467	0.92727	0.920511	0.943623	0.943371	1.01212	0.93241	0.915302
1837	0.919422	0.929311	0.935113	0.922327	0.911025	0.903706	0.897187			0.917998	0.915122	0.92657	0.919835	0.94372	0.942677	1.01243	0.932596	0.915583
1838	0.91932	0.928665	0.934215	0.923012	0.911508	0.903802	0.896829			0.918452	0.915212	0.926044	0.920004	0.943915	0.94259	1.01119	0.931851	0.914458
1839	0.919218	0.929311	0.934215	0.92267	0.910461	0.902659	0.896399			0.917907	0.914488	0.926307	0.920342	0.94372	0.942677	1.01181	0.931665	0.915021
1840	0.919422	0.928941	0.934856	0.922498	0.910622	0.903611	0.897688			0.918452	0.91467	0.926745	0.920173	0.943428	0.941983	1.01171	0.932596	0.914927
1841	0.919626	0.929864	0.935882	0.92207	0.911669	0.902849	0.897688			0.917726	0.914941	0.92657	0.920342	0.943526	0.942764	1.01181	0.932968	0.915021
1842	0.920034	0.929311	0.935882	0.922156	0.910783	0.903802	0.896829			0.918452	0.914488	0.925693	0.920511	0.943623	0.942243	1.01378	0.932037	0.916801
1843	0.92034	0.92848	0.93601	0.922584	0.910541	0.903135	0.896829			0.917998	0.914217	0.926131	0.920173	0.943915	0.942417	1.01181	0.932223	0.915021
1844	0.919422	0.929403	0.936139	0.922498	0.910622	0.903135	0.896757			0.918089	0.914217	0.926044	0.920511	0.943526	0.943198	1.01202	0.931665	0.915208
1845	0.919014	0.929034	0.935626	0.921984	0.91038	0.902659	0.896543			0.917817	0.914217	0.926044	0.920342	0.943039	0.942764	1.0114	0.931013	0.914646
1846	0.918504	0.928849	0.934728	0.921642	0.910139	0.902563	0.896757			0.918905	0.914127	0.925343	0.920258	0.943331	0.943544	1.01077	0.931385	0.914084
1847	0.921156	0.928572	0.934985	0.922156	0.910219	0.902944	0.896471			0.917635	0.914307	0.926044	0.920089	0.943623	0.943718	1.01191	0.93241	0.915114
1848	0.919932	0.929034	0.935882	0.922584	0.910622	0.902183	0.896757			0.917998	0.914307	0.925868	0.920089	0.943136	0.943024	1.0116	0.931199	0.914833
1849	0.921972	0.928296	0.935113	0.922327	0.9103	0.90323	0.896686			0.917726	0.914036	0.926219	0.920342	0.943039	0.943198	1.0116	0.931665	0.914833
1850	0.920646	0.928111	0.933831	0.922241	0.909817	0.902659	0.895898			0.917273	0.914217	0.925693	0.919835	0.942844	0.942504	1.01119	0.931665	0.914458
1851	0.920034	0.928757	0.934215	0.921556	0.910058	0.902659	0.89554			0.917363	0.914579	0.926482	0.919497	0.942747	0.94233	1.01036	0.931758	0.913709
1852	0.919014	0.928203	0.934343	0.921299	0.910058	0.902468	0.896543			0.917273	0.913674	0.926657	0.919751	0.94265	0.94233	1.01046	0.93241	0.913803
1853	0.918606	0.928572	0.934856	0.922156	0.909817	0.902278	0.896185			0.917363	0.913674	0.926394	0.919835	0.942747	0.941983	1.01057	0.932223	0.913896
1854	0.918606	0.928572	0.934215	0.921984	0.909897	0.902944	0.896256			0.917635	0.913674	0.925693	0.919413	0.942552	0.942764	1.01181	0.931758	0.915021
1855	0.919524	0.929218	0.934728	0.922755	0.91038	0.902563	0.896543			0.917907	0.913855	0.925868	0.919329	0.942357	0.942243	1.01212	0.930734	0.915302
1856	0.919116	0.928111	0.93601	0.921899	0.909817	0.902468	0.896041			0.917635	0.914579	0.926219	0.919497	0.94226	0.94207	1.01202	0.931851	0.915208
1857	0.919422	0.928665	0.935369	0.921299	0.909333	0.901135	0.895469			0.918089	0.914217	0.925956	0.919075	0.943039	0.942504	1.01191	0.931013	0.915114
1858	0.918708	0.927926	0.934087	0.921813	0.909575	0.901897	0.895469			0.917273	0.913764	0.925168	0.918906	0.942747	0.942157	1.01098	0.931199	0.914271
1859	0.918504	0.92848	0.934472	0.92147	0.909656	0.902278	0.895397			0.917454	0.913312	0.925168	0.918653	0.943136	0.942417	1.0114	0.931385	0.914646
1860	0.91881	0.928757	0.934985	0.922156	0.909575	0.901706	0.896399			0.917091	0.914127	0.926394	0.918568	0.942163	0.942677	1.01109	0.93092	0.914365
1861	0.9183	0.929218	0.934087	0.921813	0.909656	0.902278	0.895898			0.917091	0.913493	0.925693	0.918568	0.943136	0.941723	1.01088	0.930827	0.914177
1862	0.9183	0.928111	0.934087	0.9207	0.909414	0.901897	0.895397			0.916728	0.913493	0.925255	0.918906	0.942844	0.942504	1.01077	0.931385	0.914084
1863	0.918402	0.928203	0.934215	0.921214	0.909092	0.902468	0.895397			0.91691	0.913674	0.925255	0.91823	0.942552	0.94233	1.00995	0.93213	0.913334
1864	0.918606	0.92848	0.934087	0.920786	0.909092	0.901325	0.895683			0.91691	0.913041	0.925693	0.918146	0.941968	0.941983	1.01046	0.931665	0.913803
1865	0.91728	0.92765	0.933446	0.921128	0.909092	0.901421	0.89461			0.917273	0.913312	0.92508	0.918484	0.941968	0.94181	1.01046	0.931665	0.913803
1866	0.917688	0.927926	0.933189	0.921556	0.908367	0.901421	0.89554			0.91691	0.913584	0.924642	0.918315	0.942065	0.941376	1.01109	0.931013	0.914365
1867	0.917484	0.927834	0.933831	0.92147	0.909736	0.901611	0.895111			0.917907	0.913131	0.92508	0.918568	0.942357	0.941897	1.01109	0.930641	0.914365
1868	0.918198	0.928111	0.9346	0.921214	0.909253	0.901135	0.895612			0.917091	0.913221	0.925781	0.918484	0.94265	0.941203	1.01046	0.931199	0.913803
1869	0.918096	0.927557	0.935369	0.920871	0.908609	0.900754	0.894967			0.91691	0.913221	0.925255	0.918315	0.94187	0.941376	1.01036	0.931479	0.913709
1870	0.918096	0.928388	0.935113	0.920786	0.90885	0.901135	0.894466			0.917091	0.913041	0.924817	0.918568	0.941968	0.94155	1.01036	0.931106	0.913709
1871	0.917586	0.927465	0.935113	0.921128	0.908609	0.900944	0.894681			0.91691	0.912679	0.924992	0.918399	0.941676	0.941029	1.01067	0.930361	0.91399
1872	0.917484	0.927834	0.934215	0.920871	0.908448	0.901611	0.895039			0.916547	0.912588	0.925168	0.918653	0.942357	0.94181	1.01129	0.930547	0.914552
1873	0.917076	0.928203	0.933959	0.9207	0.908609	0.900849	0.894252			0.917182	0.912679	0.92508	0.918568	0.942163	0.941289	1.01036	0.929896	0.913709
1874	0.91728	0.928019	0.933831	0.9201	0.908528	0.901135	0.894824			0.917	0.913131	0.924992	0.91823	0.94187	0.941463	1.01046	0.93092	0.913803
1875	0.917178	0.927742	0.934215	0.9207	0.908609	0.900849	0.895469			0.917091	0.913221	0.925255	0.918399	0.941481	0.941637	1.01015	0.932316	0.913521
1876	0.917484	0.927373	0.934856	0.921128	0.908448	0.900944	0.894395			0.917273	0.912679	0.925168	0.918822	0.941968	0.940769	1.00912	0.930454	0.912585
1877	0.919932	0.927557	0.933446	0.920443	0.908206	0.900944	0.893607			0.916366	0.912136	0.92508	0.917892	0.942163	0.941289	1.00984	0.930827	0.91324
1878	0.917892	0.926727	0.934087	0.920357	0.908126	0.900564	0.89418			0.916366	0.912226	0.924554	0.918399	0.942163	0.94155	1.00932	0.93092	0.912772
1879	0.919728	0.927834	0.934087	0.919929	0.908045	0.90104	0.89461			0.916547	0.912588	0.925255	0.918484	0.941384	0.941376	1.01015	0.930454	0.913521
1880	0.9183	0.92728	0.933703	0.920443	0.908287	0.900468	0.894466			0.916638	0.912407	0.925431	0.917892	0.94187	0.94181	1.01005	0.930734	0.913428
1881	0.918402	0.927557	0.934087	0.920786	0.908609	0.900373	0.894824			0.915912	0.912769	0.924992	0.918484	0.941286	0.941289	1.00974	0.931665	0.913147
1882	0.917178	0.92765	0.935882	0.920186	0.908448	0.900564	0.894323			0.916728	0.91286	0.924466	0.918399	0.942163	0.941723	1.01015	0.930268	0.913521
1883	0.917586	0.92728	0.935241	0.920957	0.907884	0.900944	0.894395			0.916275	0.911955	0.924116	0.918822	0.941578	0.941637	1.00953	0.929896	0.912959
1884	0.916158	0.92728	0.934215	0.919501	0.907482	0.900849	0.893321			0.916638	0.911955	0.924554	0.918399	0.941578	0.941289	1.01067	0.930361	0.91399
1885	0.916566	0.927188	0.933959	0.919586	0.907804	0.899611	0.893178			0.916366	0.912679	0.924291	0.91823	0.941189	0.941723	1.01067	0.929617	0.91399
1886	0.916362	0.92728	0.934472	0.920357	0.907562	0.900087	0.894323			0.916547	0.911864	0.923678	0.918146	0.941578	0.940769	1.00984	0.929896	0.91324
1887	0.916872	0.927003	0.933574	0.919929	0.907723	0.899706	0.894037			0.916184	0.912226	0.924204	0.91823	0.941676	0.940943	1.00964	0.930175	0.913053
1888	0.916362	0.927834	0.933318	0.9201	0.907804	0.900182	0.893464			0.916184	0.912498	0.924817	0.917639	0.942065	0.941116	1.0086	0.929896	0.912116
1889	0.91728	0.92728	0.933318	0.919929	0.907965	0.899421	0.893464			0.915821	0.911412	0.924204	0.917386	0.941384	0.939902	1.00922	0.92971	0.912678
1890	0.916872	0.927003	0.933831	0.91933	0.90732	0.900087	0.893464			0.916002	0.911593	0.923678	0.91747	0.940897	0.940336	1.00922	0.930268	0.912678
1891	0.915852	0.927003	0.933189	0.919672	0.907401	0.899992	0.893178			0.915005	0.911502	0.924204	0.917048	0.940994	0.939729	1.00881	0.930547	0.912304
1892	0.91524	0.927557	0.932676	0.919073	0.906998	0.900468	0.892963			0.915458	0.911321	0.923853	0.916963	0.940702	0.940162	1.00974	0.930454	0.913147
1893	0.915546	0.926911	0.932933	0.919586	0.907159	0.899611	0.892676			0.91564	0.911593	0.923941	0.916794	0.940897	0.940682	1.00881	0.930454	0.912304
1894	0.916362	0.926819	0.933574	0.920015	0.90724	0.899516	0.893679			0.91564	0.911864	0.923766	0.917217	0.940605	0.940596	1.00953	0.929803	0.912959
1895	0.916158	0.926819	0.933703	0.919929	0.907562	0.899801	0.893607			0.916093	0.911683	0.924466	0.916963	0.941092	0.941289	1.01005	0.929244	0.913428
1896	0.916158	0.926358	0.933831	0.919672	0.907562	0.899801	0.892676			0.91573	0.91105	0.924116	0.916879	0.94041	0.940856	1.01026	0.929524	0.913615
1897	0.916158	0.927003	0.934215	0.918645	0.906837	0.899421	0.892748			0.915458	0.911412	0.924029	0.916794	0.941286	0.940856	1.00953	0.92971	0.912959
1898	0.916056	0.926727	0.934215	0.91933	0.906918	0.898849	0.893178			0.915458	0.911683	0.923941	0.916625	0.940897	0.941289	1.00891	0.92971	0.912397
1899	0.915546	0.926542	0.933831	0.919586	0.90724	0.899135	0.892605			0.915458	0.911412	0.924466	0.916625	0.940994	0.940682	1.0087	0.929896	0.91221
1900	0.916158	0.926727	0.933446	0.919758	0.906918	0.900087	0.893178			0.914733	0.911502	0.923941	0.916203	0.94041	0.941116	1.0086	0.929617	0.912116
1901	0.915138	0.927373	0.933189	0.919501	0.906757	0.899611	0.893464			0.91564	0.91105	0.923941	0.916541	0.9408	0.940769	1.00922	0.928965	0.912678
1902	0.915954	0.926634	0.932805	0.91873	0.907159	0.89923	0.892963			0.914914	0.910688	0.923766	0.916625	0.940507	0.940422	1.00974	0.930082	0.913147
1903	0.91524	0.926542	0.932676	0.918816	0.906757	0.898849	0.892462			0.915005	0.910778	0.924466	0.916287	0.941092	0.940596	1.0086	0.930361	0.912116
1904	0.915138	0.925896	0.932548	0.919073	0.906113	0.899039	0.89196			0.914823	0.91105	0.923766	0.916203	0.939826	0.939729	1.0086	0.929244	0.912116
1905	0.91473	0.926265	0.932164	0.918816	0.906354	0.898849	0.892104			0.915277	0.91114	0.923678	0.916287	0.940215	0.939902	1.00808	0.929896	0.911648
1906	0.915852	0.926542	0.932035	0.919073	0.906354	0.898563	0.892963			0.914279	0.911502	0.923327	0.916203	0.94041	0.939729	1.00829	0.929058	0.911835
1907	0.916362	0.926634	0.932676	0.918559	0.906274	0.899039	0.892175			0.915095	0.911321	0.924029	0.916203	0.940994	0.939815	1.00943	0.929244	0.912866
1908	0.916974	0.926542	0.933061	0.918902	0.906435	0.89923	0.892247			0.914823	0.910417	0.923152	0.916203	0.940215	0.940162	1.00922	0.930175	0.912678
1909	0.916056	0.926358	0.933831	0.91873	0.907079	0.899516	0.892533			0.915368	0.910597	0.92324	0.916287	0.940313	0.939729	1.00953	0.930082	0.912959
1910	0.915648	0.926634	0.933061	0.91873	0.906757	0.898278	0.89196			0.914642	0.910688	0.922714	0.916457	0.940215	0.939989	1.00964	0.928965	0.913053
1911	0.915138	0.925988	0.933189	0.919415	0.906032	0.898658	0.891531			0.914823	0.910597	0.923152	0.916287	0.940215	0.940422	1.0085	0.929058	0.912022
1912	0.914526	0.925988	0.933446	0.918216	0.906354	0.898658	0.891531			0.914642	0.910597	0.922626	0.916287	0.939923	0.940075	1.0087	0.928965	0.91221
1913	0.914832	0.926727	0.933318	0.918559	0.906113	0.898468	0.891674			0.915005	0.910688	0.922539	0.916794	0.940313	0.940856	1.00881	0.928593	0.912304
1914	0.91473	0.925804	0.931779	0.918302	0.905629	0.898563	0.892032			0.914461	0.910417	0.922539	0.916034	0.939728	0.941463	1.0085	0.930082	0.912022
1915	0.915852	0.925712	0.932035	0.91873	0.906032	0.898087	0.891889			0.914551	0.910236	0.923415	0.916203	0.939728	0.940422	1.00829	0.928965	0.911835
1916	0.915138	0.92645	0.932292	0.918987	0.906274	0.898278	0.891173			0.91437	0.910688	0.922802	0.916372	0.939826	0.940249	1.00767	0.928593	0.911273
1917	0.915954	0.925988	0.932676	0.918045	0.906032	0.898278	0.891889			0.914007	0.910236	0.922802	0.915612	0.94002	0.939295	1.00829	0.928593	0.911835
1918	0.913914	0.925158	0.932035	0.917788	0.905227	0.898563	0.891388			0.914098	0.910145	0.922802	0.91595	0.94002	0.939468	1.00746	0.929244	0.911086
1919	0.914832	0.926081	0.932548	0.917874	0.905791	0.897897	0.89103			0.913916	0.910054	0.923415	0.916034	0.939339	0.939295	1.00891	0.928965	0.912397
1920	0.914118	0.925896	0.932676	0.917959	0.906515	0.897801	0.891746			0.915095	0.910054	0.922714	0.915358	0.939436	0.939122	1.00881	0.92971	0.912304
1921	0.914526	0.926265	0.932933	0.918302	0.905469	0.897992	0.89196			0.91437	0.909964	0.922626	0.91595	0.939242	0.939989	1.0085	0.929989	0.912022
1922	0.914118	0.925619	0.932164	0.918473	0.905388	0.898182	0.891316			0.914461	0.910326	0.923152	0.916034	0.940605	0.939382	1.0087	0.928313	0.91221
1923	0.914424	0.925527	0.932805	0.918045	0.905871	0.897611	0.890815			0.914733	0.910236	0.92359	0.916794	0.939242	0.939382	1.00767	0.928686	0.911273
1924	0.913812	0.925158	0.933574	0.917788	0.905549	0.897325	0.890242			0.914642	0.909874	0.922626	0.916034	0.940215	0.939555	1.0087	0.928686	0.91221
1925	0.914016	0.925158	0.932933	0.91736	0.904744	0.898182	0.890815			0.913916	0.910326	0.922363	0.915527	0.939339	0.939295	1.00891	0.928872	0.912397
1926	0.913302	0.925804	0.932292	0.917874	0.905549	0.898182	0.891388			0.914823	0.909693	0.922626	0.915443	0.939631	0.939642	1.00798	0.928313	0.911554
1927	0.913812	0.925158	0.932676	0.918045	0.906274	0.898182	0.890672			0.914007	0.908788	0.922977	0.915443	0.939728	0.938948	1.00829	0.928779	0.911835
1928	0.91473	0.925619	0.932805	0.917874	0.904905	0.898182	0.890743			0.91437	0.90924	0.922626	0.914936	0.939728	0.939295	1.00684	0.927848	0.910523
1929	0.91422	0.925435	0.931522	0.91736	0.905066	0.897992	0.891459			0.914007	0.909783	0.922188	0.914767	0.939339	0.939729	1.00704	0.92822	0.910711
1930	0.914628	0.92525	0.93165	0.916761	0.905066	0.898087	0.890242			0.913554	0.909693	0.922188	0.914514	0.938755	0.939295	1.00715	0.929058	0.910804
1931	0.9132	0.924696	0.932164	0.917446	0.904744	0.896944	0.890027			0.914188	0.909421	0.922714	0.914598	0.939242	0.939642	1.00725	0.928779	0.910898
1932	0.913506	0.925804	0.932292	0.917959	0.904261	0.897515	0.889956			0.914098	0.909783	0.922013	0.914429	0.939242	0.939208	1.00756	0.928406	0.911179
1933	0.912996	0.924881	0.932035	0.917702	0.904905	0.897039	0.890385			0.913826	0.909059	0.9221	0.914429	0.939631	0.939122	1.00694	0.92822	0.910617
1934	0.91422	0.924881	0.931907	0.917446	0.904824	0.897897	0.8906			0.914551	0.909421	0.92175	0.914514	0.938755	0.939642	1.00715	0.928034	0.910804
1935	0.91371	0.925527	0.932548	0.917018	0.904261	0.897706	0.890242			0.914279	0.910417	0.922714	0.914429	0.939436	0.938948	1.00756	0.928127	0.911179
1936	0.91626	0.924973	0.93242	0.917274	0.904422	0.897039	0.890027			0.914098	0.90924	0.922013	0.914514	0.93895	0.939295	1.00684	0.929058	0.910523
1937	0.914628	0.925527	0.932933	0.917274	0.904824	0.897897	0.890743			0.913735	0.90924	0.921838	0.914091	0.939631	0.939035	1.00839	0.928593	0.911929
1938	0.913914	0.925066	0.933061	0.917274	0.9041	0.896944	0.889669			0.914007	0.90915	0.9214	0.914091	0.938657	0.938341	1.00736	0.928127	0.910992
1939	0.912996	0.925066	0.932676	0.917103	0.904341	0.897706	0.889526			0.913916	0.908426	0.9221	0.91426	0.939339	0.939035	1.00715	0.928034	0.910804
1940	0.913404	0.924512	0.932676	0.916846	0.904422	0.896754	0.890242			0.913372	0.908969	0.92175	0.913753	0.938657	0.938514	1.00663	0.927661	0.910336
1941	0.912894	0.92525	0.931907	0.916932	0.904422	0.897325	0.890385			0.913554	0.90915	0.921925	0.913922	0.939339	0.938775	1.0056	0.927382	0.909399
1942	0.913404	0.924604	0.931522	0.917018	0.903697	0.89723	0.889741			0.913281	0.908878	0.921575	0.913838	0.939144	0.938861	1.00653	0.92822	0.910242
1943	0.9132	0.924512	0.931522	0.916846	0.903697	0.896468	0.889454			0.913191	0.909421	0.922451	0.913584	0.939339	0.938168	1.00601	0.92822	0.909774
1944	0.912996	0.924789	0.931009	0.917617	0.904261	0.896277	0.88881			0.913009	0.908607	0.92175	0.913415	0.938657	0.938428	1.00642	0.927568	0.910148
1945	0.913302	0.924881	0.931394	0.916332	0.903939	0.895992	0.889454			0.913463	0.908426	0.9221	0.913331	0.93895	0.937994	1.00673	0.928034	0.910429
1946	0.912792	0.924604	0.932035	0.916332	0.903294	0.897039	0.889526			0.912737	0.908245	0.92175	0.913247	0.938755	0.938168	1.00611	0.928034	0.909867
1947	0.912894	0.924696	0.932035	0.916675	0.90418	0.896849	0.889526			0.913191	0.908969	0.922363	0.9135	0.939242	0.938861	1.00663	0.927661	0.910336
1948	0.912894	0.925435	0.93165	0.916589	0.9041	0.896658	0.889884			0.9131	0.909421	0.921925	0.913415	0.938755	0.938341	1.00653	0.928313	0.910242
1949	0.9132	0.924419	0.931779	0.917189	0.903616	0.895896	0.889884			0.9131	0.908788	0.921663	0.913922	0.938365	0.939035	1.00694	0.92822	0.910617
1950	0.912588	0.924604	0.931779	0.916504	0.903456	0.896087	0.888309			0.912919	0.908788	0.921224	0.914091	0.938073	0.938861	1.00746	0.927103	0.911086
1951	0.913098	0.924512	0.932164	0.91599	0.903536	0.896182	0.888667			0.913372	0.908064	0.921838	0.913584	0.937781	0.938514	1.00622	0.927289	0.909961
1952	0.91116	0.924327	0.932548	0.916504	0.903375	0.89542	0.888953			0.912646	0.907702	0.9214	0.914007	0.939047	0.939208	1.00653	0.92701	0.910242
1953	0.91218	0.923774	0.932035	0.916247	0.903294	0.895992	0.889097			0.913281	0.908335	0.921224	0.914176	0.938073	0.938601	1.0058	0.926917	0.909587
1954	0.911976	0.925158	0.932035	0.916761	0.903778	0.896087	0.889025			0.912556	0.908516	0.921487	0.913584	0.938755	0.938428	1.0057	0.927848	0.909493
1955	0.91269	0.924419	0.931394	0.916161	0.903456	0.897039	0.88881			0.912646	0.908335	0.921838	0.913753	0.938268	0.938601	1.00663	0.927755	0.910336
1956	0.912282	0.92405	0.930368	0.916247	0.902972	0.896182	0.888739			0.912283	0.908697	0.9214	0.913753	0.938755	0.937734	1.0057	0.927103	0.909493
1957	0.914322	0.924235	0.930496	0.916075	0.903053	0.895706	0.889168			0.912011	0.908516	0.921312	0.912993	0.93856	0.937907	1.00591	0.927196	0.90968
1958	0.912792	0.924143	0.931779	0.915476	0.903133	0.896087	0.887879			0.912465	0.907792	0.920961	0.913415	0.938657	0.9373	1.00539	0.927475	0.909212
1959	0.912078	0.924143	0.931009	0.916332	0.903053	0.896277	0.888452			0.912011	0.907973	0.921312	0.9135	0.938073	0.937474	1.00549	0.927103	0.909305
1960	0.91167	0.923681	0.930753	0.916504	0.903053	0.895706	0.88924			0.912283	0.908969	0.920786	0.913162	0.937878	0.937994	1.00632	0.928313	0.910055
1961	0.91167	0.924604	0.931266	0.916418	0.903294	0.895039	0.888381			0.912556	0.908064	0.920786	0.913753	0.93817	0.937474	1.00642	0.927755	0.910148
1962	0.912078	0.923681	0.93165	0.916247	0.903053	0.895706	0.888166			0.912374	0.908607	0.920611	0.913669	0.938657	0.938254	1.00736	0.926637	0.910992
1963	0.912078	0.924419	0.931266	0.915476	0.90265	0.895706	0.888524			0.912011	0.908154	0.920874	0.914514	0.938268	0.937907	1.00642	0.92673	0.910148
1964	0.911976	0.923958	0.930881	0.915733	0.90257	0.895706	0.888237			0.912283	0.906887	0.920348	0.9135	0.937684	0.937561	1.00591	0.927103	0.90968
1965	0.911466	0.923404	0.931009	0.915904	0.903053	0.894944	0.887593			0.911558	0.90734	0.920436	0.913078	0.937781	0.938775	1.00601	0.92673	0.909774
1966	0.911364	0.923866	0.932292	0.915818	0.90257	0.895325	0.887521			0.911921	0.907883	0.920611	0.913247	0.938657	0.938168	1.00508	0.926823	0.90893
1967	0.911262	0.924143	0.931522	0.915818	0.90257	0.89523	0.888166			0.911921	0.907611	0.921049	0.913331	0.937684	0.937647	1.00591	0.927196	0.90968
1968	0.911976	0.924327	0.930496	0.91539	0.902972	0.895515	0.88881			0.912011	0.90743	0.920699	0.91274	0.937392	0.938081	1.00601	0.925706	0.909774
1969	0.910956	0.923312	0.93024	0.915476	0.902489	0.895134	0.88745			0.911467	0.907249	0.920786	0.912317	0.937489	0.937214	1.00549	0.927196	0.909305
1970	0.911364	0.923589	0.930112	0.915476	0.902248	0.894944	0.886877			0.91183	0.907249	0.920523	0.912655	0.937586	0.937387	1.00539	0.92701	0.909212
1971	0.91065	0.922943	0.929342	0.915219	0.902248	0.894944	0.88745			0.911286	0.907069	0.921224	0.912233	0.937489	0.93678	1.00456	0.926917	0.908462
1972	0.911568	0.923404	0.929599	0.916247	0.902006	0.894182	0.88702			0.911467	0.907702	0.920699	0.912486	0.937392	0.936867	1.00497	0.92701	0.908837
1973	0.910752	0.923866	0.930368	0.914877	0.90257	0.894658	0.887235			0.911014	0.907883	0.920874	0.912148	0.937197	0.93678	1.00591	0.92701	0.90968
1974	0.9132	0.923404	0.931394	0.914962	0.902409	0.894372	0.88745			0.91183	0.90734	0.920786	0.912148	0.9371	0.936867	1.00611	0.926358	0.909867
1975	0.91218	0.923404	0.931009	0.915562	0.90265	0.895325	0.887378			0.911376	0.907521	0.921487	0.912402	0.937392	0.9373	1.00642	0.926079	0.910148
1976	0.91218	0.923681	0.930881	0.914877	0.902489	0.89523	0.887307			0.911467	0.906887	0.920436	0.912486	0.937197	0.93678	1.00528	0.927568	0.909118
1977	0.911466	0.923681	0.930881	0.915219	0.901926	0.894277	0.886734			0.911467	0.906435	0.920261	0.912148	0.937489	0.937387	1.0058	0.926917	0.909587
1978	0.910242	0.922759	0.931522	0.914962	0.902087	0.894658	0.886304			0.911558	0.906435	0.920085	0.912317	0.936807	0.938168	1.00528	0.926172	0.909118
1979	0.910038	0.923958	0.931009	0.914534	0.901684	0.894087	0.887378			0.911467	0.907159	0.920436	0.912317	0.9371	0.937821	1.00539	0.925799	0.909212
1980	0.910446	0.922943	0.930112	0.915219	0.901765	0.895134	0.887164			0.911739	0.906797	0.919822	0.912148	0.937002	0.938428	1.0058	0.925799	0.909587
1981	0.910548	0.923128	0.930496	0.914877	0.901845	0.893801	0.886591			0.911376	0.906978	0.91991	0.912148	0.937976	0.937821	1.00497	0.925706	0.908837
1982	0.91116	0.923404	0.929983	0.915048	0.902087	0.894277	0.886806			0.911739	0.907159	0.91991	0.912064	0.937002	0.937647	1.00497	0.926637	0.908837
1983	0.91065	0.923404	0.928958	0.914534	0.901443	0.894277	0.886877			0.911286	0.906254	0.920261	0.911641	0.937392	0.937474	1.00414	0.92673	0.908087
1984	0.910446	0.922851	0.929983	0.91462	0.901443	0.894658	0.886018			0.91056	0.905983	0.919735	0.911726	0.936418	0.936693	1.00414	0.925706	0.908087
1985	0.91065	0.92322	0.929727	0.914277	0.901765	0.894468	0.886304			0.911376	0.906978	0.919647	0.911641	0.936807	0.93678	1.00477	0.926358	0.908649
1986	0.909528	0.923404	0.929727	0.913849	0.901281	0.893515	0.886376			0.911014	0.906526	0.919647	0.91181	0.936905	0.936693	1.00456	0.925892	0.908462
1987	0.910242	0.922759	0.929983	0.914705	0.901201	0.894372	0.886877			0.911376	0.906526	0.919998	0.911726	0.93671	0.93678	1.00487	0.926079	0.908743
1988	0.910038	0.922943	0.930625	0.914791	0.901362	0.893991	0.886806			0.911558	0.906616	0.919559	0.91181	0.936223	0.93704	1.00446	0.927382	0.908368
1989	0.911262	0.92202	0.930368	0.914962	0.901281	0.893801	0.885732			0.911739	0.905802	0.919735	0.912233	0.936223	0.936433	1.00497	0.926358	0.908837
1990	0.91014	0.922666	0.93024	0.914363	0.901121	0.893229	0.886018			0.910832	0.906163	0.919559	0.912486	0.93671	0.93652	1.00518	0.925055	0.909024
1991	0.910038	0.922482	0.929727	0.913592	0.901281	0.893325	0.885946			0.911649	0.906706	0.919998	0.911641	0.93671	0.936867	1.00528	0.925427	0.909118
1992	0.909222	0.922943	0.931138	0.91402	0.900959	0.893896	0.885016			0.910741	0.906073	0.919297	0.911979	0.93671	0.936433	1.00549	0.92552	0.909305
1993	0.909834	0.922389	0.931138	0.914363	0.900718	0.893991	0.885875			0.911286	0.905802	0.919559	0.911979	0.93632	0.936693	1.00404	0.925427	0.907994
1994	0.909528	0.922851	0.929855	0.914363	0.90104	0.893706	0.886806			0.911014	0.905892	0.91991	0.911557	0.936515	0.936607	1.00363	0.926358	0.907619
1995	0.90963	0.923128	0.929342	0.914363	0.90104	0.893039	0.885946			0.910923	0.905983	0.920348	0.911895	0.93671	0.936607	1.00383	0.925892	0.907806
1996	0.909732	0.922482	0.929599	0.913335	0.900154	0.89361	0.88566			0.91056	0.905711	0.919384	0.911895	0.93632	0.93678	1.00352	0.925241	0.907525
1997	0.910038	0.922851	0.929471	0.913849	0.900476	0.893039	0.885159			0.910651	0.905983	0.919384	0.912148	0.935931	0.936346	1.00446	0.925799	0.908368
[truncated: 13,002 more rows]
