# Supplementary material for: An Orai1 gain-of-function tubular aggregate myopathy mouse model phenocopies key features of the human disease
Source: EMBO J. 2024 Oct 17;43(23):5941–71. doi: 10.1038/s44318-024-00273-4 (PMC11612304; doi:10.1038/s44318-024-00273-4)
Supplement: Supplementary file 5 — Source data Fig. 3 [file 44318_2024_273_MOESM5_ESM.zip › Figure 3/3K/Max Specific Force, Time to 50% max force and dF_dt at Decay.xlsx]

## Sheet: Stats
Sample	Maxium specific Force (N/mm2)	time to 1/2 of max force (sec)	df/dt ar decay (mN/sec)
WT-1	0.17716	16.9198	-22.8013
WT-2	0.229203	17.2823	-19.163
WT-3	0.152239	9.74386	-29.0295
WT-4	0.18336	11.9229	-15.7326
WT-5	0.213797	13.586	-16.331
GS-1	0.129281	17.0484	-9.60392
GS-2	0.177022	12.6412	-11.0418
GS-3	0.092701	17.9247	-11.1376
GS-4	0.119444	18.0638	-8.76172
GS-5	0.178128	23.077	-8.80454
GS-6	0.117518	21.0917	-10.0913
GS-7	0.151745	16.3082	-14.6345
GS-8	0.153013	17.2758	-11.8306
