# Supplementary material for: An Orai1 gain-of-function tubular aggregate myopathy mouse model phenocopies key features of the human disease
Source: EMBO J. 2024 Oct 17;43(23):5941–71. doi: 10.1038/s44318-024-00273-4 (PMC11612304; doi:10.1038/s44318-024-00273-4)
Supplement: Supplementary file 5 — Source data Fig. 3 [file 44318_2024_273_MOESM5_ESM.zip › Figure 3/3K/Raw data for SOL muscle 150Hz sustained stimulation (Used to plot traces).xlsx]

## Sheet: Sheet1
	WT (n=5)								GS (n=8)
Time (ms)	Sample 1	Sample 2	Sample 3	Sample 4	Sample 5				Sample 1	Sample 2	Sample 3	Sample 4	Sample 5	Sample 6	Sample 7	Sample 8
0	0.026465	0.0249855	0.049529	0.020259	0.021127				0.0345558	0.0237221	0.067182	0.03172	0.018854	0.033547	0.033656	0.026522
1	0.026941	0.0269637	0.048991	0.021102	0.020761				0.0318363	0.0237221	0.067867	0.030891	0.019531	0.035385	0.033846	0.027193
2	0.027893	0.0257465	0.048812	0.019275	0.020517				0.032046	0.0231679	0.06958	0.031554	0.018516	0.036203	0.03139	0.027361
3	0.027179	0.025594	0.048632	0.021383	0.020273				0.032255	0.0248309	0.067867	0.030061	0.019305	0.033956	0.033467	0.026187
4	0.026227	0.0263551	0.049888	0.019837	0.020273				0.0307907	0.0246925	0.069237	0.029895	0.019305	0.034364	0.033279	0.028702
5	0.028131	0.0257465	0.049171	0.020118	0.021127				0.0326736	0.0237221	0.068209	0.029066	0.019643	0.03702	0.034979	0.027193
6	0.028607	0.0257465	0.047915	0.020539	0.020883				0.0318363	0.0248309	0.068209	0.030227	0.018742	0.03559	0.032146	0.026858
7	0.028369	0.0263551	0.048991	0.019978	0.021005				0.0328826	0.0233064	0.066498	0.032052	0.018516	0.034364	0.032901	0.02669
8	0.026941	0.0257465	0.050247	0.021523	0.020273				0.0328826	0.0239994	0.066498	0.029895	0.01908	0.034773	0.032334	0.02887
9	0.027893	0.0257465	0.048812	0.019275	0.019541				0.0318363	0.023861	0.069237	0.031388	0.019418	0.033956	0.033846	0.026187
10	0.028369	0.0265072	0.048274	0.021804	0.019907				0.0335102	0.023861	0.071291	0.029729	0.01908	0.035794	0.033846	0.027696
11	0.026941	0.0251375	0.048453	0.019556	0.020395				0.032046	0.0249694	0.068209	0.030061	0.018516	0.035385	0.032523	0.027529
12	0.027179	0.0269637	0.050785	0.020259	0.021005				0.032255	0.0242767	0.066498	0.030891	0.018967	0.03416	0.032334	0.027025
13	0.025751	0.025594	0.049709	0.020539	0.021249				0.032464	0.0234453	0.066498	0.030061	0.019756	0.03416	0.031957	0.025685
14	0.027655	0.0262031	0.048812	0.019978	0.020761				0.0312087	0.023861	0.069922	0.032052	0.019305	0.036816	0.034412	0.027864
15	0.026465	0.0260506	0.049171	0.021242	0.020639				0.0343468	0.0231679	0.068895	0.029895	0.01829	0.034773	0.033467	0.027025
16	0.025989	0.025442	0.050426	0.019837	0.020761				0.0318363	0.0245536	0.068895	0.030559	0.018967	0.03416	0.033467	0.026522
17	0.025513	0.0265072	0.050426	0.021242	0.020395				0.0328826	0.0235837	0.068209	0.030061	0.018967	0.034773	0.031579	0.027193
18	0.026941	0.0251375	0.049529	0.020259	0.021005				0.0330916	0.0241379	0.068895	0.029729	0.02032	0.034569	0.033656	0.027361
19	0.026703	0.025594	0.049709	0.020539	0.022713				0.0314183	0.0245536	0.066498	0.030393	0.01829	0.035999	0.033279	0.02669
20	0.026227	0.0263551	0.049709	0.021804	0.021127				0.0326736	0.0242767	0.067525	0.030061	0.018516	0.034977	0.035167	0.026522
21	0.025513	0.0257465	0.050785	0.020118	0.021249				0.0307907	0.023861	0.068895	0.031554	0.019192	0.033956	0.032901	0.027696
22	0.026703	0.0251375	0.049529	0.020539	0.021005				0.0312087	0.0234453	0.071977	0.030393	0.018854	0.034977	0.032334	0.026355
23	0.025275	0.0263551	0.048632	0.020118	0.020883				0.032464	0.0234453	0.065812	0.030725	0.01908	0.036203	0.032523	0.02669
24	0.028131	0.0258986	0.049171	0.020821	0.021249				0.032255	0.0246925	0.066154	0.029564	0.018178	0.035794	0.034034	0.027864
25	0.025989	0.0265072	0.050067	0.02068	0.021981				0.0347654	0.0234453	0.068209	0.029232	0.01908	0.033343	0.034601	0.027361
26	0.026227	0.0260506	0.049171	0.020539	0.021493				0.0330916	0.0258009	0.069922	0.030891	0.01908	0.035182	0.032146	0.025516
27	0.026465	0.0251375	0.048812	0.020118	0.021005				0.0328826	0.0239994	0.06958	0.029895	0.01908	0.034364	0.032901	0.027864
28	0.027893	0.0262031	0.048632	0.020399	0.020273				0.0326736	0.0234453	0.068209	0.031223	0.01829	0.035385	0.03139	0.027193
29	0.027179	0.02529	0.049709	0.020118	0.020151				0.0314183	0.0246925	0.066498	0.030725	0.019192	0.034977	0.034601	0.027361
30	0.025751	0.0257465	0.048812	0.020961	0.020395				0.0314183	0.0235837	0.068209	0.030227	0.019192	0.034364	0.033467	0.025851
31	0.027893	0.025594	0.047736	0.019696	0.020761				0.0318363	0.0241379	0.068552	0.030559	0.019305	0.033751	0.033656	0.028199
32	0.028845	0.02529	0.048274	0.021102	0.021127				0.0316273	0.0246925	0.068209	0.029564	0.018403	0.036816	0.03139	0.025685
33	0.028845	0.0262031	0.049171	0.020399	0.020883				0.032464	0.0239994	0.068895	0.030891	0.018628	0.034977	0.033846	0.026858
34	0.026941	0.0262031	0.048812	0.019978	0.020273				0.032255	0.0242767	0.06958	0.030559	0.019192	0.033547	0.033846	0.027361
35	0.027655	0.0251375	0.047915	0.020961	0.020395				0.0337192	0.0235837	0.068552	0.031554	0.019305	0.034977	0.033656	0.027361
36	0.027893	0.0269637	0.047915	0.019416	0.020151				0.0330916	0.0237221	0.066498	0.029895	0.019643	0.036816	0.03309	0.025685
37	0.027655	0.0251375	0.050067	0.020961	0.020029				0.0316273	0.0235837	0.067867	0.030227	0.018065	0.033956	0.032146	0.027193
38	0.027417	0.0258986	0.048991	0.019275	0.021005				0.032464	0.0234453	0.070606	0.030725	0.019531	0.034977	0.033279	0.026858
39	0.026941	0.0257465	0.048632	0.020961	0.020517				0.0318363	0.0244152	0.068895	0.029232	0.019756	0.035182	0.033467	0.026187
40	0.027655	0.02529	0.048812	0.019837	0.020273				0.0326736	0.0239994	0.066154	0.031554	0.019418	0.034773	0.03479	0.026858
41	0.028131	0.0269637	0.049888	0.020118	0.020395				0.0318363	0.0246925	0.065812	0.031056	0.018516	0.03559	0.032146	0.026019
42	0.026465	0.025594	0.049709	0.02068	0.020517				0.032464	0.0242767	0.06958	0.031056	0.018967	0.034977	0.03309	0.027696
43	0.026703	0.0265072	0.048991	0.019696	0.020517				0.0339282	0.0237221	0.069922	0.030725	0.019643	0.033751	0.032334	0.025685
44	0.026465	0.0260506	0.04935	0.021664	0.021737				0.032046	0.0241379	0.069237	0.028734	0.019418	0.035999	0.034601	0.02887
45	0.027179	0.0260506	0.050247	0.019275	0.022469				0.0318363	0.0233064	0.067525	0.030061	0.018403	0.036408	0.033656	0.026187
46	0.025513	0.0257465	0.050247	0.021242	0.021737				0.032464	0.0235837	0.067867	0.029895	0.018516	0.033343	0.033656	0.027025
47	0.025513	0.0263551	0.049888	0.019978	0.021493				0.032046	0.0242767	0.068209	0.030891	0.019531	0.03416	0.03139	0.026522
48	0.025751	0.025594	0.050605	0.020118	0.020639				0.032255	0.0237221	0.068209	0.031223	0.018854	0.03559	0.032901	0.027864
49	0.026703	0.0271162	0.051502	0.020118	0.021127				0.0314183	0.0249694	0.069237	0.030891	0.019418	0.035182	0.033846	0.025685
50	0.026227	0.0257465	0.050605	0.019978	0.021249				0.0337192	0.0237221	0.070264	0.030891	0.018065	0.034977	0.03479	0.027193
51	0.025513	0.0262031	0.048632	0.021383	0.021005				0.0330916	0.0233064	0.068552	0.029564	0.019418	0.034773	0.033279	0.026355
52	0.025989	0.0266597	0.049529	0.019275	0.021493				0.032046	0.0248309	0.066154	0.031056	0.018516	0.033343	0.031767	0.026522
53	0.027179	0.0248334	0.049888	0.021242	0.021249				0.0349744	0.0237221	0.067525	0.030227	0.019305	0.035794	0.033656	0.026858
54	0.027179	0.0275723	0.049709	0.020539	0.020883				0.032255	0.0248309	0.069922	0.032218	0.018628	0.037225	0.032712	0.027696
55	0.026227	0.025442	0.048991	0.020399	0.020517				0.032255	0.0241379	0.070606	0.030393	0.018628	0.033751	0.03479	0.026858
56	0.026227	0.0262031	0.048274	0.021523	0.020395				0.032046	0.0239994	0.066154	0.029564	0.019643	0.033751	0.032146	0.02669
57	0.027179	0.0258986	0.049529	0.020539	0.020395				0.0309997	0.0248309	0.066154	0.030393	0.018854	0.035385	0.032901	0.028367
58	0.027655	0.025594	0.050247	0.020821	0.020761				0.032464	0.0237221	0.068552	0.029397	0.018742	0.035182	0.031579	0.026522
59	0.026941	0.0260506	0.048632	0.020399	0.020761				0.032255	0.0234453	0.069922	0.030227	0.018628	0.035794	0.034412	0.027193
60	0.026941	0.0263551	0.047915	0.020399	0.020273				0.0328826	0.0241379	0.068895	0.030393	0.019756	0.034364	0.033656	0.026355
61	0.027417	0.02529	0.047915	0.020821	0.020029				0.0339282	0.0241379	0.068209	0.030725	0.018854	0.033956	0.032901	0.027361
62	0.027417	0.0263551	0.048812	0.02068	0.019907				0.0326736	0.0252467	0.067867	0.03172	0.019192	0.035182	0.031957	0.026355
63	0.028845	0.025594	0.048812	0.020539	0.020029				0.0328826	0.0244152	0.067867	0.029066	0.018065	0.035999	0.032523	0.028031
64	0.028131	0.0258986	0.048453	0.020821	0.020883				0.0314183	0.0242767	0.066154	0.029729	0.019531	0.033343	0.034034	0.027193
65	0.026703	0.0260506	0.048632	0.019837	0.021127				0.032464	0.023861	0.068209	0.029232	0.018742	0.034569	0.034034	0.027193
66	0.026941	0.0248334	0.04935	0.020961	0.021127				0.032046	0.023861	0.069237	0.030227	0.018854	0.034569	0.033279	0.026187
67	0.027893	0.0266597	0.049709	0.019416	0.020273				0.0314183	0.0244152	0.069922	0.031388	0.018403	0.03559	0.031012	0.028199
68	0.026465	0.02529	0.048991	0.021242	0.020273				0.0333006	0.0234453	0.06684	0.030393	0.019756	0.03559	0.032901	0.026522
69	0.026703	0.0269637	0.048632	0.019556	0.020517				0.0326736	0.0244152	0.066498	0.031554	0.019643	0.034773	0.033467	0.02669
70	0.025751	0.0257465	0.050067	0.019978	0.020883				0.0335102	0.0246925	0.068209	0.029729	0.018742	0.033751	0.034979	0.027025
71	0.026941	0.02529	0.050067	0.020821	0.021737				0.0318363	0.0237221	0.071291	0.030061	0.018516	0.036408	0.032146	0.026858
72	0.025751	0.0260506	0.049709	0.019556	0.021737				0.0314183	0.0242767	0.070949	0.030061	0.018854	0.034569	0.032334	0.026522
73	0.026227	0.0260506	0.048632	0.021523	0.021249				0.0328826	0.0235837	0.066154	0.030227	0.019643	0.033547	0.032334	0.027696
74	0.025989	0.025442	0.049709	0.019416	0.021371				0.032046	0.023861	0.06684	0.031056	0.018742	0.034773	0.03309	0.027864
75	0.026465	0.0263551	0.050964	0.021523	0.021005				0.0318363	0.0239994	0.069237	0.030061	0.01908	0.036203	0.034034	0.026187
76	0.026465	0.0260506	0.051502	0.019696	0.020761				0.032255	0.0237221	0.068895	0.030393	0.018628	0.034364	0.032523	0.027529
77	0.025989	0.02529	0.049529	0.020539	0.021371				0.032464	0.0246925	0.069922	0.029232	0.02032	0.035182	0.032901	0.027025
78	0.025751	0.0263551	0.049888	0.020259	0.021127				0.0339282	0.0246925	0.068895	0.029564	0.018516	0.034773	0.031957	0.027864
79	0.026703	0.025594	0.049888	0.019978	0.020761				0.0314183	0.0234453	0.06958	0.030393	0.019418	0.034977	0.03479	0.025851
80	0.027655	0.0269637	0.050067	0.021102	0.020883				0.032464	0.0239994	0.066154	0.029232	0.018854	0.035999	0.032901	0.027696
81	0.026227	0.0257465	0.048991	0.019696	0.020639				0.0341378	0.0235837	0.06684	0.03172	0.019869	0.03416	0.033656	0.026187
82	0.026227	0.0260506	0.048812	0.021383	0.020639				0.0314183	0.0242767	0.068895	0.030227	0.018967	0.033547	0.032146	0.027361
83	0.026941	0.0266597	0.050426	0.020259	0.021371				0.0312087	0.0237221	0.071633	0.030393	0.018516	0.03559	0.033279	0.026858
84	0.029084	0.0258986	0.049529	0.020821	0.021371				0.0314183	0.0237221	0.067867	0.029895	0.018967	0.035999	0.033279	0.027864
85	0.028369	0.0260506	0.048274	0.02068	0.020761				0.032255	0.0246925	0.067182	0.029066	0.019531	0.033956	0.03479	0.025181
86	0.026703	0.025442	0.048453	0.020399	0.020273				0.0328826	0.0241379	0.06684	0.030559	0.019756	0.034977	0.03309	0.026522
87	0.026941	0.0262031	0.049529	0.02068	0.019663				0.0330916	0.023861	0.070949	0.030061	0.01829	0.034977	0.031579	0.026858
88	0.028131	0.0258986	0.048991	0.020118	0.020151				0.0339282	0.0241379	0.068895	0.03172	0.01908	0.035385	0.032901	0.026858
89	0.029798	0.0263551	0.048632	0.020399	0.020395				0.0337192	0.0234453	0.068552	0.030891	0.018628	0.03559	0.033279	0.025516
90	0.028131	0.0249855	0.048274	0.020821	0.020639				0.0312087	0.0246925	0.06547	0.030725	0.019192	0.034773	0.034601	0.028702
91	0.025751	0.0269637	0.04935	0.020399	0.020883				0.032046	0.023861	0.068895	0.030559	0.01829	0.033138	0.032334	0.026858
92	0.026941	0.0251375	0.049171	0.020539	0.020395				0.0318363	0.0245536	0.067867	0.029564	0.019531	0.036203	0.033467	0.026019
93	0.027655	0.025442	0.047556	0.021102	0.020395				0.0326736	0.0244152	0.067867	0.030725	0.019305	0.03559	0.032146	0.029205
94	0.028607	0.025594	0.048094	0.020399	0.020273				0.032046	0.0241379	0.06958	0.029564	0.019643	0.03416	0.034979	0.026858
95	0.027179	0.02529	0.049709	0.020961	0.020151				0.032464	0.0241379	0.072319	0.032218	0.018628	0.03416	0.033846	0.026522
96	0.026941	0.0262031	0.049529	0.018994	0.020639				0.0341378	0.0234453	0.067525	0.029564	0.017952	0.035999	0.03309	0.026019
97	0.025989	0.025442	0.048632	0.021242	0.021737				0.032255	0.0239994	0.066498	0.029564	0.018967	0.035999	0.032523	0.028031
98	0.027655	0.02529	0.048453	0.019978	0.020517				0.0333006	0.0239994	0.066154	0.031554	0.018628	0.035182	0.032146	0.025851
99	0.025989	0.0260506	0.050605	0.020399	0.020883				0.032255	0.0237221	0.070949	0.0289	0.019192	0.035182	0.034412	0.026858
100	0.025751	0.0251375	0.050247	0.020961	0.021005				0.032255	0.0253851	0.070949	0.031056	0.018178	0.033956	0.033279	0.027529
101	0.025989	0.0248334	0.048812	0.019837	0.021615				0.032046	0.0237221	0.068895	0.030725	0.019192	0.035794	0.033656	0.027025
102	0.027417	0.0271162	0.049171	0.021664	0.021737				0.0307907	0.0244152	0.065812	0.031223	0.019643	0.036612	0.031767	0.026187
103	0.026465	0.0245289	0.050785	0.019275	0.022225				0.032464	0.0242767	0.069237	0.031223	0.019418	0.033751	0.032901	0.027864
104	0.025275	0.0271162	0.051323	0.021804	0.021615				0.0318363	0.0233064	0.068552	0.029397	0.018516	0.034977	0.03309	0.026858
105	0.025513	0.0257465	0.049888	0.019978	0.021493				0.032255	0.0242767	0.068895	0.030725	0.01908	0.035794	0.034412	0.026019
106	0.027417	0.0251375	0.048991	0.020399	0.020517				0.0345558	0.0242767	0.068552	0.029895	0.019643	0.035385	0.032712	0.026858
107	0.026227	0.0271162	0.048991	0.021102	0.020761				0.0328826	0.0244152	0.069237	0.030891	0.019643	0.034773	0.032712	0.027361
108	0.025751	0.025442	0.050964	0.019837	0.021493				0.0337192	0.0249694	0.066498	0.031056	0.018403	0.034773	0.032901	0.027193
109	0.026227	0.0263551	0.049709	0.021523	0.021493				0.032046	0.023861	0.068209	0.030725	0.018854	0.033956	0.033656	0.026019
110	0.026465	0.025594	0.048274	0.019978	0.021737				0.0314183	0.0244152	0.067867	0.031554	0.019418	0.036203	0.034601	0.028199
111	0.027179	0.0263551	0.048812	0.021242	0.021249				0.0326736	0.023861	0.073004	0.029397	0.019192	0.035999	0.032523	0.026187
112	0.025989	0.0263551	0.04935	0.020399	0.020639				0.0307907	0.0234453	0.069237	0.030227	0.01908	0.03416	0.032712	0.027193
113	0.026941	0.0260506	0.048632	0.02068	0.020517				0.0337192	0.0246925	0.067182	0.029397	0.018178	0.033956	0.031579	0.027361
114	0.025513	0.0258986	0.048632	0.020539	0.020273				0.032046	0.0239994	0.065127	0.030227	0.019305	0.036408	0.034223	0.027864
115	0.028131	0.0271162	0.048453	0.020539	0.020273				0.0328826	0.0244152	0.06958	0.033545	0.01908	0.034569	0.033656	0.025349
116	0.027655	0.025594	0.049529	0.020118	0.021981				0.0335102	0.0256624	0.069922	0.029564	0.019418	0.03416	0.033467	0.027696
117	0.028131	0.0272682	0.049171	0.020539	0.020151				0.0314183	0.0237221	0.069237	0.030393	0.018178	0.035182	0.031201	0.027193
118	0.026941	0.0262031	0.047556	0.020259	0.019907				0.0330916	0.0241379	0.067182	0.029232	0.01908	0.034773	0.033467	0.026522
119	0.028369	0.025594	0.048274	0.020961	0.020273				0.0316273	0.023861	0.068552	0.029895	0.01908	0.03559	0.033279	0.02669
120	0.028131	0.0268117	0.049888	0.020539	0.019907				0.0314183	0.0235837	0.068209	0.030891	0.019531	0.035385	0.033846	0.02669
121	0.028131	0.0246809	0.048812	0.020259	0.020029				0.0318363	0.0237221	0.068552	0.030725	0.018178	0.033751	0.032712	0.026522
122	0.026465	0.0268117	0.047915	0.020399	0.021005				0.0316273	0.0242767	0.067867	0.032052	0.018742	0.034364	0.031767	0.026187
123	0.027417	0.0258986	0.048453	0.019837	0.020883				0.0339282	0.0253851	0.071977	0.030061	0.019192	0.036408	0.03309	0.028031
124	0.026941	0.0260506	0.049709	0.021242	0.021005				0.0318363	0.0237221	0.068552	0.030061	0.01908	0.034569	0.032712	0.026187
125	0.027893	0.0263551	0.049709	0.019135	0.020639				0.0328826	0.0241379	0.067525	0.029232	0.01908	0.03416	0.03479	0.026858
126	0.025989	0.0258986	0.048812	0.021102	0.019907				0.0333006	0.023861	0.066154	0.029895	0.01829	0.034773	0.031767	0.026522
127	0.026941	0.025594	0.049529	0.020259	0.020761				0.032464	0.0237221	0.070264	0.031223	0.018967	0.035385	0.03309	0.028031
128	0.025989	0.0258986	0.050785	0.019696	0.021127				0.0330916	0.0245536	0.072319	0.030559	0.018742	0.03559	0.031957	0.026019
129	0.026941	0.0248334	0.050067	0.021804	0.021737				0.0307907	0.0237221	0.070264	0.03172	0.018967	0.035794	0.034412	0.027361
130	0.026465	0.0260506	0.049171	0.019696	0.021981				0.032464	0.0244152	0.064785	0.029729	0.01829	0.033138	0.033656	0.026019
131	0.025989	0.025442	0.049709	0.021804	0.021737				0.0316273	0.0251078	0.06684	0.030061	0.019531	0.034569	0.033656	0.027193
132	0.026227	0.02529	0.051502	0.019416	0.021127				0.0318363	0.0234453	0.071977	0.029066	0.019305	0.037429	0.032712	0.026019
133	0.027417	0.025594	0.050426	0.021102	0.021127				0.0343468	0.0244152	0.070264	0.029729	0.019531	0.034569	0.032146	0.028367
134	0.025989	0.0248334	0.050247	0.02068	0.020883				0.032464	0.0237221	0.068209	0.032052	0.01829	0.033751	0.033467	0.025685
135	0.025989	0.0269637	0.048632	0.020118	0.021127				0.0326736	0.0242767	0.068209	0.029397	0.018178	0.03559	0.033467	0.02669
136	0.025751	0.0249855	0.050785	0.021102	0.022591				0.032046	0.023861	0.06958	0.030725	0.019192	0.034773	0.033846	0.027193
137	0.027655	0.0265072	0.050247	0.019978	0.021005				0.0312087	0.0234453	0.067182	0.0289	0.019192	0.035385	0.031957	0.027696
138	0.026465	0.0263551	0.049171	0.021242	0.020761				0.032046	0.0251078	0.067525	0.030227	0.01908	0.035385	0.03309	0.026355
139	0.025513	0.025594	0.04935	0.019837	0.020761				0.0312087	0.0246925	0.069922	0.030227	0.018178	0.03416	0.032712	0.026522
140	0.026227	0.0257465	0.04935	0.02068	0.020395				0.032046	0.0237221	0.071977	0.030725	0.019192	0.034773	0.034034	0.028031
141	0.027179	0.0257465	0.049709	0.020961	0.020761				0.032046	0.0237221	0.067525	0.031886	0.018628	0.03702	0.03309	0.025685
142	0.027179	0.0257465	0.049171	0.020399	0.021493				0.0333006	0.0234453	0.06547	0.030559	0.018967	0.033751	0.032523	0.027529
143	0.025989	0.0260506	0.047736	0.019978	0.021249				0.0345558	0.0246925	0.068209	0.031223	0.018403	0.033751	0.032712	0.02669
144	0.026703	0.0262031	0.048632	0.020259	0.020761				0.0312087	0.023861	0.071977	0.029397	0.019305	0.035385	0.032334	0.02669
145	0.028131	0.025442	0.049529	0.020399	0.020029				0.032464	0.0249694	0.071291	0.030061	0.019305	0.035794	0.034223	0.025685
146	0.027893	0.0274203	0.048632	0.020539	0.019785				0.0326736	0.0248309	0.067867	0.030725	0.019418	0.034773	0.032712	0.027529
147	0.026941	0.0248334	0.048274	0.020118	0.020151				0.0309997	0.0230295	0.068209	0.030393	0.018065	0.03559	0.033279	0.026355
148	0.027179	0.0263551	0.048274	0.020821	0.020639				0.032464	0.0242767	0.070606	0.031388	0.018854	0.033751	0.031957	0.026522
149	0.028607	0.025594	0.050067	0.020539	0.020761				0.032046	0.0235837	0.068552	0.029895	0.019305	0.03559	0.033656	0.026858
150	0.028369	0.0263551	0.048991	0.019837	0.020639				0.0328826	0.0235837	0.067525	0.030227	0.018967	0.035794	0.033279	0.02669
151	0.028131	0.0262031	0.048274	0.020961	0.020517				0.0330916	0.0258009	0.068895	0.029397	0.018967	0.033751	0.034034	0.026355
152	0.026703	0.0263551	0.048094	0.019837	0.020151				0.0318363	0.0241379	0.06958	0.029397	0.018403	0.03416	0.03309	0.027025
153	0.026465	0.0265072	0.049529	0.021242	0.020395				0.0335102	0.0244152	0.069237	0.031388	0.019756	0.036203	0.031767	0.027864
154	0.028369	0.0265072	0.049171	0.019837	0.020273				0.0326736	0.0242767	0.066498	0.030559	0.018628	0.035794	0.03309	0.026019
155	0.029559	0.0258986	0.048812	0.02068	0.022103				0.0318363	0.0228906	0.067867	0.030891	0.01908	0.03416	0.03309	0.027025
156	0.027179	0.0258986	0.04935	0.020821	0.020761				0.0318363	0.0239994	0.068552	0.029895	0.01829	0.035182	0.034223	0.026858
157	0.025989	0.0263551	0.049529	0.019978	0.020883				0.0316273	0.0234453	0.070606	0.030061	0.019305	0.035385	0.032523	0.028031
158	0.027179	0.0251375	0.050247	0.022788	0.021005				0.0333006	0.0237221	0.06547	0.030393	0.019418	0.035385	0.033846	0.026019
159	0.028131	0.0269637	0.050426	0.019556	0.021127				0.0318363	0.0242767	0.06547	0.029564	0.019305	0.034977	0.032146	0.028031
160	0.027179	0.0249855	0.049529	0.021383	0.021249				0.0339282	0.0245536	0.067867	0.03172	0.018403	0.033956	0.034412	0.026187
161	0.025751	0.0263551	0.049888	0.020118	0.022469				0.0335102	0.0244152	0.070606	0.030725	0.018628	0.033751	0.034979	0.027361
162	0.026227	0.0257465	0.050605	0.020399	0.021859				0.0318363	0.0235837	0.068895	0.03172	0.019756	0.036203	0.033846	0.026858
163	0.025751	0.0257465	0.049888	0.020399	0.021371				0.0328826	0.0237221	0.067867	0.030559	0.018967	0.035182	0.031957	0.028199
164	0.027179	0.0262031	0.049171	0.020539	0.020883				0.0312087	0.0246925	0.067525	0.029729	0.019192	0.033956	0.032901	0.026019
165	0.025275	0.0258986	0.049888	0.020821	0.020395				0.0318363	0.023861	0.067525	0.030227	0.017952	0.034364	0.03309	0.02669
166	0.025989	0.0258986	0.049888	0.019978	0.020761				0.0316273	0.0241379	0.066498	0.029066	0.019531	0.036203	0.034601	0.027025
167	0.025989	0.0260506	0.049888	0.021242	0.021127				0.032255	0.0242767	0.067867	0.030891	0.018516	0.034569	0.033656	0.027025
168	0.026465	0.0249855	0.048991	0.020259	0.021127				0.0328826	0.0246925	0.070264	0.030227	0.019756	0.034977	0.031767	0.026522
169	0.025989	0.0258986	0.048991	0.02068	0.021127				0.032464	0.0239994	0.06958	0.031223	0.018403	0.03416	0.033467	0.027025
170	0.026465	0.0258986	0.050605	0.020539	0.020395				0.0330916	0.0231679	0.06684	0.031223	0.018854	0.033956	0.032146	0.026858
171	0.025989	0.0248334	0.049529	0.02068	0.020273				0.0326736	0.0241379	0.066154	0.029564	0.019869	0.037429	0.035546	0.026355
172	0.027655	0.0266597	0.048453	0.019837	0.020273				0.032464	0.0244152	0.068209	0.030227	0.018742	0.035794	0.032712	0.027529
173	0.027179	0.0248334	0.048812	0.020821	0.020517				0.0333006	0.0244152	0.070606	0.0289	0.018516	0.033547	0.033467	0.027193
174	0.026465	0.0262031	0.049171	0.020399	0.020517				0.0314183	0.0256624	0.068209	0.030393	0.01829	0.035182	0.032334	0.026858
175	0.026227	0.025442	0.049171	0.020961	0.020761				0.0316273	0.023861	0.06547	0.030559	0.019643	0.035182	0.033467	0.026187
176	0.027893	0.0268117	0.048274	0.019275	0.020151				0.032464	0.0242767	0.06684	0.030227	0.018628	0.035385	0.035356	0.028199
177	0.028369	0.0258986	0.048274	0.020539	0.020029				0.032255	0.0239994	0.06958	0.030891	0.019305	0.034773	0.033467	0.02669
178	0.027655	0.025594	0.049171	0.020399	0.020273				0.0341378	0.0228906	0.068209	0.029729	0.018178	0.035182	0.032712	0.027529
179	0.027417	0.02529	0.04935	0.019696	0.019785				0.032255	0.0242767	0.06958	0.030891	0.01908	0.033547	0.032146	0.026019
180	0.028131	0.0257465	0.048812	0.02068	0.021249				0.032046	0.0244152	0.069922	0.029564	0.018516	0.036612	0.033846	0.027025
181	0.028369	0.0258986	0.048453	0.019556	0.021615				0.0330916	0.0245536	0.069237	0.031056	0.01908	0.034977	0.034223	0.026019
182	0.026465	0.0260506	0.049529	0.021242	0.021005				0.0314183	0.0246925	0.066154	0.031388	0.018403	0.033956	0.034223	0.027025
183	0.026703	0.0258986	0.050067	0.019556	0.021005				0.032046	0.0234453	0.066498	0.030559	0.019192	0.035385	0.03139	0.026858
184	0.026703	0.0251375	0.050067	0.020821	0.020517				0.0314183	0.0244152	0.068895	0.030891	0.019756	0.035794	0.03309	0.026019
185	0.028131	0.0274203	0.048632	0.02068	0.021249				0.0318363	0.0233064	0.070949	0.0289	0.018854	0.033956	0.032523	0.026522
186	0.026703	0.025594	0.049888	0.019978	0.021371				0.0326736	0.0234453	0.068209	0.030061	0.018967	0.034977	0.033846	0.027193
187	0.025751	0.0263551	0.050785	0.021945	0.021493				0.0328826	0.0239994	0.066498	0.030061	0.018516	0.034364	0.033279	0.028535
188	0.025989	0.0260506	0.050785	0.019837	0.021981				0.0330916	0.0244152	0.067182	0.030725	0.019869	0.034364	0.032523	0.025516
189	0.027179	0.0262031	0.04935	0.021383	0.021859				0.0328826	0.0248309	0.069922	0.032384	0.01908	0.035794	0.032712	0.027193
190	0.028369	0.0263551	0.050247	0.019556	0.021249				0.0316273	0.023861	0.06958	0.030227	0.019192	0.034977	0.032334	0.025516
191	0.026227	0.025594	0.050247	0.021102	0.020883				0.032046	0.0235837	0.068552	0.030891	0.018403	0.033547	0.033467	0.027025
192	0.025037	0.0260506	0.050605	0.020821	0.021005				0.0316273	0.0241379	0.066498	0.029397	0.019418	0.035794	0.032901	0.026522
193	0.026703	0.0258986	0.049171	0.020259	0.021005				0.0318363	0.0233064	0.067525	0.030061	0.018628	0.035794	0.033467	0.027696
194	0.025989	0.0260506	0.048812	0.020259	0.022225				0.0330916	0.0242767	0.068209	0.030061	0.018967	0.033547	0.031957	0.025349
195	0.027179	0.0258986	0.050247	0.019978	0.020883				0.032255	0.0241379	0.067525	0.030227	0.018628	0.034569	0.033279	0.027361
196	0.025751	0.0262031	0.049888	0.02068	0.020517				0.0335102	0.0242767	0.069922	0.032218	0.019192	0.036408	0.032146	0.027361
197	0.025751	0.025594	0.049171	0.020399	0.020517				0.032464	0.0252467	0.071633	0.029895	0.019756	0.034569	0.03479	0.027025
198	0.025989	0.0265072	0.048453	0.020539	0.020395				0.0328826	0.0235837	0.067867	0.030559	0.018742	0.034773	0.03309	0.026858
199	0.027893	0.0251375	0.048991	0.020259	0.020273				0.032255	0.0241379	0.065812	0.029729	0.018628	0.034773	0.032712	0.028199
200	0.026703	0.0262031	0.04935	0.020399	0.021249				0.0316273	0.0239994	0.067525	0.030061	0.018403	0.033751	0.032334	0.026858
201	0.026465	0.0257465	0.048812	0.019978	0.020883				0.0330916	0.0237221	0.070264	0.030559	0.019643	0.036203	0.032712	0.026355
202	0.026227	0.02529	0.048274	0.02068	0.020517				0.0314183	0.0244152	0.069922	0.030891	0.018516	0.035385	0.034034	0.027864
203	0.030273	0.0271162	0.051502	0.023631	0.025031				0.0347654	0.0264939	0.067525	0.032384	0.020433	0.03416	0.034412	0.028367
204	0.038129	0.0309207	0.059572	0.03445	0.035644				0.0466896	0.0370257	0.070264	0.033712	0.025508	0.041311	0.044801	0.034235
205	0.04884	0.0412686	0.067104	0.043301	0.047478				0.0594503	0.0490821	0.08088	0.040348	0.037801	0.055205	0.058023	0.044295
206	0.059789	0.0529866	0.075354	0.052575	0.058213				0.0728393	0.0596138	0.090468	0.046819	0.048965	0.065012	0.075779	0.056703
207	0.070262	0.0637911	0.085396	0.060865	0.06724				0.0843447	0.0706998	0.101084	0.055612	0.059566	0.076454	0.091078	0.064751
208	0.079069	0.0741394	0.093825	0.067047	0.075292				0.0960599	0.0792917	0.112728	0.064074	0.070167	0.08851	0.106	0.074978
209	0.087876	0.085705	0.10046	0.07646	0.082734				0.106729	0.0891308	0.120946	0.071208	0.079978	0.099339	0.116955	0.085206
210	0.100492	0.0942271	0.111041	0.085593	0.093591				0.119071	0.101187	0.130192	0.080665	0.091707	0.113438	0.132444	0.09426
211	0.113107	0.109141	0.123953	0.100487	0.106644				0.136017	0.114352	0.138753	0.087966	0.102872	0.125288	0.149066	0.10365
212	0.128579	0.119641	0.1383	0.111727	0.119454				0.151706	0.12724	0.150738	0.097755	0.116292	0.137752	0.167011	0.11874
213	0.140718	0.133489	0.150494	0.124935	0.132751				0.168442	0.139989	0.164094	0.107045	0.12881	0.154098	0.185332	0.128297
214	0.154286	0.146577	0.160717	0.13758	0.142998				0.185178	0.153846	0.174367	0.116835	0.142681	0.169627	0.200821	0.139363
215	0.16833	0.157686	0.171477	0.147837	0.153368				0.197102	0.165487	0.180531	0.127121	0.154636	0.183316	0.217254	0.149423
216	0.18285	0.170774	0.182954	0.160061	0.165323				0.212583	0.17685	0.189092	0.137076	0.166138	0.195985	0.231421	0.161663
217	0.196894	0.182339	0.196942	0.173409	0.1774				0.225135	0.191539	0.201763	0.145538	0.178657	0.2109	0.249554	0.170549
218	0.212365	0.194818	0.209316	0.189005	0.190576				0.239569	0.203873	0.212036	0.153502	0.191626	0.223568	0.262965	0.182285
219	0.227599	0.207601	0.22169	0.202353	0.204239				0.257142	0.217176	0.218542	0.164286	0.204933	0.23971	0.279209	0.19419
220	0.245451	0.220688	0.236216	0.215982	0.216316				0.270321	0.229232	0.227103	0.173909	0.217	0.253399	0.292809	0.204082
221	0.260685	0.231645	0.248411	0.22933	0.227539				0.285174	0.240457	0.237719	0.183201	0.230195	0.264842	0.306597	0.21431
222	0.2733	0.244428	0.258812	0.241554	0.237665				0.297308	0.252514	0.247308	0.194815	0.242149	0.279144	0.32152	0.227053
223	0.28663	0.25432	0.270648	0.2542	0.24901				0.310487	0.26263	0.254156	0.202778	0.254216	0.293652	0.332475	0.235939
224	0.302578	0.266038	0.283022	0.269234	0.261088				0.325549	0.274963	0.263403	0.212567	0.264704	0.303868	0.346264	0.246
225	0.318287	0.277603	0.29701	0.281879	0.273409				0.3358	0.287158	0.270936	0.219868	0.275531	0.315922	0.356653	0.256897
226	0.332093	0.287039	0.309922	0.296632	0.285608				0.347933	0.298937	0.279155	0.229823	0.287824	0.329203	0.370253	0.267628
227	0.344471	0.298452	0.320503	0.30731	0.296343				0.360903	0.309607	0.286346	0.238616	0.29865	0.341054	0.381019	0.276179
228	0.358991	0.307887	0.33216	0.321501	0.306957				0.371363	0.319307	0.295592	0.248405	0.309927	0.352701	0.391597	0.285736
229	0.371368	0.318388	0.344175	0.331337	0.316838				0.382869	0.330255	0.305866	0.259024	0.318724	0.362917	0.401985	0.295797
230	0.385649	0.327518	0.355473	0.344544	0.326842				0.393747	0.33954	0.313057	0.26566	0.328197	0.37252	0.411429	0.304515
231	0.396599	0.337867	0.367668	0.356066	0.337577				0.404626	0.351181	0.316824	0.275449	0.338685	0.385189	0.423707	0.313569
232	0.409214	0.345932	0.378069	0.36857	0.348434				0.416759	0.361574	0.323673	0.282086	0.348384	0.39377	0.432774	0.324132
233	0.421591	0.355824	0.389726	0.381076	0.359048				0.424499	0.371274	0.333946	0.291377	0.357631	0.403169	0.442785	0.332516
234	0.43516	0.364954	0.401383	0.391192	0.368685				0.434541	0.380836	0.34285	0.299175	0.366428	0.414202	0.45034	0.340731
235	0.444442	0.372411	0.412143	0.40187	0.377957				0.445209	0.388874	0.347643	0.307803	0.375337	0.424419	0.458652	0.349282
236	0.455392	0.381085	0.421289	0.412127	0.386862				0.452113	0.398574	0.353808	0.316098	0.385487	0.433	0.468662	0.358168
237	0.466579	0.389303	0.432228	0.422243	0.3965				0.461527	0.407027	0.360657	0.324063	0.393043	0.441991	0.47584	0.365882
238	0.477767	0.396912	0.441733	0.433765	0.405649				0.470104	0.41742	0.368875	0.331861	0.401501	0.449346	0.485285	0.373091
239	0.487287	0.404674	0.453211	0.443178	0.415531				0.477844	0.425735	0.374012	0.338331	0.408944	0.459562	0.491518	0.381474
240	0.497285	0.413196	0.46415	0.454559	0.424436				0.487677	0.434188	0.381204	0.347456	0.41729	0.467939	0.500206	0.389355
241	0.506806	0.419282	0.471681	0.462428	0.43261				0.49709	0.442226	0.388394	0.353264	0.426086	0.473661	0.507573	0.3969
242	0.516565	0.426891	0.480469	0.473247	0.440417				0.503157	0.450124	0.394216	0.362389	0.432627	0.482856	0.514562	0.404781
243	0.526562	0.434805	0.489615	0.480553	0.447859				0.511316	0.458439	0.399353	0.369523	0.440183	0.490824	0.521361	0.413666
244	0.533941	0.440131	0.500375	0.49081	0.456154				0.516964	0.466477	0.40586	0.376326	0.447626	0.497158	0.527406	0.420038
245	0.542748	0.448045	0.508624	0.499099	0.464572				0.524077	0.474237	0.41305	0.383128	0.454731	0.50431	0.536095	0.426409
246	0.552031	0.454741	0.517232	0.508373	0.472868				0.532027	0.481859	0.421269	0.388604	0.462061	0.510439	0.543084	0.433954
247	0.560124	0.461741	0.524406	0.516662	0.480553				0.537884	0.490174	0.422297	0.395904	0.468376	0.518816	0.547806	0.440996
248	0.566551	0.467219	0.532297	0.524812	0.488239				0.545206	0.495716	0.42709	0.40254	0.475143	0.526581	0.554417	0.4472
249	0.575358	0.474524	0.540367	0.532118	0.494338				0.552319	0.502784	0.434282	0.410504	0.483376	0.530872	0.559706	0.453404
250	0.582737	0.480002	0.547899	0.540549	0.50178				0.558176	0.509436	0.443185	0.416145	0.488902	0.538432	0.567639	0.46162
251	0.59083	0.485937	0.556507	0.547152	0.508734				0.564871	0.517057	0.446953	0.423611	0.494879	0.544765	0.573117	0.466649
252	0.597257	0.49309	0.562963	0.556988	0.516175				0.571146	0.523987	0.450035	0.428589	0.500405	0.5511	0.577083	0.47453
253	0.604159	0.498112	0.570316	0.562467	0.523251				0.576586	0.531608	0.454487	0.434728	0.506833	0.556616	0.584072	0.481404
254	0.611301	0.504199	0.577847	0.571319	0.530936				0.583071	0.536458	0.46339	0.440203	0.513487	0.561111	0.588794	0.488111
255	0.618441	0.510134	0.585559	0.576518	0.536304				0.5883	0.54214	0.468527	0.447171	0.519238	0.56765	0.595594	0.491632
256	0.623202	0.515612	0.591477	0.583964	0.542404				0.591857	0.548792	0.473664	0.45248	0.524313	0.57521	0.59975	0.49968
257	0.629628	0.519873	0.598471	0.590709	0.548259				0.59876	0.554196	0.475033	0.461108	0.530403	0.578479	0.604661	0.504375
258	0.636055	0.526265	0.60421	0.597032	0.554969				0.604409	0.560987	0.483252	0.464095	0.535478	0.584405	0.609572	0.510243
259	0.64272	0.531287	0.611204	0.60504	0.560702				0.609638	0.566945	0.487362	0.470565	0.541229	0.5889	0.613916	0.514938
260	0.647718	0.535396	0.618377	0.610239	0.567412				0.616124	0.573874	0.492841	0.475543	0.54653	0.595029	0.620905	0.523489
261	0.653907	0.541026	0.624116	0.616843	0.573268				0.620935	0.5772	0.497976	0.480852	0.551154	0.603202	0.623927	0.527178
262	0.659382	0.546048	0.630393	0.622182	0.578514				0.625537	0.583436	0.503799	0.486659	0.557018	0.604224	0.628083	0.533046
263	0.665809	0.550613	0.636489	0.627661	0.583271				0.629094	0.588148	0.50825	0.4923	0.562544	0.609128	0.632993	0.540088
264	0.670569	0.555027	0.641511	0.634546	0.588151				0.633696	0.594107	0.510647	0.498605	0.567168	0.614849	0.638094	0.544112
265	0.674854	0.562483	0.647429	0.638762	0.593397				0.63788	0.598957	0.515099	0.503085	0.571904	0.620162	0.643571	0.548304
266	0.679852	0.564462	0.654244	0.644522	0.59913				0.643529	0.605331	0.522632	0.508228	0.57619	0.624657	0.646404	0.554004
267	0.686279	0.569484	0.659982	0.650423	0.604498				0.647921	0.609073	0.526742	0.511546	0.581829	0.626495	0.649427	0.559537
268	0.691992	0.574201	0.665542	0.655482	0.609744				0.65085	0.614062	0.528455	0.517353	0.586791	0.632829	0.655282	0.563058
269	0.69461	0.577854	0.669846	0.660821	0.614746				0.657545	0.618219	0.530851	0.521335	0.590625	0.63712	0.658871	0.569262
270	0.698895	0.582419	0.674867	0.664755	0.619625				0.661101	0.622654	0.538385	0.527972	0.594798	0.641206	0.664538	0.575633
271	0.704845	0.586832	0.679709	0.672342	0.623895				0.666331	0.62792	0.546946	0.532286	0.599083	0.64468	0.666427	0.579657
272	0.712462	0.592159	0.686165	0.675012	0.628653				0.670096	0.632908	0.547288	0.537927	0.603481	0.647949	0.669071	0.583011
273	0.713414	0.594594	0.691545	0.681334	0.633654				0.673653	0.63762	0.547632	0.541245	0.608218	0.652648	0.67436	0.589885
274	0.716509	0.59992	0.696208	0.684847	0.637924				0.675535	0.641084	0.554138	0.546721	0.611827	0.658575	0.678138	0.592736
275	0.722698	0.60342	0.700512	0.690327	0.643414				0.680556	0.645242	0.562014	0.549541	0.615774	0.659392	0.683237	0.595922
276	0.72603	0.607224	0.705354	0.693699	0.64744				0.684322	0.649676	0.565096	0.55568	0.620849	0.664295	0.684938	0.600616
277	0.729362	0.611029	0.710017	0.698336	0.650978				0.686832	0.654111	0.565096	0.55933	0.624232	0.66736	0.687393	0.606484
278	0.732933	0.614225	0.71468	0.703815	0.655491				0.691016	0.658406	0.568178	0.564473	0.628517	0.67206	0.692115	0.60967
279	0.737693	0.618333	0.720059	0.707468	0.659273				0.6952	0.662841	0.576396	0.568953	0.631675	0.67492	0.696271	0.613694
280	0.741025	0.621377	0.724902	0.712245	0.663787				0.699384	0.666444	0.578451	0.572437	0.635284	0.677985	0.700426	0.618891
281	0.74531	0.626399	0.729743	0.715899	0.667447				0.70294	0.670463	0.581191	0.576253	0.640359	0.682072	0.702126	0.622748
282	0.747452	0.629443	0.732075	0.719833	0.67196				0.706078	0.67365	0.58667	0.580567	0.644081	0.687588	0.703826	0.62694
283	0.751975	0.63203	0.7362	0.723626	0.675254				0.70817	0.677253	0.593518	0.584881	0.646787	0.687588	0.709682	0.62979
284	0.754594	0.635682	0.740503	0.72728	0.678548				0.712982	0.681133	0.593518	0.588531	0.65096	0.69147	0.712326	0.635156
285	0.757926	0.639334	0.745166	0.731916	0.681964				0.715702	0.685983	0.594889	0.594172	0.653892	0.693514	0.71667	0.636665
286	0.760306	0.642378	0.74947	0.735289	0.685257				0.716747	0.688893	0.601052	0.597822	0.657388	0.699644	0.717804	0.641191
287	0.763876	0.645574	0.751622	0.73866	0.689161				0.72114	0.692496	0.609271	0.601638	0.66032	0.701074	0.719881	0.645216
288	0.766733	0.650139	0.755567	0.742876	0.693431				0.724697	0.695268	0.605847	0.60479	0.663704	0.703321	0.724415	0.650078
289	0.771255	0.651813	0.759334	0.745686	0.696969				0.727626	0.699148	0.608244	0.608607	0.667087	0.707612	0.727626	0.652257
290	0.772683	0.654552	0.762562	0.750463	0.700873				0.730973	0.702335	0.613723	0.610597	0.671485	0.711086	0.730459	0.656785
291	0.776016	0.658204	0.766686	0.75243	0.704288				0.734529	0.705938	0.621256	0.615077	0.674079	0.714355	0.732915	0.661814
292	0.778634	0.661857	0.770273	0.757629	0.707826				0.737248	0.708571	0.622284	0.618395	0.677124	0.715376	0.734048	0.663156
293	0.782919	0.664596	0.772963	0.759596	0.710876				0.739131	0.713422	0.621256	0.623041	0.680281	0.717828	0.737825	0.66718
294	0.784347	0.667183	0.77655	0.763108	0.713438				0.741851	0.715639	0.625708	0.626193	0.683214	0.722936	0.74217	0.670701
295	0.787203	0.671444	0.779239	0.766059	0.717098				0.743733	0.718965	0.631872	0.630839	0.687048	0.724162	0.744058	0.674389
296	0.789345	0.673118	0.782647	0.76915	0.719904				0.746454	0.720766	0.635982	0.632996	0.689755	0.727022	0.746137	0.67506
297	0.793154	0.676466	0.786592	0.772663	0.722832				0.749382	0.724924	0.63564	0.636978	0.691559	0.728862	0.746893	0.680259
298	0.795296	0.678444	0.789103	0.77477	0.727467				0.751474	0.727834	0.637351	0.638803	0.695055	0.732948	0.750858	0.683611
299	0.797915	0.68301	0.791614	0.78039	0.729419				0.755658	0.731852	0.642488	0.643283	0.698213	0.735195	0.754636	0.686964
300	0.800057	0.684379	0.794483	0.781093	0.732591				0.75775	0.733931	0.647625	0.645274	0.700919	0.736625	0.75577	0.689312
301	0.804341	0.686966	0.796635	0.785168	0.734543				0.760051	0.737257	0.650022	0.650251	0.703964	0.740099	0.757847	0.693001
302	0.80696	0.690771	0.80058	0.786854	0.737105				0.762143	0.73892	0.652419	0.653902	0.705994	0.742347	0.760303	0.695516
303	0.808149	0.692445	0.804167	0.790507	0.739789				0.765281	0.742246	0.654132	0.656556	0.708813	0.745411	0.763325	0.697025
304	0.810292	0.69488	0.806678	0.792333	0.74235				0.767164	0.74474	0.658583	0.658547	0.713212	0.746842	0.766725	0.701385
305	0.813386	0.697315	0.809009	0.795424	0.746132				0.767373	0.748621	0.659611	0.662197	0.71479	0.748273	0.766537	0.703396
306	0.817194	0.700206	0.811161	0.798797	0.748694				0.770929	0.750699	0.664404	0.664022	0.716933	0.752768	0.769937	0.706582
307	0.817671	0.702184	0.813672	0.800764	0.751134				0.77323	0.754441	0.66783	0.66817	0.719077	0.754606	0.771259	0.708259
308	0.819813	0.704772	0.8169	0.803293	0.75333				0.775323	0.755411	0.670911	0.670825	0.721782	0.755424	0.773336	0.713121
309	0.822432	0.707358	0.81977	0.805682	0.755647				0.777833	0.758182	0.671254	0.674973	0.725505	0.758488	0.777115	0.715468
310	0.826001	0.709793	0.822818	0.808773	0.758454				0.782645	0.760815	0.674336	0.676798	0.72776	0.760737	0.77787	0.718318
311	0.826954	0.711619	0.825508	0.81088	0.760771				0.783481	0.764695	0.67913	0.679618	0.729339	0.764414	0.780514	0.720833
312	0.827668	0.714206	0.827839	0.813128	0.763943				0.784318	0.766358	0.683239	0.681277	0.731933	0.76421	0.783158	0.722511
313	0.830048	0.716946	0.83035	0.816079	0.766505				0.787875	0.768714	0.682554	0.684264	0.734075	0.766458	0.785236	0.725361
314	0.833143	0.718467	0.833219	0.817625	0.769067				0.78892	0.770931	0.684609	0.686918	0.737797	0.768909	0.787881	0.72687
315	0.834809	0.722272	0.835013	0.819591	0.771385				0.790594	0.773426	0.688376	0.691232	0.739488	0.771156	0.788069	0.7319
316	0.835285	0.723185	0.838061	0.822823	0.77358				0.792477	0.775505	0.693855	0.693555	0.740842	0.773404	0.790336	0.732906
317	0.836951	0.725316	0.840393	0.824509	0.775289				0.794569	0.778553	0.694539	0.696873	0.742985	0.774426	0.793547	0.736092
318	0.840759	0.727294	0.841289	0.8276	0.777362				0.796033	0.779939	0.694882	0.698532	0.746368	0.776878	0.795247	0.738438
319	0.842664	0.729272	0.8438	0.828724	0.779558				0.799171	0.783542	0.698307	0.700855	0.747834	0.780556	0.796947	0.742463
320	0.84314	0.732468	0.847207	0.83308	0.781632				0.80189	0.785205	0.703786	0.70268	0.750089	0.780556	0.798269	0.743301
321	0.844092	0.733685	0.850794	0.833361	0.784316				0.802937	0.786868	0.707895	0.706165	0.752119	0.783416	0.800347	0.745145
322	0.846948	0.73612	0.852408	0.83575	0.786146				0.805238	0.788531	0.706183	0.708156	0.754037	0.783621	0.804503	0.750343
323	0.848615	0.737946	0.853663	0.837716	0.787976				0.806284	0.791441	0.70721	0.71164	0.756969	0.787298	0.804124	0.749337
324	0.850518	0.741447	0.854202	0.839824	0.789562				0.807539	0.793104	0.711662	0.714792	0.759562	0.789137	0.806014	0.752019
325	0.850518	0.741599	0.857071	0.841791	0.792124				0.809631	0.796152	0.717141	0.716285	0.760126	0.789342	0.807336	0.754199
326	0.854089	0.744186	0.859043	0.842775	0.794075				0.811095	0.797261	0.717484	0.717778	0.762833	0.792202	0.808847	0.758055
327	0.85528	0.746469	0.861016	0.846709	0.795783				0.811932	0.799755	0.718511	0.720433	0.764524	0.79445	0.812625	0.759062
328	0.859088	0.74723	0.863527	0.846569	0.798711				0.814233	0.801141	0.721593	0.722756	0.767231	0.796288	0.812058	0.761241
329	0.858374	0.750121	0.864961	0.849238	0.801151				0.818417	0.80419	0.726045	0.724747	0.768697	0.797923	0.81338	0.764427
330	0.860992	0.751491	0.8655	0.850081	0.803103				0.817999	0.805437	0.726729	0.728397	0.770163	0.797514	0.815269	0.765265
331	0.862896	0.754382	0.86801	0.852891	0.804445				0.819672	0.807516	0.729469	0.730886	0.771968	0.801601	0.817158	0.766607
332	0.864562	0.755143	0.869804	0.854015	0.806397				0.822392	0.809733	0.728784	0.732877	0.775239	0.803235	0.82018	0.767613
333	0.865276	0.757121	0.871238	0.855561	0.807251				0.823019	0.811812	0.734263	0.734536	0.776366	0.803235	0.820558	0.770799
334	0.867419	0.759252	0.873928	0.858512	0.808715				0.823647	0.81292	0.73529	0.736527	0.777606	0.804257	0.821503	0.771805
335	0.868133	0.761382	0.874466	0.859073	0.811032				0.825739	0.81486	0.738715	0.738186	0.779524	0.807322	0.82358	0.775158
336	0.871465	0.762295	0.875721	0.861321	0.813106				0.826994	0.816801	0.738715	0.740343	0.78099	0.810592	0.825092	0.778176
337	0.871227	0.763513	0.876798	0.862586	0.815058				0.828459	0.819018	0.74214	0.743827	0.782907	0.809774	0.828113	0.778846
338	0.874084	0.766252	0.878232	0.865396	0.8164				0.830342	0.820958	0.74214	0.745652	0.785614	0.812022	0.827358	0.781026
339	0.874559	0.766556	0.880922	0.865958	0.818108				0.832015	0.823175	0.746249	0.748473	0.786065	0.813043	0.828302	0.783038
340	0.87694	0.7696	0.883791	0.867785	0.819694				0.834316	0.824006	0.747961	0.750298	0.788207	0.816107	0.830757	0.785721
341	0.876464	0.770513	0.885047	0.870173	0.820792				0.835362	0.825669	0.751728	0.752289	0.790237	0.81713	0.832646	0.785721
342	0.877892	0.773557	0.885405	0.871016	0.822622				0.836826	0.826639	0.75207	0.753285	0.791591	0.816313	0.835102	0.787733
343	0.877892	0.774317	0.886661	0.871298	0.823842				0.837036	0.828856	0.754125	0.756437	0.793283	0.819581	0.83548	0.790583
344	0.881463	0.77523	0.887737	0.873967	0.826282				0.838918	0.830519	0.75618	0.756935	0.794749	0.820195	0.834913	0.791086
345	0.881463	0.778122	0.88971	0.874951	0.828356				0.840383	0.832598	0.762001	0.760253	0.796102	0.822851	0.838124	0.793098
346	0.882177	0.779644	0.891862	0.877199	0.829576				0.84122	0.834539	0.759262	0.762907	0.798357	0.822851	0.839258	0.796787
347	0.884557	0.780557	0.893296	0.87762	0.831039				0.842266	0.836063	0.760631	0.763903	0.800387	0.824076	0.840769	0.798128
348	0.886699	0.782079	0.894731	0.880149	0.832259				0.843939	0.83634	0.762686	0.764401	0.801289	0.826324	0.841335	0.797626
349	0.887175	0.784209	0.895807	0.880992	0.834089				0.846031	0.838696	0.769878	0.768051	0.802643	0.827755	0.841902	0.800476
350	0.887651	0.785122	0.897062	0.881414	0.835309				0.845403	0.840497	0.769878	0.768549	0.803996	0.828163	0.843791	0.801649
351	0.889317	0.787405	0.898317	0.883662	0.837505				0.84896	0.842022	0.76885	0.771369	0.805688	0.829594	0.846436	0.803326
352	0.891222	0.788622	0.899932	0.884645	0.839213				0.851052	0.842576	0.768507	0.773858	0.808056	0.831024	0.84738	0.803326
353	0.89265	0.790144	0.902084	0.886753	0.840311				0.849797	0.844655	0.775014	0.776512	0.808169	0.834293	0.848702	0.805673
354	0.892411	0.791666	0.903339	0.886612	0.841287				0.851679	0.845209	0.779466	0.777176	0.809635	0.833271	0.847947	0.807182
355	0.894316	0.79197	0.903518	0.890266	0.842019				0.853144	0.847842	0.777412	0.779499	0.81189	0.835723	0.849836	0.809027
356	0.896934	0.794557	0.904594	0.889563	0.843117				0.853771	0.848951	0.776726	0.779333	0.812567	0.835927	0.852291	0.810703
357	0.897172	0.795927	0.906746	0.891671	0.844459				0.854818	0.850614	0.780493	0.781822	0.814371	0.838788	0.853425	0.813387
358	0.897648	0.79684	0.90836	0.892373	0.846289				0.856909	0.851306	0.786315	0.782817	0.815725	0.838583	0.853613	0.814224
359	0.899315	0.797753	0.910692	0.894059	0.847996				0.857956	0.853801	0.785973	0.786633	0.816514	0.838992	0.854369	0.813219
360	0.89979	0.800188	0.911947	0.895745	0.849582				0.858583	0.854078	0.783918	0.787297	0.81877	0.841649	0.85588	0.816237
361	0.901456	0.801101	0.91123	0.895324	0.851168				0.862976	0.855186	0.787	0.790615	0.820686	0.843691	0.859658	0.816908
362	0.901219	0.802014	0.912306	0.898274	0.852144				0.860884	0.856711	0.789739	0.790781	0.82125	0.843487	0.858147	0.818584
363	0.901695	0.803536	0.91392	0.897993	0.853486				0.862767	0.858651	0.793507	0.793436	0.822378	0.844917	0.859469	0.819758
364	0.903123	0.804906	0.91661	0.899679	0.85434				0.863604	0.859482	0.792479	0.792772	0.823055	0.844917	0.860602	0.823949
365	0.904551	0.806275	0.91643	0.900101	0.855438				0.864022	0.861561	0.792479	0.795925	0.824972	0.848188	0.861546	0.824285
366	0.905265	0.806884	0.917686	0.902911	0.857268				0.865486	0.861838	0.795561	0.796256	0.82734	0.84737	0.864002	0.82529
367	0.905503	0.810536	0.918224	0.903052	0.858366				0.866323	0.863778	0.79967	0.799243	0.828356	0.848391	0.863624	0.828644
368	0.906217	0.810384	0.919479	0.904035	0.860806				0.867578	0.86461	0.79967	0.8014	0.828694	0.849821	0.864379	0.828308
369	0.90836	0.810993	0.920196	0.905862	0.860318				0.867788	0.866134	0.800355	0.802395	0.83016	0.852069	0.867591	0.828476
370	0.908598	0.813123	0.920913	0.905159	0.860928				0.870507	0.866689	0.802068	0.802561	0.831175	0.853703	0.866835	0.828979
371	0.909074	0.814189	0.923066	0.907266	0.862148				0.871344	0.869044	0.804807	0.805382	0.833994	0.852682	0.86948	0.831159
372	0.910264	0.815863	0.924142	0.907969	0.863246				0.871553	0.869183	0.804465	0.806211	0.834107	0.855134	0.869101	0.8325
373	0.912644	0.816319	0.923962	0.910217	0.864465				0.872599	0.870568	0.807547	0.808368	0.83422	0.856156	0.869668	0.832835
374	0.915025	0.81845	0.925218	0.910498	0.866661				0.874482	0.871123	0.810286	0.80953	0.835912	0.856973	0.87288	0.835854
375	0.914786	0.819058	0.925218	0.911341	0.868004				0.874691	0.872924	0.810629	0.812682	0.838392	0.857382	0.873635	0.836356
376	0.914072	0.821189	0.925935	0.912606	0.868857				0.874691	0.874726	0.811313	0.812682	0.839182	0.857586	0.87269	0.837865
377	0.917166	0.820884	0.928446	0.913308	0.869467				0.876993	0.876527	0.81371	0.814507	0.840084	0.861877	0.874769	0.838368
378	0.920023	0.822863	0.929342	0.914011	0.870565				0.87741	0.876111	0.81645	0.814009	0.840535	0.86106	0.87439	0.841051
379	0.917642	0.824993	0.930418	0.915135	0.871297				0.877829	0.877498	0.818163	0.816332	0.841663	0.861877	0.878168	0.840884
380	0.917405	0.82408	0.93006	0.916118	0.873371				0.878875	0.878606	0.816792	0.817493	0.843806	0.862489	0.877601	0.840213
381	0.919547	0.826667	0.92988	0.918086	0.874347				0.882013	0.879715	0.817819	0.82048	0.844708	0.864329	0.877413	0.843063
382	0.921451	0.827124	0.931494	0.917664	0.875323				0.881595	0.880823	0.820901	0.820978	0.844933	0.864942	0.879113	0.843901
383	0.920023	0.828341	0.932929	0.91935	0.876665				0.881385	0.883318	0.825011	0.823632	0.846399	0.864533	0.880058	0.845411
384	0.920261	0.82895	0.933108	0.920193	0.877519				0.883268	0.882902	0.824669	0.8233	0.846963	0.866576	0.881191	0.846249
385	0.922641	0.830624	0.934902	0.920755	0.878373				0.883896	0.883733	0.823984	0.825126	0.849557	0.86821	0.88289	0.850106
386	0.924784	0.831385	0.93544	0.921739	0.878495				0.884314	0.884842	0.826038	0.825126	0.850121	0.868824	0.881568	0.848764
387	0.923355	0.832754	0.93544	0.922722	0.879715				0.88557	0.885673	0.829805	0.827615	0.850572	0.869437	0.883835	0.84977
388	0.923831	0.833363	0.937233	0.924408	0.880569				0.885988	0.886505	0.831517	0.82861	0.851474	0.869845	0.88478	0.851782
389	0.925259	0.834581	0.937233	0.922863	0.881179				0.886615	0.888584	0.828777	0.830767	0.853843	0.873319	0.885724	0.851615
390	0.925259	0.836711	0.93813	0.925813	0.883984				0.888289	0.888861	0.830148	0.832094	0.854069	0.872093	0.886857	0.852117
391	0.926212	0.83595	0.939385	0.925392	0.88313				0.89059	0.889415	0.834257	0.832924	0.855084	0.873114	0.886102	0.853123
392	0.925973	0.838385	0.940282	0.927078	0.88435				0.889753	0.890108	0.837338	0.833587	0.855535	0.873114	0.887046	0.856477
393	0.927878	0.838537	0.940999	0.927078	0.885448				0.891008	0.891494	0.836311	0.835081	0.856099	0.874545	0.889879	0.856309
394	0.928592	0.839755	0.940461	0.928623	0.886302				0.891427	0.89288	0.836311	0.836242	0.858128	0.876997	0.889501	0.857986
395	0.930734	0.840668	0.941537	0.929607	0.887522				0.891636	0.894265	0.838709	0.837237	0.859369	0.875771	0.890257	0.858824
396	0.930496	0.842037	0.943151	0.928905	0.888986				0.892473	0.895097	0.842475	0.840058	0.859369	0.877405	0.889879	0.858992
397	0.931924	0.843863	0.944944	0.931153	0.89045				0.893728	0.895651	0.842475	0.840887	0.861061	0.878427	0.890446	0.860166
398	0.931686	0.843863	0.945303	0.930731	0.891182				0.894147	0.895512	0.842133	0.841883	0.861624	0.879857	0.894224	0.859997
399	0.933829	0.845385	0.945482	0.932839	0.891914				0.894147	0.896898	0.843503	0.842049	0.862865	0.880062	0.894224	0.862345
400	0.933352	0.845842	0.94602	0.932136	0.89167				0.897075	0.897314	0.846243	0.843211	0.863542	0.879244	0.893657	0.861339
401	0.93359	0.84782	0.94602	0.934525	0.891914				0.897703	0.899115	0.846585	0.844206	0.86388	0.881287	0.89479	0.863351
402	0.934543	0.847364	0.947814	0.934244	0.892768				0.897075	0.899947	0.847612	0.846363	0.864782	0.882718	0.89479	0.864692
403	0.936685	0.849038	0.949069	0.935087	0.893866				0.898121	0.90161	0.848982	0.847192	0.866361	0.883127	0.896868	0.865866
404	0.936209	0.850559	0.949787	0.936351	0.89533				0.898958	0.901194	0.850694	0.848851	0.867263	0.883944	0.898002	0.866369
405	0.936685	0.850559	0.949787	0.936492	0.896306				0.898958	0.902164	0.851037	0.850179	0.868278	0.883944	0.897057	0.86704
406	0.937161	0.851929	0.950683	0.937054	0.897282				0.899794	0.902857	0.854119	0.850842	0.869067	0.887009	0.898379	0.868213
407	0.938827	0.852386	0.952297	0.937194	0.897892				0.901468	0.904797	0.855488	0.851008	0.868842	0.885169	0.898757	0.867543
408	0.937399	0.854516	0.952118	0.939021	0.898502				0.901468	0.905074	0.855146	0.852668	0.870646	0.887009	0.901023	0.868716
409	0.937399	0.854212	0.953015	0.939021	0.899112				0.901887	0.906737	0.854119	0.853497	0.872	0.886395	0.902346	0.869722
410	0.938351	0.854973	0.952656	0.939864	0.899721				0.905234	0.906322	0.856516	0.855488	0.872225	0.888234	0.900646	0.871064
411	0.940017	0.855886	0.95409	0.940848	0.901308				0.904815	0.90646	0.859598	0.857645	0.872902	0.889665	0.901213	0.871232
412	0.939303	0.857864	0.953911	0.941409	0.902772				0.904815	0.907707	0.86131	0.857313	0.873691	0.888848	0.902346	0.873747
413	0.940493	0.857255	0.953015	0.941971	0.903015				0.904815	0.908954	0.85994	0.857479	0.874255	0.890482	0.904046	0.876093
414	0.941208	0.858473	0.954987	0.942533	0.903504				0.906071	0.909232	0.86131	0.858972	0.877074	0.891504	0.905557	0.875087
415	0.942397	0.860147	0.956601	0.942674	0.903991				0.906698	0.910895	0.863022	0.85947	0.876059	0.893955	0.904424	0.876597
416	0.941922	0.860147	0.956601	0.944079	0.904723				0.907117	0.911449	0.866447	0.861129	0.876736	0.892525	0.904612	0.877771
417	0.94216	0.861212	0.958036	0.943657	0.904723				0.907954	0.911587	0.863022	0.861627	0.878315	0.891708	0.907068	0.876932
418	0.94335	0.861669	0.957139	0.945765	0.905943				0.908163	0.911449	0.864392	0.864447	0.878992	0.894772	0.907256	0.877267
419	0.944778	0.864712	0.95678	0.945625	0.907285				0.909418	0.913805	0.86542	0.864447	0.880232	0.896408	0.908768	0.87995
420	0.945254	0.863647	0.957856	0.947592	0.908017				0.910254	0.91422	0.872268	0.865941	0.880797	0.895795	0.907823	0.880621
421	0.945254	0.864256	0.958933	0.947732	0.908871				0.910882	0.915745	0.870556	0.865443	0.880232	0.895795	0.90839	0.87995
422	0.946682	0.865777	0.959471	0.948294	0.908993				0.910673	0.916853	0.869186	0.866604	0.882487	0.897634	0.910468	0.883303
423	0.947158	0.86669	0.960009	0.948856	0.909481				0.91151	0.916576	0.870556	0.867102	0.883841	0.899268	0.910279	0.883303
424	0.948348	0.867147	0.960009	0.948716	0.910579				0.912137	0.915745	0.87535	0.869259	0.884179	0.899473	0.911035	0.884309
425	0.947396	0.867452	0.960367	0.950542	0.912165				0.912137	0.917546	0.87535	0.870088	0.885082	0.899268	0.911412	0.882465
426	0.947396	0.870495	0.960726	0.948856	0.912653				0.912556	0.917546	0.873981	0.871914	0.885195	0.899268	0.91179	0.883639
427	0.949301	0.869582	0.960547	0.952369	0.913385				0.91402	0.919071	0.873296	0.872743	0.885646	0.90029	0.912924	0.883303
428	0.949301	0.870799	0.962161	0.950261	0.913995				0.914648	0.920041	0.877747	0.874071	0.888126	0.902946	0.914057	0.883974
429	0.948824	0.871408	0.96234	0.951526	0.914361				0.914439	0.921703	0.877747	0.873905	0.887111	0.90029	0.912545	0.885483
430	0.949062	0.873082	0.96252	0.951666	0.914727				0.916949	0.920318	0.87946	0.875398	0.887225	0.901924	0.914435	0.886657
431	0.949062	0.873234	0.963237	0.95265	0.914971				0.917367	0.921149	0.877062	0.875232	0.888352	0.901924	0.914245	0.887663
432	0.951204	0.872626	0.962699	0.954055	0.915459				0.916322	0.921981	0.881857	0.877389	0.888916	0.904785	0.915568	0.887831
433	0.951204	0.874604	0.962878	0.95279	0.915825				0.917786	0.923228	0.883568	0.878882	0.890946	0.903967	0.916701	0.890848
434	0.95049	0.875517	0.964313	0.955179	0.917899				0.918204	0.923782	0.884596	0.87855	0.891623	0.904376	0.91519	0.890681
435	0.951204	0.876278	0.96503	0.953774	0.917167				0.918204	0.925861	0.881857	0.87938	0.890608	0.905398	0.916324	0.890178
436	0.953585	0.876278	0.965927	0.95532	0.917655				0.917786	0.924475	0.883226	0.880043	0.892074	0.906011	0.917645	0.890681
437	0.953109	0.878561	0.965568	0.954617	0.918387				0.920087	0.925168	0.885623	0.881537	0.893427	0.906011	0.919534	0.890681
438	0.952156	0.877647	0.965568	0.956443	0.918997				0.919669	0.925723	0.886994	0.881371	0.893653	0.906828	0.919723	0.892022
439	0.952633	0.878865	0.966644	0.957006	0.919607				0.920296	0.926554	0.885623	0.884025	0.894329	0.907032	0.918401	0.891854
440	0.955013	0.878561	0.966823	0.957006	0.920948				0.922597	0.927247	0.885966	0.884357	0.894217	0.910097	0.919157	0.895543
441	0.957155	0.880539	0.968078	0.959113	0.922168				0.923225	0.929325	0.892473	0.885187	0.894555	0.908258	0.921234	0.894705
442	0.955013	0.880995	0.968616	0.957989	0.923266				0.923016	0.929464	0.89076	0.885021	0.896585	0.908871	0.922368	0.89504
443	0.955013	0.880539	0.969692	0.958691	0.923022				0.923852	0.929464	0.890418	0.886348	0.896359	0.90928	0.921801	0.896549
444	0.958107	0.882517	0.968975	0.958551	0.9229				0.923225	0.929602	0.890076	0.88585	0.896697	0.910302	0.921423	0.896885
445	0.957869	0.882974	0.969692	0.959113	0.923144				0.923434	0.930573	0.891787	0.888008	0.897938	0.910914	0.922179	0.897388
446	0.957155	0.884343	0.971127	0.959816	0.923754				0.924061	0.930711	0.8935	0.889003	0.898277	0.909893	0.924067	0.896382
447	0.956917	0.883887	0.971307	0.959535	0.924974				0.924899	0.932374	0.89487	0.890496	0.899291	0.911119	0.92539	0.898561
448	0.959774	0.885408	0.971845	0.96108	0.925218				0.92448	0.93182	0.893842	0.890994	0.900193	0.912958	0.924067	0.897723
449	0.95906	0.88617	0.972024	0.961221	0.925828				0.927199	0.933206	0.894527	0.891823	0.898953	0.912345	0.924067	0.899064
450	0.95906	0.885865	0.972741	0.961221	0.926316				0.92699	0.932928	0.897266	0.89116	0.900193	0.913162	0.924257	0.901076
451	0.958107	0.887235	0.971127	0.962345	0.92656				0.927199	0.933621	0.897266	0.892819	0.901321	0.912753	0.926146	0.900908
452	0.959298	0.887843	0.971845	0.962064	0.926926				0.927827	0.933898	0.898294	0.892321	0.901772	0.915205	0.925768	0.901244
453	0.958821	0.889061	0.972741	0.964031	0.927292				0.928664	0.935145	0.898294	0.89481	0.903126	0.915001	0.925768	0.900741
454	0.960249	0.8883	0.974535	0.962345	0.92839				0.928664	0.935977	0.900006	0.894147	0.903126	0.915205	0.92709	0.90292
455	0.959535	0.890583	0.974714	0.965014	0.928878				0.927199	0.936808	0.900006	0.897465	0.903577	0.915818	0.926712	0.901747
456	0.960012	0.890735	0.97328	0.963328	0.93022				0.929082	0.936116	0.900691	0.895806	0.90493	0.916635	0.92879	0.90225
457	0.959774	0.890735	0.973818	0.964593	0.930586				0.92971	0.936808	0.902061	0.89763	0.904479	0.918883	0.928979	0.902753
458	0.961916	0.891496	0.974355	0.964733	0.930708				0.928664	0.937086	0.903089	0.897133	0.905043	0.916431	0.928035	0.903089
459	0.961201	0.891648	0.973459	0.965295	0.931318				0.930547	0.938887	0.903089	0.899124	0.90617	0.918066	0.92879	0.904765
460	0.961916	0.893626	0.97579	0.966981	0.931684				0.933266	0.938887	0.904116	0.898626	0.905832	0.918475	0.929734	0.905268
461	0.961916	0.893017	0.97579	0.965155	0.932538				0.932429	0.94055	0.905828	0.90128	0.907749	0.919292	0.93049	0.908118
462	0.964772	0.894387	0.975611	0.967403	0.93205				0.93222	0.939996	0.906171	0.900783	0.907975	0.920109	0.931057	0.906609
463	0.963344	0.89454	0.976149	0.965576	0.933636				0.933057	0.939996	0.905485	0.902442	0.907524	0.918883	0.929734	0.907113
464	0.962868	0.896061	0.975611	0.967543	0.934124				0.932638	0.940273	0.905828	0.901778	0.908539	0.921131	0.931057	0.907448
465	0.964296	0.895452	0.97579	0.966419	0.934124				0.932638	0.941382	0.907198	0.90294	0.909441	0.92154	0.932757	0.908286
466	0.965248	0.896365	0.976866	0.967965	0.934612				0.933266	0.941243	0.909595	0.902442	0.910231	0.92154	0.932568	0.907951
467	0.964772	0.897278	0.976687	0.969089	0.934124				0.934103	0.942906	0.909595	0.904599	0.91102	0.921948	0.932568	0.908286
468	0.964772	0.897431	0.977225	0.968386	0.934856				0.933685	0.943183	0.90891	0.904433	0.910456	0.921743	0.932379	0.911472
469	0.96501	0.897126	0.977045	0.970494	0.93571				0.935358	0.942767	0.909937	0.906424	0.910795	0.923991	0.932757	0.910298
470	0.965248	0.898344	0.976328	0.968667	0.93693				0.936614	0.942906	0.913019	0.906092	0.912148	0.922152	0.935212	0.912143
471	0.965248	0.901083	0.977045	0.970634	0.937662				0.936823	0.944015	0.915074	0.907585	0.913162	0.923787	0.935212	0.912478
472	0.964772	0.899409	0.978121	0.96937	0.938149				0.936404	0.944846	0.910622	0.906922	0.912712	0.923174	0.934456	0.912143
473	0.965725	0.900474	0.97848	0.970775	0.938637				0.937032	0.945677	0.912334	0.908083	0.913388	0.925421	0.935023	0.910968
474	0.966914	0.901083	0.979556	0.970775	0.938272				0.937241	0.946648	0.913361	0.907917	0.913501	0.92583	0.935023	0.911472
475	0.967391	0.901844	0.979376	0.970494	0.93876				0.937241	0.945816	0.918156	0.909908	0.91508	0.924399	0.937479	0.912813
476	0.965725	0.902757	0.978121	0.971477	0.93876				0.937868	0.945816	0.915758	0.91024	0.915869	0.92583	0.937856	0.911639
477	0.966439	0.901844	0.979018	0.971618	0.939369				0.937659	0.946093	0.914389	0.912397	0.914854	0.926647	0.936345	0.913651
478	0.968343	0.904279	0.979376	0.972461	0.939858				0.937868	0.946925	0.915074	0.91107	0.915305	0.928282	0.937101	0.915495
479	0.968343	0.903974	0.980273	0.97218	0.940711				0.940379	0.947479	0.920895	0.911733	0.916433	0.926852	0.936723	0.917005
480	0.967628	0.904431	0.980632	0.972461	0.940711				0.940797	0.949003	0.919526	0.911733	0.916772	0.926034	0.93899	0.916166
481	0.968343	0.904735	0.980632	0.973445	0.941077				0.939751	0.948865	0.918156	0.912895	0.918012	0.929099	0.940312	0.916837
482	0.970009	0.906409	0.980632	0.973304	0.941321				0.940588	0.948865	0.918156	0.912895	0.917786	0.929712	0.938234	0.918011
483	0.970247	0.906409	0.981349	0.973866	0.941809				0.941006	0.949003	0.921922	0.915217	0.917674	0.928691	0.938423	0.915999
484	0.969533	0.906409	0.98117	0.973585	0.942419				0.940379	0.949974	0.920895	0.915715	0.918689	0.92767	0.939178	0.917005
485	0.969771	0.907779	0.981529	0.974147	0.943761				0.94017	0.950112	0.92158	0.916379	0.920042	0.93012	0.940501	0.91734
486	0.970247	0.907627	0.981887	0.97499	0.944249				0.941843	0.951359	0.91884	0.916876	0.91914	0.932982	0.941823	0.919184
487	0.971199	0.908692	0.982784	0.974007	0.944859				0.941843	0.951498	0.923635	0.916047	0.920042	0.929712	0.940312	0.91885
488	0.970009	0.908083	0.982784	0.976536	0.944737				0.942262	0.951636	0.92569	0.916876	0.920042	0.929712	0.940312	0.92019
489	0.970247	0.909605	0.982067	0.975131	0.944493				0.943098	0.951914	0.926374	0.917209	0.921057	0.930529	0.942201	0.92237
490	0.971913	0.910214	0.982246	0.977098	0.944859				0.945609	0.952607	0.923292	0.9192	0.922523	0.932982	0.942201	0.920358
491	0.971675	0.910518	0.983322	0.975693	0.945347				0.943517	0.951775	0.923977	0.918868	0.921959	0.931756	0.94239	0.921532
492	0.970961	0.910366	0.984757	0.976536	0.946079				0.943517	0.953438	0.927745	0.920693	0.922072	0.931347	0.942201	0.922035
493	0.971437	0.912192	0.984757	0.976676	0.946445				0.944353	0.954269	0.927745	0.921024	0.922749	0.933594	0.942201	0.921364
494	0.970247	0.911583	0.984398	0.976395	0.947055				0.944563	0.954824	0.926374	0.921688	0.922974	0.933185	0.944278	0.92019
495	0.972151	0.911431	0.984398	0.97766	0.947055				0.944563	0.954546	0.927059	0.920859	0.924102	0.935841	0.94409	0.922538
496	0.971675	0.913714	0.984398	0.976676	0.946933				0.945191	0.954962	0.931169	0.922352	0.924215	0.932573	0.943901	0.923879
497	0.971199	0.913106	0.985654	0.978503	0.947421				0.945818	0.954824	0.930141	0.921854	0.923877	0.933799	0.944278	0.922873
498	0.971913	0.913562	0.986192	0.976957	0.947787				0.9454	0.955794	0.929114	0.923513	0.925117	0.935024	0.943523	0.924382
499	0.973579	0.914018	0.986012	0.979346	0.948275				0.947492	0.956348	0.930141	0.924343	0.925004	0.935638	0.945034	0.924885
500	0.974055	0.914171	0.986192	0.97766	0.949129				0.948538	0.956209	0.930826	0.924841	0.925681	0.935433	0.945412	0.925221
501	0.973579	0.916453	0.98673	0.979205	0.950227				0.947283	0.957179	0.932538	0.924011	0.926808	0.935433	0.944657	0.924046
502	0.973341	0.916149	0.987447	0.979205	0.949983				0.94791	0.957872	0.931511	0.925504	0.926244	0.936864	0.946167	0.925053
503	0.975245	0.916301	0.986909	0.978503	0.950105				0.947492	0.956625	0.93288	0.925007	0.927147	0.937068	0.945979	0.925388
504	0.97477	0.916453	0.987805	0.980189	0.950593				0.947492	0.957318	0.931511	0.926666	0.928162	0.936455	0.946356	0.924046
505	0.974531	0.917975	0.987088	0.978924	0.950959				0.94791	0.957595	0.933566	0.926334	0.927485	0.936659	0.949001	0.926059
506	0.974055	0.91691	0.987985	0.981172	0.950959				0.948747	0.958842	0.934593	0.928989	0.927824	0.936659	0.946923	0.926729
507	0.976911	0.918584	0.987088	0.979487	0.952301				0.948747	0.959258	0.934593	0.928159	0.928162	0.939929	0.947867	0.928239
508	0.978102	0.91904	0.986192	0.980891	0.952667				0.948119	0.959812	0.93562	0.92932	0.928726	0.937272	0.947679	0.9274
509	0.975484	0.919192	0.987447	0.979767	0.952667				0.949793	0.95912	0.936648	0.928159	0.930192	0.938703	0.947867	0.928406
510	0.974531	0.919649	0.988343	0.980891	0.952667				0.950839	0.959535	0.936306	0.928989	0.929854	0.939111	0.950134	0.92958
511	0.976198	0.919345	0.988881	0.980891	0.952423				0.95063	0.959674	0.936648	0.928491	0.929967	0.940542	0.948434	0.927735
512	0.976436	0.921171	0.989061	0.980751	0.952179				0.951466	0.960505	0.937333	0.930316	0.930981	0.939929	0.948623	0.92891
513	0.976673	0.921323	0.988702	0.981875	0.952911				0.951676	0.960367	0.937333	0.930813	0.930869	0.938703	0.95089	0.929747
514	0.975007	0.920562	0.987626	0.980751	0.953886				0.951048	0.961614	0.937333	0.932141	0.930981	0.941154	0.949567	0.930418
515	0.976198	0.921019	0.987805	0.982858	0.954497				0.951676	0.961753	0.937675	0.932307	0.931545	0.941768	0.9507	0.929916
516	0.975722	0.92254	0.987088	0.981453	0.95535				0.952303	0.962307	0.940757	0.932805	0.931432	0.940746	0.949945	0.93176
517	0.978578	0.922388	0.988523	0.982578	0.955473				0.952094	0.961753	0.942127	0.932307	0.932447	0.94095	0.949756	0.932766
518	0.976673	0.922845	0.988702	0.982437	0.956205				0.951466	0.962307	0.940414	0.932639	0.934139	0.941154	0.951268	0.931592
519	0.977388	0.923605	0.988702	0.98328	0.956327				0.952931	0.963277	0.939045	0.932639	0.933462	0.94381	0.950512	0.932095
520	0.977388	0.924215	0.988881	0.983561	0.956205				0.955232	0.964247	0.941442	0.933468	0.934252	0.941768	0.952401	0.933268
521	0.979054	0.924215	0.989061	0.983701	0.956937				0.95314	0.964108	0.945209	0.934298	0.934252	0.942585	0.952211	0.93176
522	0.978102	0.923758	0.988523	0.983842	0.957059				0.953977	0.963831	0.943839	0.935293	0.934477	0.943402	0.952211	0.931592
523	0.978102	0.926345	0.989419	0.983421	0.958278				0.954604	0.963554	0.941442	0.935127	0.935944	0.944424	0.953534	0.934275
524	0.978102	0.92528	0.989778	0.983983	0.958157				0.954186	0.96397	0.942469	0.935625	0.935605	0.944424	0.954479	0.933771
525	0.980244	0.925736	0.989599	0.984544	0.957791				0.953977	0.964662	0.945894	0.936123	0.934816	0.943402	0.953912	0.933268
526	0.979768	0.92528	0.989957	0.985106	0.957668				0.955023	0.965494	0.948291	0.935791	0.935605	0.944628	0.953912	0.935281
527	0.978339	0.926954	0.989599	0.984826	0.957425				0.955232	0.965217	0.944182	0.937284	0.936056	0.945445	0.953534	0.935783
528	0.979768	0.927258	0.98924	0.984685	0.958157				0.954186	0.966325	0.944182	0.937948	0.936282	0.946058	0.955234	0.936621
529	0.981196	0.927106	0.989957	0.985106	0.957791				0.955441	0.965356	0.947606	0.938943	0.936959	0.945241	0.95769	0.93461
530	0.97953	0.928171	0.990495	0.984544	0.95962				0.956278	0.965633	0.948975	0.937948	0.936507	0.945241	0.954856	0.935281
531	0.97953	0.928323	0.991571	0.984404	0.959864				0.956487	0.965771	0.945209	0.938777	0.937297	0.948102	0.954668	0.934945
532	0.980006	0.929997	0.990675	0.985528	0.960108				0.957115	0.967573	0.944524	0.937948	0.939214	0.946058	0.955423	0.935113
533	0.98072	0.928932	0.990137	0.985388	0.960352				0.956487	0.96688	0.947606	0.939441	0.938312	0.94565	0.955234	0.936621
534	0.979768	0.930302	0.990316	0.986511	0.959864				0.956696	0.968127	0.951373	0.939275	0.938312	0.946467	0.95769	0.938298
535	0.979292	0.930606	0.990495	0.985669	0.960474				0.956487	0.967295	0.948291	0.941266	0.938537	0.947284	0.955423	0.93964
536	0.980006	0.930606	0.99193	0.986652	0.961084				0.95816	0.967573	0.947264	0.940768	0.938875	0.948306	0.955801	0.938131
537	0.981434	0.931062	0.99193	0.986511	0.961572				0.957324	0.967573	0.948633	0.942096	0.940342	0.94708	0.957312	0.940143
538	0.980958	0.930758	0.992468	0.985669	0.96206				0.957115	0.968958	0.952057	0.940603	0.940454	0.948714	0.957312	0.939976
539	0.980244	0.932584	0.992288	0.987214	0.962304				0.958788	0.968543	0.950003	0.941764	0.940003	0.948714	0.957123	0.938802
540	0.98072	0.931824	0.992647	0.986511	0.962426				0.959207	0.969651	0.948633	0.941432	0.940567	0.949123	0.956934	0.938802
541	0.982148	0.932584	0.992827	0.987495	0.96206				0.959207	0.969513	0.947606	0.942759	0.940342	0.949327	0.957312	0.93964
542	0.982386	0.932737	0.993365	0.985949	0.961694				0.959416	0.969236	0.952401	0.943257	0.941582	0.948306	0.958633	0.939472
543	0.981434	0.933497	0.993365	0.988197	0.961572				0.960253	0.968682	0.953085	0.946077	0.941469	0.950145	0.958445	0.939472
544	0.981672	0.933345	0.993544	0.987074	0.962182				0.959207	0.970067	0.951715	0.943589	0.940906	0.949327	0.958257	0.942322
545	0.982862	0.933345	0.993006	0.987495	0.963036				0.958998	0.970206	0.949318	0.944253	0.941695	0.949736	0.95769	0.942322
546	0.983338	0.934258	0.993185	0.987636	0.964744				0.959834	0.971453	0.95377	0.944087	0.942484	0.949532	0.95769	0.94182
547	0.983576	0.934563	0.992827	0.987636	0.964012				0.959625	0.971591	0.953428	0.945248	0.942823	0.950758	0.959578	0.942155
548	0.983338	0.936085	0.993185	0.98876	0.964134				0.959207	0.971453	0.95377	0.94475	0.944063	0.951984	0.960334	0.942155
549	0.9831	0.934715	0.994799	0.986933	0.964622				0.960253	0.970344	0.951373	0.947571	0.942936	0.950145	0.958823	0.94182
550	0.98429	0.936237	0.99462	0.989603	0.964012				0.961926	0.972007	0.953085	0.947405	0.942823	0.951371	0.959201	0.940646
551	0.982386	0.936541	0.993365	0.987917	0.964134				0.960253	0.970621	0.956509	0.948566	0.944289	0.950962	0.959201	0.941987
552	0.982386	0.936085	0.993365	0.9889	0.965598				0.963181	0.972284	0.954797	0.947571	0.944176	0.952188	0.961089	0.941484
553	0.983576	0.937302	0.992647	0.988338	0.966086				0.961717	0.972423	0.953428	0.947405	0.944063	0.951984	0.961467	0.942658
554	0.984766	0.93715	0.992647	0.990024	0.966208				0.962345	0.973254	0.954455	0.946907	0.94474	0.951166	0.959578	0.944167
555	0.983576	0.937911	0.994441	0.989603	0.965964				0.961299	0.972423	0.958907	0.947239	0.944514	0.95321	0.959578	0.945341
556	0.982862	0.937302	0.993365	0.989041	0.965598				0.961717	0.973393	0.958564	0.948732	0.94598	0.953414	0.960334	0.945005
557	0.983338	0.938823	0.993544	0.989884	0.965354				0.962135	0.972561	0.955825	0.948732	0.945529	0.95321	0.961089	0.943999
558	0.984529	0.939128	0.994082	0.989462	0.965476				0.961508	0.973809	0.95514	0.95006	0.945078	0.95321	0.962789	0.945508
559	0.984052	0.93928	0.993723	0.989322	0.966086				0.962763	0.973947	0.960619	0.949728	0.946319	0.952801	0.960901	0.944167
560	0.983576	0.93928	0.994082	0.989181	0.966696				0.963181	0.975749	0.959249	0.950392	0.946995	0.954231	0.961467	0.944167
561	0.983338	0.939585	0.99462	0.990305	0.96755				0.964018	0.97367	0.957194	0.949894	0.946431	0.953618	0.962412	0.945005
562	0.985481	0.940346	0.994441	0.989884	0.967672				0.963809	0.974224	0.957194	0.950392	0.947221	0.953618	0.962412	0.945676
563	0.987147	0.939585	0.994441	0.989603	0.968282				0.963809	0.974086	0.961646	0.950225	0.946319	0.952597	0.962222	0.94685
564	0.985481	0.94065	0.99462	0.990446	0.96816				0.964437	0.975333	0.960962	0.951553	0.94677	0.955457	0.962222	0.946514
565	0.984529	0.941106	0.993365	0.990867	0.967794				0.964437	0.975056	0.959249	0.951885	0.948236	0.95607	0.962412	0.949029
566	0.987147	0.941563	0.993723	0.990165	0.968404				0.964855	0.97658	0.960276	0.951885	0.948236	0.954435	0.963545	0.948023
567	0.988813	0.941411	0.994441	0.990586	0.968648				0.964018	0.975749	0.962673	0.951055	0.948011	0.955253	0.963356	0.947687
568	0.986433	0.941563	0.99462	0.990867	0.969746				0.9636	0.975749	0.961646	0.952382	0.948461	0.955661	0.963167	0.947017
569	0.985481	0.94278	0.995696	0.99171	0.969624				0.964646	0.975056	0.958907	0.951719	0.948236	0.958726	0.964301	0.947017
570	0.986433	0.942324	0.995158	0.990165	0.96877				0.965901	0.976165	0.962331	0.953212	0.95004	0.955457	0.963545	0.947353
571	0.985481	0.942324	0.993903	0.99157	0.968648				0.96632	0.976442	0.962673	0.953212	0.949702	0.95464	0.965056	0.94685
572	0.986909	0.942628	0.993903	0.991429	0.968526				0.966529	0.977412	0.962331	0.954871	0.948575	0.957092	0.964678	0.950873
573	0.985718	0.944911	0.99462	0.99171	0.969258				0.966737	0.977273	0.961646	0.954539	0.949702	0.957705	0.963922	0.948862
574	0.986195	0.943085	0.995696	0.99171	0.969502				0.96611	0.977135	0.964043	0.955037	0.950942	0.958522	0.965245	0.950203
575	0.986671	0.943846	0.995158	0.99157	0.971088				0.96611	0.977135	0.964386	0.95371	0.950604	0.955866	0.965434	0.950706
576	0.987623	0.944454	0.994979	0.992834	0.971088				0.966737	0.977412	0.964728	0.954373	0.951055	0.957909	0.967701	0.950203
577	0.985718	0.944759	0.995876	0.990446	0.971088				0.966529	0.977828	0.962673	0.954042	0.950491	0.959135	0.966567	0.9497
578	0.986195	0.944911	0.995696	0.992975	0.97121				0.965064	0.977828	0.963359	0.955867	0.950379	0.958522	0.965245	0.949029
579	0.986195	0.944607	0.995696	0.991429	0.970844				0.966947	0.978659	0.96507	0.956033	0.951845	0.9575	0.965811	0.950873
580	0.987861	0.946585	0.996055	0.992413	0.971332				0.968411	0.979213	0.966783	0.957526	0.952183	0.957909	0.966756	0.950203
581	0.986671	0.946432	0.996952	0.991851	0.971576				0.966947	0.978243	0.96507	0.957194	0.951506	0.960156	0.966567	0.950371
582	0.987385	0.94628	0.996414	0.992553	0.972064				0.967365	0.978382	0.963701	0.957692	0.951957	0.95893	0.967134	0.951712
583	0.988337	0.946585	0.996952	0.993115	0.972185				0.968411	0.978936	0.966783	0.95653	0.951732	0.958113	0.966001	0.952215
584	0.988337	0.94765	0.996593	0.991851	0.972551				0.968411	0.979352	0.968152	0.957028	0.953762	0.959748	0.966756	0.95255
585	0.988575	0.94765	0.995696	0.993396	0.972674				0.967784	0.980045	0.967468	0.95736	0.953424	0.959544	0.968456	0.951712
586	0.988813	0.946585	0.996414	0.992132	0.972308				0.968411	0.981153	0.964728	0.95736	0.952634	0.961791	0.966756	0.953557
587	0.988337	0.948259	0.997131	0.993818	0.972308				0.967784	0.980183	0.966441	0.958521	0.953537	0.95893	0.967134	0.951376
588	0.989765	0.948107	0.999104	0.992413	0.972064				0.967156	0.979629	0.968495	0.960014	0.9541	0.960156	0.967323	0.951208
589	0.988813	0.948411	0.998207	0.993677	0.972674				0.96883	0.980183	0.96918	0.959517	0.953762	0.960565	0.96789	0.952382
590	0.987385	0.94765	0.997669	0.993537	0.973283				0.969458	0.980183	0.965755	0.958521	0.9541	0.960974	0.969778	0.953892
591	0.988337	0.948563	0.996772	0.993115	0.973894				0.969667	0.980461	0.966441	0.960014	0.953649	0.960565	0.967323	0.953892
592	0.988575	0.949628	0.996772	0.994099	0.974015				0.970085	0.980876	0.970207	0.959351	0.953988	0.960156	0.967511	0.954059
593	0.988575	0.94902	0.997131	0.993537	0.974015				0.969876	0.981846	0.971577	0.960346	0.955228	0.961995	0.968456	0.956909
594	0.988813	0.949628	0.99731	0.994239	0.974503				0.969876	0.981015	0.968152	0.960844	0.955115	0.962609	0.969023	0.954227
595	0.987861	0.950085	0.997669	0.993818	0.974869				0.969667	0.980737	0.968152	0.962171	0.955341	0.961178	0.970156	0.95473
596	0.988575	0.950998	0.997848	0.993818	0.974503				0.970085	0.981015	0.970892	0.961342	0.955679	0.9622	0.968645	0.954394
597	0.989289	0.94978	0.996414	0.993958	0.975845				0.969667	0.981985	0.972947	0.962005	0.955228	0.961791	0.968267	0.954394
598	0.987861	0.951303	0.99731	0.993677	0.975601				0.969248	0.9824	0.968838	0.960512	0.955904	0.964039	0.969778	0.953053
599	0.988099	0.951303	0.996772	0.994099	0.97609				0.970294	0.982262	0.968152	0.96184	0.95613	0.961178	0.969967	0.953724
600	0.990003	0.950998	0.996234	0.994239	0.975235				0.971758	0.982124	0.970207	0.961508	0.955341	0.962404	0.97129	0.956239
601	0.990479	0.95115	0.99731	0.993958	0.974503				0.972386	0.981846	0.974659	0.963499	0.956694	0.962812	0.9694	0.955903
602	0.990479	0.951607	0.996952	0.995364	0.975113				0.972386	0.982678	0.971577	0.962503	0.957483	0.963834	0.969023	0.957077
603	0.990241	0.952976	0.996952	0.99438	0.974992				0.971758	0.983232	0.970207	0.964162	0.957145	0.964039	0.970156	0.956742
604	0.990955	0.952368	0.996952	0.994801	0.975845				0.97134	0.982816	0.970549	0.962669	0.957709	0.962609	0.9711	0.957077
605	0.990717	0.95252	0.995696	0.99438	0.976211				0.97134	0.983648	0.973974	0.963831	0.956919	0.964447	0.971478	0.956407
606	0.990479	0.952976	0.996055	0.995223	0.976577				0.971758	0.983925	0.97192	0.962835	0.957145	0.964243	0.970534	0.955568
607	0.989765	0.954194	0.996772	0.99452	0.976699				0.972177	0.982955	0.970549	0.963997	0.958386	0.964243	0.970156	0.957245
608	0.990241	0.953433	0.996952	0.994239	0.976699				0.970922	0.982955	0.970549	0.963333	0.958047	0.963425	0.972234	0.955736
609	0.990241	0.954194	0.998028	0.995364	0.976699				0.971549	0.983925	0.972947	0.964826	0.958047	0.963425	0.971856	0.956239
610	0.989765	0.954498	0.996952	0.99438	0.976699				0.97406	0.984063	0.97911	0.965821	0.95816	0.966286	0.970723	0.957245
611	0.990003	0.953889	0.995876	0.996066	0.977553				0.972177	0.984479	0.975686	0.964826	0.957934	0.964856	0.97129	0.960431
612	0.990479	0.954955	0.996772	0.99438	0.978041				0.97406	0.984202	0.971577	0.964494	0.959739	0.965265	0.97129	0.958922
613	0.990955	0.954194	0.996772	0.996347	0.979139				0.974269	0.984202	0.972604	0.964826	0.959288	0.964856	0.972423	0.958419
614	0.990717	0.955563	0.998566	0.994661	0.978163				0.97406	0.984341	0.975686	0.964992	0.958837	0.966082	0.9728	0.961102
615	0.989289	0.955868	0.997848	0.994942	0.977797				0.972386	0.985033	0.977399	0.964992	0.959739	0.966286	0.97129	0.957916
616	0.990003	0.955563	0.998028	0.995082	0.978407				0.972805	0.984479	0.972604	0.966817	0.959288	0.964651	0.972989	0.958251
617	0.991908	0.955259	0.997848	0.995082	0.977431				0.973432	0.985033	0.972947	0.966983	0.959965	0.965877	0.9728	0.958753
618	0.990479	0.956781	0.99731	0.995644	0.977431				0.972595	0.984895	0.976029	0.967149	0.960528	0.965877	0.9745	0.959257
619	0.990241	0.956324	0.99749	0.994801	0.978407				0.973014	0.985865	0.976713	0.966817	0.959288	0.967307	0.973179	0.958083
620	0.990955	0.955868	0.998028	0.997471	0.979017				0.974269	0.985033	0.973974	0.966651	0.959852	0.966082	0.972234	0.960263
621	0.992383	0.956933	0.999642	0.995364	0.979261				0.974688	0.985033	0.975686	0.966651	0.960867	0.966082	0.972989	0.962108
622	0.991908	0.956933	0.998745	0.996769	0.978773				0.974897	0.985588	0.977399	0.967481	0.960528	0.96833	0.974312	0.960934
623	0.991431	0.958759	0.999283	0.995364	0.978895				0.975315	0.986142	0.979796	0.967978	0.961431	0.967513	0.972612	0.96194
624	0.991194	0.956476	0.999462	0.996207	0.978651				0.975106	0.98642	0.977399	0.968642	0.961431	0.967716	0.974312	0.96261
625	0.993574	0.957542	1	0.996066	0.978651				0.974478	0.98642	0.974317	0.968642	0.960754	0.96649	0.973179	0.960766
626	0.99405	0.958455	0.998745	0.995364	0.979871				0.973641	0.985865	0.975686	0.968808	0.962446	0.966695	0.973745	0.960095
627	0.991669	0.957237	0.999462	0.99733	0.979993				0.97406	0.986558	0.980138	0.968642	0.961769	0.969351	0.974689	0.961102
628	0.990479	0.958303	0.999462	0.995785	0.980603				0.97385	0.985865	0.97911	0.968808	0.961543	0.967104	0.973934	0.961437
629	0.991908	0.958607	0.999462	0.996487	0.980603				0.973223	0.986558	0.975686	0.96831	0.962333	0.96833	0.973934	0.960598
630	0.992383	0.958912	0.998207	0.995644	0.980603				0.975524	0.985865	0.976029	0.968974	0.961882	0.967307	0.974123	0.962275
631	0.991908	0.95815	0.997131	0.997471	0.980603				0.975315	0.987251	0.980138	0.96831	0.962896	0.969964	0.974123	0.962778
632	0.991431	0.959368	0.998386	0.995925	0.980359				0.975943	0.987805	0.980823	0.970301	0.963348	0.968533	0.976578	0.963281
633	0.992383	0.959825	0.998566	0.996628	0.980481				0.976361	0.987528	0.977399	0.969306	0.962671	0.96833	0.974879	0.962442
634	0.992145	0.960737	0.998566	0.99719	0.980725				0.975315	0.986835	0.976713	0.969638	0.962671	0.968739	0.974312	0.962946
635	0.99286	0.959672	0.998924	0.996628	0.980725				0.975315	0.987944	0.978426	0.969471	0.963686	0.969351	0.974879	0.962108
636	0.991194	0.959672	0.998207	0.996628	0.981701				0.975733	0.987666	0.981508	0.970136	0.963461	0.970372	0.975445	0.961437
637	0.992383	0.961194	0.99749	0.995644	0.980969				0.975733	0.987944	0.978768	0.969804	0.963686	0.967307	0.976767	0.962946
638	0.992145	0.960129	0.99749	0.997752	0.980725				0.975315	0.988637	0.977057	0.970799	0.963686	0.968533	0.975634	0.963448
639	0.994526	0.96089	0.99749	0.99719	0.980847				0.975524	0.988637	0.979796	0.971297	0.963348	0.970372	0.974312	0.963617
640	0.993574	0.960585	0.998028	0.996628	0.981457				0.97657	0.987251	0.98185	0.971628	0.964475	0.97119	0.9762	0.963617
641	0.992622	0.961194	0.998566	0.997049	0.981701				0.977197	0.988359	0.980138	0.971297	0.96425	0.970986	0.9762	0.96479
642	0.993574	0.961042	0.997848	0.99719	0.983165				0.977197	0.988221	0.978083	0.971628	0.963573	0.968942	0.977523	0.965461
643	0.995002	0.961803	0.997848	0.996769	0.983165				0.976988	0.988637	0.980481	0.970633	0.964701	0.971395	0.976389	0.963448
644	0.99405	0.96165	0.996593	0.996769	0.982799				0.978035	0.988637	0.982536	0.97196	0.964588	0.972212	0.975256	0.964454
645	0.993097	0.961803	0.996414	0.997049	0.982921				0.975733	0.989884	0.979796	0.971463	0.965152	0.96976	0.976389	0.963448
646	0.993097	0.961803	0.998028	0.997471	0.982311				0.976361	0.988221	0.97911	0.973288	0.965603	0.970169	0.977901	0.963952
647	0.993811	0.96165	0.998386	0.996628	0.982311				0.977407	0.988914	0.979796	0.972624	0.96425	0.970372	0.977901	0.963617
648	0.992383	0.963325	0.997669	0.997892	0.982555				0.976988	0.988637	0.98185	0.973786	0.964588	0.974254	0.977901	0.965629
649	0.992383	0.962564	0.99749	0.99733	0.982921				0.976779	0.989329	0.98322	0.973122	0.966393	0.97119	0.975067	0.965796
650	0.993574	0.963325	0.996234	0.996909	0.983165				0.977616	0.989607	0.981508	0.972458	0.966167	0.970781	0.977145	0.963952
651	0.994288	0.963173	0.997131	0.99719	0.983165				0.979917	0.99127	0.980138	0.972956	0.966167	0.973234	0.978089	0.965796
652	0.99286	0.963629	0.998207	0.996769	0.983409				0.977825	0.988775	0.981508	0.972126	0.966055	0.973437	0.978278	0.965629
653	0.993097	0.963781	0.998028	0.998033	0.983165				0.977197	0.989329	0.981165	0.973122	0.965603	0.97262	0.977712	0.965293
654	0.993811	0.963933	0.998028	0.996207	0.982799				0.978662	0.989607	0.98185	0.973288	0.966731	0.96976	0.977333	0.964623
655	0.994288	0.964998	0.997669	0.998595	0.983287				0.978035	0.989468	0.980823	0.975445	0.96752	0.972212	0.977145	0.965963
656	0.993336	0.96439	0.99749	0.996628	0.983531				0.977197	0.989191	0.982878	0.973288	0.965942	0.972007	0.979978	0.966467
657	0.993574	0.964998	0.997131	0.998595	0.984263				0.977616	0.990715	0.98185	0.973951	0.966731	0.974051	0.978844	0.965796
658	0.993811	0.963781	0.997131	0.99719	0.984629				0.978035	0.990161	0.981508	0.973122	0.966393	0.972416	0.978656	0.96764
659	0.99524	0.965607	0.99749	0.998314	0.984995				0.977825	0.990299	0.98185	0.974449	0.967634	0.972212	0.977712	0.967305
660	0.994526	0.965455	0.998745	0.998595	0.984507				0.97929	0.989607	0.98322	0.973288	0.968197	0.973642	0.977901	0.967976
661	0.994288	0.964998	0.998386	0.99733	0.984629				0.980335	0.990299	0.981165	0.975777	0.966844	0.973846	0.979601	0.96764
662	0.994526	0.965912	0.998028	0.998595	0.984995				0.979708	0.990438	0.982192	0.974947	0.96707	0.973437	0.979034	0.968311
663	0.995954	0.966064	0.99749	0.996628	0.984385				0.97908	0.991408	0.983563	0.976274	0.968085	0.973028	0.977901	0.968479
664	0.994526	0.96652	0.998207	0.998173	0.985605				0.97908	0.990577	0.98459	0.974781	0.968085	0.97262	0.979601	0.966132
665	0.993574	0.965607	0.99749	0.996487	0.985361				0.978244	0.990992	0.981165	0.975445	0.968423	0.975277	0.978089	0.96764
666	0.99405	0.966673	0.998566	0.998033	0.984873				0.978871	0.990299	0.982192	0.974283	0.968197	0.973028	0.979978	0.96764
667	0.99405	0.966368	0.999462	0.997471	0.984873				0.97908	0.99127	0.983563	0.975279	0.967634	0.974254	0.978468	0.968143
668	0.995002	0.96652	0.99749	0.998033	0.984385				0.97929	0.990715	0.98596	0.975445	0.968761	0.973642	0.978089	0.967976
669	0.993811	0.966216	0.997131	0.998595	0.984629				0.978662	0.991685	0.982878	0.976274	0.969325	0.975481	0.979601	0.970155
670	0.994526	0.966977	0.99749	0.99733	0.985117				0.980963	0.991547	0.982878	0.97644	0.968986	0.974663	0.979601	0.969652
671	0.993811	0.967586	0.998386	0.998314	0.985849				0.9818	0.991962	0.98322	0.97644	0.968986	0.973028	0.979789	0.967473
672	0.994763	0.967281	0.999104	0.997471	0.986337				0.980545	0.990992	0.986302	0.97644	0.968986	0.974051	0.980167	0.968647
673	0.994526	0.967433	0.998386	0.998314	0.986947				0.980335	0.991962	0.98185	0.97644	0.96955	0.974663	0.979034	0.968647
674	0.993097	0.966977	0.99749	0.997612	0.986825				0.980963	0.990992	0.983563	0.977436	0.969776	0.975481	0.980734	0.968479
675	0.99405	0.968346	0.997848	0.998173	0.986093				0.979499	0.992101	0.982192	0.976274	0.968986	0.973846	0.982433	0.967976
676	0.99524	0.967586	0.997131	0.998314	0.986337				0.97929	0.991685	0.987671	0.977602	0.968649	0.97446	0.980167	0.970491
677	0.997382	0.967129	0.995876	0.998173	0.986215				0.980335	0.99224	0.987329	0.979095	0.970114	0.977116	0.980356	0.969988
678	0.995716	0.968651	0.99749	0.998455	0.987069				0.980545	0.991685	0.982878	0.978099	0.969889	0.975481	0.980167	0.969988
679	0.99405	0.968499	0.99749	0.998314	0.986947				0.979499	0.99321	0.982878	0.976772	0.970114	0.976299	0.980356	0.972168
680	0.99643	0.968955	0.99731	0.998314	0.986825				0.979917	0.991824	0.986987	0.977934	0.970678	0.975072	0.983756	0.971162
681	0.997858	0.968194	0.99749	0.998033	0.986581				0.982009	0.992655	0.986987	0.976938	0.970114	0.976502	0.980356	0.970491
682	0.995002	0.970021	0.996414	0.997752	0.985727				0.980754	0.991962	0.984247	0.978265	0.970791	0.976502	0.981112	0.969484
683	0.99405	0.969869	0.996234	0.998173	0.986337				0.980545	0.992933	0.982192	0.979095	0.971468	0.974868	0.981489	0.970491
684	0.99524	0.969564	0.996234	0.997892	0.986093				0.981591	0.992655	0.98459	0.979427	0.97034	0.976093	0.981489	0.970658
685	0.997144	0.969412	0.996234	0.997612	0.986459				0.981382	0.993071	0.989384	0.978763	0.971129	0.976502	0.982056	0.969652
686	0.994288	0.970173	0.997131	0.998595	0.987679				0.980963	0.992101	0.984247	0.978763	0.970678	0.977319	0.981489	0.972
687	0.993097	0.970325	0.996952	0.998173	0.987679				0.980963	0.992794	0.982878	0.977104	0.971468	0.975277	0.980545	0.971832
688	0.994763	0.969716	0.995517	0.998735	0.988045				0.981591	0.993625	0.984932	0.978099	0.972032	0.97589	0.982622	0.972335
689	0.997382	0.970782	0.995876	0.997892	0.987801				0.980754	0.993625	0.990754	0.978763	0.971242	0.977319	0.981867	0.971832
690	0.995478	0.970629	0.995696	0.999298	0.987679				0.981382	0.992933	0.986987	0.979593	0.971129	0.976911	0.982245	0.972503
691	0.99405	0.971694	0.996772	0.997471	0.987923				0.9818	0.99321	0.982192	0.979427	0.972596	0.976707	0.981867	0.971664
692	0.995716	0.970325	0.996772	0.998735	0.987923				0.982637	0.992655	0.984247	0.980422	0.972032	0.976299	0.981112	0.969652
693	0.99643	0.97139	0.996593	0.998033	0.988777				0.981591	0.993348	0.986302	0.980256	0.972144	0.976707	0.982433	0.971497
694	0.995478	0.971542	0.995876	0.998735	0.988655				0.982218	0.993348	0.988015	0.979593	0.971806	0.978137	0.983	0.971162
695	0.994288	0.970934	0.995517	0.998735	0.989631				0.982009	0.993487	0.983905	0.979593	0.971355	0.977116	0.981489	0.972
696	0.995716	0.971238	0.995876	0.997752	0.988167				0.982427	0.993487	0.984932	0.979427	0.972596	0.978137	0.982622	0.971832
697	0.996192	0.971694	0.996055	0.999578	0.988411				0.982009	0.994457	0.986987	0.979758	0.973498	0.976707	0.981112	0.975353
698	0.996906	0.971999	0.996055	0.997612	0.988045				0.982637	0.993348	0.988015	0.979925	0.972032	0.979567	0.983189	0.973341
699	0.99524	0.971238	0.996772	0.999578	0.987679				0.982009	0.993487	0.98459	0.982413	0.972821	0.977319	0.983567	0.972168
700	0.996668	0.973521	0.996952	0.997612	0.988289				0.9818	0.994041	0.983905	0.98009	0.972596	0.976911	0.982433	0.973844
701	0.996192	0.972303	0.996055	0.999157	0.988167				0.983265	0.994873	0.984932	0.980588	0.973611	0.978341	0.982433	0.97267
702	0.997382	0.97276	0.995517	0.997612	0.989143				0.983683	0.994595	0.989384	0.979925	0.973836	0.978341	0.982433	0.971664
703	0.994763	0.972303	0.996055	0.998735	0.988655				0.983265	0.993903	0.986987	0.98092	0.973159	0.978955	0.982433	0.971497
704	0.995716	0.972151	0.996952	0.999298	0.988655				0.983683	0.993764	0.985275	0.98009	0.972257	0.977524	0.98489	0.974179
705	0.995002	0.973368	0.996593	0.998455	0.989021				0.983055	0.994179	0.985275	0.981252	0.973723	0.978546	0.982056	0.974347
706	0.996192	0.973216	0.996952	0.99986	0.989143				0.982637	0.994179	0.988357	0.981417	0.973948	0.978955	0.982433	0.974012
707	0.994763	0.973368	0.996593	0.998314	0.989631				0.983055	0.994457	0.988015	0.982081	0.973948	0.979158	0.982433	0.975856
708	0.995716	0.973064	0.995517	0.999298	0.990363				0.983683	0.994041	0.98596	0.981417	0.9744	0.978955	0.983756	0.974012
709	0.99524	0.974586	0.996772	0.998033	0.990363				0.982637	0.994595	0.98596	0.981749	0.973611	0.977524	0.98489	0.974683
710	0.996192	0.973673	0.997848	0.998455	0.990241				0.982637	0.994734	0.988699	0.980754	0.973948	0.979976	0.983189	0.973509
711	0.995478	0.974129	0.998386	0.998595	0.989509				0.98431	0.994179	0.988357	0.981417	0.97564	0.978955	0.982056	0.974515
712	0.995716	0.974129	0.996952	0.998455	0.989265				0.98452	0.993903	0.986644	0.981417	0.973836	0.97875	0.983945	0.973676
713	0.99524	0.973977	0.996414	0.998876	0.988899				0.984938	0.994595	0.985275	0.983243	0.973836	0.978341	0.983945	0.973509
714	0.997144	0.97489	0.995696	0.998735	0.989509				0.98431	0.994734	0.987671	0.982745	0.974513	0.980589	0.985645	0.975353
715	0.995716	0.973673	0.996234	0.998735	0.989631				0.984729	0.995011	0.990069	0.983906	0.975189	0.980998	0.983567	0.975689
716	0.995954	0.97489	0.996055	0.998595	0.989875				0.983683	0.994873	0.987671	0.982911	0.975527	0.97875	0.982245	0.975689
717	0.99643	0.975042	0.995876	0.998314	0.990363				0.983474	0.994318	0.985618	0.982745	0.975189	0.979976	0.984133	0.975018
718	0.997144	0.973977	0.996772	0.999298	0.990118				0.98431	0.995288	0.987671	0.982247	0.974738	0.979976	0.985078	0.977533
719	0.997144	0.974738	0.996414	0.998314	0.990241				0.984101	0.994595	0.990411	0.982745	0.975866	0.980793	0.985078	0.974515
720	0.99643	0.975347	0.994979	0.99986	0.990241				0.983055	0.995011	0.988015	0.982911	0.97564	0.979567	0.985078	0.974683
721	0.995954	0.975195	0.994979	0.998455	0.990973				0.984101	0.994873	0.986644	0.982911	0.976204	0.978341	0.982812	0.97552
722	0.99762	0.974586	0.994261	0.998876	0.991095				0.985984	0.995704	0.988357	0.984404	0.976768	0.980998	0.98489	0.975353
723	0.99643	0.975499	0.995158	0.998455	0.991216				0.98431	0.995565	0.990754	0.982911	0.975527	0.981611	0.985456	0.97552
724	0.995954	0.975042	0.995696	0.998455	0.992193				0.98431	0.995288	0.988357	0.983575	0.976091	0.980589	0.985456	0.975689
725	0.995716	0.976716	0.995337	1	0.991582				0.985147	0.994873	0.988357	0.982579	0.97767	0.979158	0.984323	0.9777
726	0.996192	0.975195	0.994441	0.997892	0.991948				0.985147	0.995011	0.988015	0.983575	0.975978	0.980793	0.983189	0.976862
727	0.996668	0.975651	0.993903	0.999719	0.990973				0.98452	0.995842	0.990069	0.983243	0.976655	0.982837	0.984323	0.976695
728	0.995478	0.977173	0.993723	0.998314	0.990729				0.984938	0.996258	0.989042	0.985565	0.976317	0.980385	0.986967	0.976862
729	0.99524	0.976108	0.99462	0.999438	0.990484				0.985147	0.99515	0.989042	0.98457	0.976542	0.980181	0.985456	0.976023
730	0.99643	0.976412	0.99462	0.997612	0.991461				0.983683	0.995427	0.987671	0.985234	0.976994	0.980793	0.985456	0.976359
731	0.996668	0.976412	0.993903	0.998876	0.991582				0.984729	0.994873	0.989726	0.98374	0.976317	0.982632	0.984511	0.975353
732	0.995002	0.977173	0.99462	0.998876	0.991216				0.985356	0.995288	0.989042	0.984072	0.975866	0.981611	0.984133	0.977868
733	0.99643	0.97626	0.994261	0.998173	0.991216				0.986193	0.995842	0.989726	0.983077	0.977106	0.979976	0.986401	0.976862
734	0.996906	0.977325	0.993365	0.999719	0.990973				0.986402	0.995981	0.988699	0.98457	0.976994	0.982428	0.985834	0.977198
735	0.997858	0.977478	0.993185	0.998033	0.991339				0.985356	0.99612	0.991781	0.984238	0.977896	0.980998	0.984133	0.978371
736	0.996668	0.977325	0.994441	0.99986	0.991827				0.985774	0.996258	0.989726	0.985234	0.977445	0.983654	0.985078	0.978203
737	0.996668	0.977478	0.99462	0.99733	0.991948				0.984938	0.995427	0.989726	0.984736	0.976881	0.981202	0.985078	0.977868
738	0.99762	0.976868	0.994441	0.998876	0.992802				0.985774	0.995704	0.989726	0.985732	0.977445	0.980793	0.986967	0.976527
739	0.99881	0.979151	0.994082	0.998595	0.992559				0.985356	0.995704	0.990411	0.984404	0.978911	0.982223	0.986967	0.9777
740	0.99643	0.977782	0.994082	0.998455	0.992436				0.984729	0.99709	0.988699	0.985234	0.976881	0.982632	0.985266	0.976023
741	0.995954	0.977782	0.993544	0.999578	0.992071				0.986193	0.99612	0.990069	0.984736	0.97767	0.982428	0.985266	0.977198
742	0.996192	0.977782	0.994261	0.998735	0.991582				0.98703	0.995842	0.991439	0.985897	0.977219	0.981202	0.985834	0.978371
743	0.997382	0.978543	0.994979	0.999578	0.991705				0.987239	0.995842	0.991781	0.986893	0.978009	0.982019	0.985834	0.977868
744	0.996192	0.977934	0.995517	0.999017	0.991461				0.986612	0.99612	0.989042	0.985732	0.979024	0.984063	0.986778	0.977868
745	0.996192	0.978086	0.993544	0.998595	0.993168				0.987239	0.995842	0.990411	0.985067	0.977783	0.981815	0.985266	0.978371
746	0.996668	0.978695	0.993903	0.999438	0.991705				0.986193	0.997228	0.990411	0.9854	0.977445	0.982428	0.986211	0.979712
747	0.997382	0.978695	0.994441	0.998876	0.991582				0.985356	0.995427	0.992466	0.985234	0.97846	0.981611	0.986023	0.977198
748	0.996192	0.978695	0.994261	0.99986	0.991948				0.986193	0.996951	0.989384	0.985732	0.978234	0.983858	0.986589	0.9777
749	0.996192	0.97763	0.99462	0.998314	0.991827				0.985984	0.996397	0.989726	0.986727	0.979137	0.983245	0.985645	0.977533
750	0.995478	0.980369	0.994799	0.998595	0.991582				0.985774	0.99612	0.989384	0.987059	0.97846	0.982223	0.986589	0.978203
751	0.996906	0.978847	0.995337	0.998735	0.991948				0.985774	0.995565	0.993152	0.987059	0.977783	0.982837	0.985834	0.978874
752	0.998573	0.978238	0.993723	0.997612	0.993657				0.988285	0.996951	0.989726	0.986063	0.978686	0.98345	0.987722	0.979545
753	0.99643	0.978695	0.993903	1	0.993534				0.987657	0.996674	0.989726	0.986229	0.979926	0.984879	0.986778	0.981389
754	0.996906	0.979303	0.993006	0.998735	0.993291				0.986402	0.997644	0.990411	0.985234	0.978686	0.982632	0.985645	0.979377
755	0.997382	0.97976	0.994082	0.999438	0.993291				0.989122	0.996674	0.994178	0.986893	0.97925	0.983041	0.986589	0.980215
756	0.998573	0.979151	0.99462	0.998173	0.99268				0.98703	0.996812	0.991097	0.986395	0.978798	0.984267	0.986967	0.980048
757	0.99881	0.980369	0.993723	0.998455	0.993046				0.986612	0.99612	0.989384	0.988054	0.979362	0.983654	0.989045	0.979209
758	0.996192	0.979912	0.993903	0.998876	0.992559				0.985774	0.996951	0.988357	0.987225	0.979926	0.983858	0.987722	0.978203
759	0.99762	0.980521	0.993185	0.997471	0.993046				0.987239	0.996812	0.992466	0.988718	0.978798	0.982223	0.986023	0.978371
760	0.996906	0.979608	0.992288	1	0.993046				0.986821	0.997228	0.993836	0.987059	0.978686	0.983858	0.987345	0.979712
761	0.99881	0.980673	0.993185	0.998173	0.993291				0.986612	0.996951	0.991439	0.987888	0.979475	0.984879	0.987722	0.979377
762	0.996668	0.980673	0.993903	0.999157	0.993046				0.987867	0.997228	0.989726	0.986561	0.979701	0.983858	0.988667	0.98055
763	0.997144	0.981434	0.993006	0.998033	0.992314				0.988076	0.996397	0.992808	0.987888	0.980377	0.983858	0.987156	0.981724
764	0.996668	0.980369	0.992647	0.999438	0.992802				0.988285	0.996536	0.99589	0.987225	0.980264	0.983245	0.986589	0.98206
765	0.998334	0.980216	0.991571	0.998595	0.993046				0.988704	0.996951	0.990411	0.989382	0.979475	0.985288	0.986967	0.97988
766	0.99643	0.981586	0.992288	0.997752	0.993168				0.987867	0.99806	0.989042	0.987391	0.980151	0.983654	0.988667	0.97988
767	0.99643	0.980673	0.992468	0.999017	0.993168				0.987239	0.997921	0.992808	0.987722	0.981166	0.983245	0.988667	0.980718
768	0.99643	0.981282	0.99193	0.997612	0.993778				0.987239	0.996951	0.994863	0.987225	0.979362	0.984471	0.988667	0.979042
769	0.996668	0.980673	0.992109	0.998876	0.994023				0.98703	0.996674	0.992124	0.988552	0.979926	0.984879	0.987345	0.979712
770	0.99643	0.981739	0.99193	0.997752	0.993778				0.986402	0.997228	0.987671	0.987556	0.980039	0.985084	0.987345	0.981221
771	0.996192	0.980521	0.990675	0.999298	0.993412				0.988495	0.996812	0.992808	0.989382	0.980377	0.983858	0.988289	0.981221
772	0.996668	0.980825	0.990854	0.998595	0.9939				0.989122	0.997644	0.997945	0.988718	0.981279	0.985493	0.987722	0.980886
773	0.998573	0.981739	0.991033	0.998455	0.993657				0.989959	0.99709	0.993836	0.988884	0.980602	0.985288	0.987911	0.982395
774	0.996906	0.982043	0.99175	0.998735	0.995364				0.988495	0.99806	0.989726	0.987888	0.980039	0.984063	0.987911	0.98273
775	0.99762	0.98113	0.992288	0.998314	0.994632				0.990168	0.997644	0.991097	0.98822	0.981392	0.984879	0.987534	0.97988
776	0.997858	0.981586	0.992109	0.997752	0.99451				0.988076	0.997228	0.995548	0.988054	0.980715	0.984267	0.9898	0.981389
777	0.99762	0.98326	0.991392	0.997752	0.9939				0.987239	0.996397	0.992808	0.988552	0.981505	0.986514	0.9881	0.980718
778	0.998096	0.981434	0.990495	0.998314	0.993168				0.987867	0.997506	0.988699	0.989382	0.980715	0.984471	0.987722	0.980886
779	0.997382	0.981891	0.990675	0.998033	0.993046				0.988495	0.997783	0.990069	0.989382	0.980039	0.985493	0.9881	0.98055
780	0.998334	0.982043	0.991392	0.998314	0.993291				0.988076	0.998614	0.993494	0.990045	0.980941	0.985084	0.988478	0.981724
781	0.997858	0.982651	0.99175	0.998735	0.9939				0.987657	0.997367	0.99589	0.989215	0.981505	0.986106	0.988855	0.981892
782	0.997858	0.982651	0.992288	0.998455	0.99451				0.990795	0.997783	0.991439	0.989382	0.981166	0.985288	0.988478	0.981724
783	0.99643	0.981282	0.990854	0.998033	0.99451				0.989959	0.997367	0.989726	0.98822	0.981617	0.984063	0.986778	0.983904
784	0.996906	0.983564	0.99175	0.998173	0.994998				0.988076	0.997921	0.992808	0.988386	0.980941	0.984676	0.988478	0.982563
785	0.996906	0.983412	0.990854	0.997612	0.994632				0.98954	0.997783	0.994178	0.988386	0.981505	0.985493	0.989234	0.981724
786	0.99762	0.98326	0.991571	0.998735	0.994754				0.989331	0.997506	0.991439	0.989713	0.982971	0.986106	0.989611	0.980886
787	0.996906	0.983108	0.992468	0.997612	0.994388				0.987867	0.997644	0.990069	0.991041	0.98173	0.985288	0.988478	0.981724
788	0.99643	0.984325	0.992468	0.998876	0.994266				0.988076	0.997921	0.991781	0.989713	0.981279	0.984676	0.987534	0.981892
789	0.99643	0.98326	0.991571	0.997892	0.99451				0.988912	0.997367	0.994521	0.988718	0.981505	0.986923	0.9881	0.981221
790	0.997858	0.982195	0.991392	0.997752	0.994632				0.98954	0.997228	0.992808	0.989713	0.98173	0.987536	0.990178	0.983234
791	0.997144	0.983717	0.99175	0.998735	0.994754				0.988912	0.997644	0.993152	0.988718	0.982858	0.986106	0.989611	0.98273
792	0.996192	0.983564	0.991212	0.998173	0.994266				0.991423	0.998475	0.991439	0.989713	0.98252	0.984471	0.988855	0.983234
793	0.997382	0.984173	0.99193	0.999438	0.99451				0.990586	0.998475	0.993836	0.98905	0.981617	0.986514	0.988289	0.981724
794	0.99881	0.983108	0.991212	0.99733	0.994144				0.98975	0.997644	0.994521	0.991372	0.98252	0.988966	0.9881	0.983736
795	0.998334	0.984173	0.992109	0.999157	0.994144				0.988495	0.997644	0.993152	0.990211	0.982069	0.985288	0.990367	0.982395
796	0.997382	0.984021	0.991571	0.996769	0.994144				0.988704	0.997506	0.990069	0.991041	0.982181	0.985493	0.989989	0.980718
797	0.997382	0.984021	0.989599	0.998455	0.994632				0.988912	0.997506	0.992466	0.989713	0.982632	0.986514	0.988855	0.983234
798	0.998096	0.983412	0.990316	0.99733	0.995608				0.988704	0.997506	0.992808	0.990045	0.981955	0.988966	0.989045	0.98273
799	0.999286	0.984021	0.989957	0.998314	0.99573				0.989959	0.998199	0.993494	0.988884	0.982069	0.987332	0.987911	0.983569
800	0.99762	0.984325	0.990316	0.998455	0.995974				0.989959	0.998199	0.992808	0.990211	0.983535	0.985084	0.990745	0.983736
801	0.996906	0.983412	0.990854	0.997612	0.99573				0.98975	0.99806	0.993836	0.989879	0.982971	0.987127	0.990367	0.985078
802	0.998096	0.985543	0.989778	0.999438	0.99512				0.990377	0.997783	0.993152	0.990875	0.983196	0.987332	0.988478	0.984743
803	0.999762	0.984477	0.989061	0.99733	0.995242				0.990168	0.997367	0.993152	0.991041	0.983083	0.987944	0.988855	0.983234
804	0.996906	0.984629	0.98924	0.998314	0.995242				0.98954	0.99806	0.993152	0.991206	0.982858	0.985084	0.989045	0.983736
805	0.996192	0.984934	0.988881	0.99719	0.99573				0.989122	0.998753	0.992124	0.990377	0.98376	0.986923	0.990934	0.982563
806	0.997382	0.984325	0.990316	0.998033	0.995608				0.98975	0.998753	0.992808	0.991206	0.983422	0.987332	0.991689	0.982228
807	0.99762	0.985847	0.989419	0.997752	0.995608				0.988704	0.998199	0.993152	0.990211	0.982745	0.987332	0.988855	0.982395
808	0.997144	0.984782	0.989061	0.998173	0.99573				0.989122	0.99806	0.993152	0.991041	0.983309	0.987332	0.989611	0.985245
809	0.995716	0.985239	0.988881	0.999157	0.994998				0.990168	0.99806	0.992466	0.991538	0.983196	0.986514	0.9898	0.985245
810	0.99762	0.984477	0.988343	0.998033	0.99512				0.990795	0.99806	0.993152	0.991538	0.984211	0.987536	0.990178	0.984072
811	0.997144	0.986152	0.988164	0.998314	0.994998				0.991214	0.99903	0.992808	0.990875	0.983535	0.988149	0.990745	0.985581
812	0.99881	0.985086	0.989061	0.99733	0.995364				0.991214	0.997921	0.993494	0.989547	0.983196	0.98631	0.989422	0.98491
813	0.997144	0.986152	0.989061	0.998595	0.99573				0.991632	0.998614	0.993836	0.990543	0.98376	0.987536	0.989611	0.984407
814	0.997858	0.985999	0.989599	0.997471	0.996096				0.989959	0.999169	0.993836	0.990377	0.984775	0.986719	0.990555	0.982395
815	0.99762	0.986304	0.98924	0.997892	0.995852				0.98975	0.998199	0.992808	0.990875	0.983986	0.989171	0.990178	0.984239
816	0.998573	0.985847	0.988702	0.998314	0.995486				0.989959	0.997644	0.993152	0.99187	0.984324	0.986514	0.990745	0.983234
817	0.997858	0.984325	0.988164	0.997892	0.996096				0.989331	0.998475	0.994178	0.992368	0.983986	0.987536	0.989611	0.98273
818	0.997382	0.986304	0.988343	0.997612	0.995852				0.98954	0.998475	0.993494	0.991538	0.983535	0.988353	0.989234	0.985078
819	0.998096	0.985999	0.988881	0.998455	0.995608				0.98954	0.99903	0.991781	0.991372	0.984663	0.988558	0.989989	0.986084
820	0.999048	0.985847	0.989599	0.998033	0.996828				0.991423	0.998753	0.993152	0.990045	0.984663	0.987536	0.990934	0.986922
821	0.998096	0.985543	0.990854	0.998595	0.996706				0.990586	0.998475	0.995205	0.991206	0.984211	0.98631	0.989989	0.985581
822	0.99762	0.987065	0.988702	0.99733	0.996218				0.992678	0.998337	0.993494	0.990377	0.984437	0.987944	0.990367	0.986922
823	0.997382	0.986152	0.988523	0.998876	0.995608				0.992051	0.998753	0.991781	0.992534	0.984099	0.989171	0.989611	0.984743
824	0.998334	0.986456	0.989599	0.99719	0.995242				0.990795	0.998199	0.992466	0.991704	0.984324	0.987332	0.991311	0.984239
825	0.99762	0.985999	0.989957	0.99733	0.994876				0.98975	0.998337	0.994178	0.993032	0.984775	0.988353	0.990745	0.984575
826	0.995716	0.98676	0.989419	0.997752	0.995242				0.990168	0.998475	0.99589	0.991704	0.98376	0.986923	0.9898	0.983904
827	0.995954	0.986608	0.989419	0.998173	0.995974				0.990168	0.99903	0.991781	0.992036	0.984324	0.990397	0.989989	0.984072
828	0.997858	0.985695	0.98924	0.998455	0.996096				0.989959	0.997783	0.992124	0.991206	0.98579	0.988353	0.991122	0.984743
829	0.997382	0.986456	0.988523	0.996909	0.996462				0.990586	0.99806	0.994863	0.992202	0.985114	0.98774	0.990934	0.987425
830	0.997382	0.98676	0.988523	0.999438	0.996706				0.991004	0.998199	0.996233	0.991538	0.985227	0.987944	0.9915	0.986587
831	0.996906	0.98676	0.987626	0.997049	0.996706				0.992051	0.999307	0.991439	0.993198	0.984437	0.988762	0.989611	0.986922
832	0.998573	0.98676	0.988881	0.997892	0.996462				0.991632	0.998891	0.992124	0.991206	0.984437	0.989171	0.991311	0.986084
833	0.998573	0.987065	0.989061	0.997049	0.996218				0.991423	0.997921	0.992466	0.992534	0.98579	0.987332	0.992256	0.98491
834	0.997858	0.987825	0.987985	0.997752	0.996584				0.990586	0.99806	0.996576	0.991538	0.986016	0.988966	0.990745	0.984743
835	0.997382	0.986608	0.988164	0.997612	0.996584				0.990377	0.998614	0.993152	0.992368	0.984775	0.989988	0.990934	0.983569
836	0.998096	0.987825	0.98673	0.996628	0.997194				0.991423	0.99806	0.991097	0.991704	0.985339	0.988558	0.990555	0.986251
837	0.99881	0.987369	0.98673	0.999017	0.997194				0.990586	0.99903	0.992124	0.992534	0.984888	0.988353	0.991122	0.98491
838	0.996906	0.988282	0.987626	0.997471	0.996218				0.990586	0.998475	0.997603	0.993198	0.985339	0.987536	0.992823	0.986084
839	0.997382	0.987065	0.987805	0.998173	0.996096				0.991632	0.999169	0.994863	0.992866	0.986242	0.989784	0.990367	0.986922
840	0.998334	0.987825	0.987985	0.997471	0.995852				0.992469	0.998337	0.993152	0.992534	0.985452	0.989171	0.990745	0.987761
841	0.997382	0.987825	0.987626	0.998455	0.996096				0.993306	0.998753	0.991097	0.99187	0.985227	0.988558	0.991122	0.986922
842	0.996668	0.987825	0.986371	0.99733	0.99573				0.991632	0.997506	0.994863	0.992202	0.985339	0.988353	0.9915	0.985078
843	0.996906	0.987978	0.98673	0.996628	0.996706				0.992469	0.998891	0.994178	0.992368	0.985903	0.989375	0.993011	0.986251
844	0.99762	0.987369	0.986192	0.997752	0.997072				0.991004	0.99903	0.992466	0.99353	0.986354	0.990397	0.9915	0.984072
845	0.997144	0.989347	0.987268	0.997049	0.996828				0.990795	0.999307	0.990411	0.993198	0.985903	0.988149	0.990367	0.985413
846	0.995954	0.987521	0.987088	0.997752	0.997072				0.991423	0.997921	0.992466	0.994525	0.984437	0.988762	0.9915	0.987089
847	0.99643	0.987978	0.98655	0.996909	0.996462				0.991423	0.998891	1	0.993032	0.986129	0.989171	0.991311	0.987425
848	0.997144	0.987521	0.986012	0.998033	0.997072				0.991214	0.998199	0.995205	0.994027	0.986467	0.989375	0.992634	0.987089
849	0.998096	0.988586	0.986371	0.997752	0.997316				0.991423	0.99903	0.990411	0.992368	0.986242	0.989171	0.9915	0.987928
850	0.996906	0.988282	0.986192	0.996909	0.997194				0.992887	0.998891	0.992124	0.99353	0.986467	0.988149	0.990555	0.988766
851	0.997144	0.988282	0.985833	0.997752	0.997438				0.991842	0.998337	0.996918	0.992534	0.985903	0.990192	0.991311	0.985916
852	0.998096	0.988434	0.986371	0.99733	0.997438				0.991214	0.998753	0.99589	0.994027	0.98579	0.989579	0.992634	0.985581
853	0.998096	0.988434	0.986371	0.996628	0.997438				0.992678	0.999446	0.991097	0.993861	0.987708	0.989579	0.992444	0.986922
854	0.997144	0.989043	0.98673	0.99733	0.996462				0.992678	0.997921	0.991781	0.994525	0.986016	0.988966	0.992444	0.985581
855	0.997382	0.987673	0.985833	0.99719	0.996462				0.990795	0.998337	0.993836	0.992866	0.985903	0.989375	0.990555	0.986084
856	0.996668	0.989043	0.985116	0.998314	0.99634				0.991842	0.998337	0.99589	0.994027	0.98658	0.990805	0.991689	0.987761
857	0.99881	0.988434	0.986012	0.996628	0.99634				0.991423	0.999446	0.992466	0.9927	0.986467	0.988966	0.993389	0.988599
858	0.99762	0.988282	0.986192	0.998033	0.99817				0.991632	0.998475	0.992124	0.993695	0.987256	0.989375	0.992444	0.986755
859	0.996192	0.988891	0.986909	0.997471	0.996706				0.992469	0.998753	0.993836	0.992866	0.987369	0.988966	0.991311	0.988766
860	0.996192	0.988739	0.987088	0.996628	0.996706				0.992469	0.998614	0.996918	0.994691	0.985903	0.990805	0.991122	0.988095
861	0.998334	0.989652	0.986909	0.99719	0.996706				0.993097	0.998475	0.993836	0.994193	0.98658	0.989988	0.9915	0.987761
862	1	0.989043	0.985654	0.996628	0.996828				0.992469	0.998337	0.991781	0.994691	0.986693	0.989171	0.993956	0.985581
863	0.99643	0.989347	0.985833	0.997612	0.996828				0.992887	0.999169	0.992808	0.99353	0.986693	0.990192	0.993011	0.985916
864	0.995002	0.989652	0.987447	0.995644	0.99756				0.99226	0.997921	0.996233	0.99353	0.987143	0.990601	0.991878	0.986084
865	0.99643	0.990717	0.98655	0.997892	0.998658				0.991632	0.99903	0.994521	0.993032	0.986693	0.990805	0.9915	0.986084
866	0.997144	0.989043	0.986192	0.996769	0.998292				0.992887	0.998475	0.992466	0.99353	0.986693	0.988762	0.991122	0.988766
867	0.998334	0.989347	0.986012	0.998033	0.99756				0.991842	0.998891	0.992124	0.994027	0.988609	0.989171	0.992634	0.989605
868	0.996192	0.990717	0.986192	0.996769	0.997316				0.991214	0.99806	0.995205	0.994525	0.986805	0.991214	0.993011	0.989437
869	0.99762	0.9895	0.985474	0.997049	0.996706				0.992469	0.999307	0.994863	0.994359	0.987031	0.989988	0.991311	0.988264
870	0.996906	0.989956	0.985833	0.997471	0.997194				0.992469	0.99903	0.994178	0.994193	0.98782	0.989988	0.991878	0.988934
871	0.999286	0.989804	0.985295	0.995644	0.99695				0.993097	0.999307	0.991439	0.993695	0.987594	0.988966	0.9915	0.987928
872	0.996906	0.99026	0.986371	0.997612	0.997194				0.992678	0.998199	0.993494	0.994027	0.987594	0.991418	0.993389	0.985749
873	0.99762	0.989804	0.985654	0.996066	0.997316				0.993306	0.99903	0.994863	0.994027	0.987143	0.992031	0.994711	0.986587
874	0.998096	0.9895	0.984219	0.997612	0.997438				0.991632	0.998337	0.993836	0.993363	0.986354	0.989375	0.9915	0.986419
875	0.998096	0.989652	0.984757	0.996207	0.997194				0.991632	0.998753	0.992808	0.994525	0.987708	0.989375	0.9915	0.987593
876	0.997858	0.990108	0.984219	0.997612	0.997072				0.993306	0.998614	0.993836	0.994359	0.988045	0.990192	0.992444	0.988095
877	0.997382	0.990108	0.984398	0.997471	0.99695				0.99226	0.998891	0.994863	0.994193	0.987708	0.99244	0.993011	0.990444
878	0.998096	0.989195	0.985833	0.99719	0.997438				0.992051	0.999169	0.994521	0.992866	0.988045	0.989579	0.994334	0.990276
879	0.99881	0.990869	0.985654	0.99733	0.99756				0.99226	0.999169	0.992466	0.994359	0.987369	0.989171	0.992067	0.987928
880	0.997382	0.989804	0.98386	0.996207	0.99817				0.993933	0.998337	0.993152	0.99353	0.987369	0.991622	0.991311	0.988934
881	0.997144	0.991173	0.983681	0.996347	0.99817				0.99226	0.998614	0.994521	0.994691	0.989624	0.99244	0.993389	0.987761
882	0.996668	0.989956	0.983681	0.996066	0.99817				0.992051	0.99806	0.993152	0.995189	0.987594	0.991418	0.993011	0.987258
883	0.997382	0.990565	0.984039	0.996628	0.997316				0.993306	0.99903	0.993152	0.995686	0.987369	0.989171	0.994711	0.986419
884	0.997144	0.991173	0.983501	0.996347	0.99756				0.992887	0.99903	0.992808	0.994691	0.987933	0.991214	0.992444	0.989437
885	0.996668	0.989804	0.983143	0.996628	0.99756				0.991842	0.999307	0.993836	0.994857	0.988271	0.993257	0.9915	0.988599
886	0.99643	0.990869	0.983322	0.996769	0.997316				0.992051	0.998199	0.992124	0.993198	0.988948	0.989988	0.993011	0.988766
887	0.99762	0.991021	0.983501	0.996487	0.997804				0.993306	0.998753	0.993836	0.994027	0.988609	0.990192	0.993578	0.991449
888	0.997382	0.991782	0.982784	0.996347	0.99817				0.99226	0.998199	0.992808	0.994027	0.987256	0.990805	0.993767	0.989773
889	0.996668	0.989804	0.983143	0.996628	0.997682				0.992887	0.998753	0.992808	0.995189	0.988384	0.994074	0.993767	0.988599
890	0.99762	0.991478	0.983501	0.995925	0.997194				0.993515	0.998199	0.991781	0.994857	0.988835	0.991009	0.991878	0.987593
891	0.997144	0.991173	0.983681	0.996769	0.996584				0.993515	0.998891	0.992808	0.995686	0.988609	0.989988	0.993767	0.988095
892	0.998096	0.99026	0.983681	0.995785	0.996828				0.992887	0.998614	0.993494	0.994857	0.988722	0.992235	0.993767	0.988264
893	0.99762	0.991173	0.983501	0.996909	0.997072				0.992678	0.99903	0.993836	0.995189	0.98782	0.990601	0.993011	0.986755
894	0.99643	0.990717	0.982784	0.996207	0.997804				0.993515	0.997783	0.992124	0.994193	0.988045	0.992235	0.993011	0.988934
895	0.997382	0.991478	0.982425	0.996207	0.99817				0.992887	0.998614	0.993152	0.995521	0.989963	0.989784	0.992067	0.989102
896	0.999048	0.990565	0.982605	0.99719	0.998658				0.993097	0.998753	0.993152	0.994359	0.988722	0.991418	0.992256	0.990276
897	0.997858	0.990717	0.98386	0.995504	0.998902				0.992678	0.999307	0.993152	0.995521	0.988158	0.991009	0.994711	0.989437
898	0.99643	0.990869	0.985116	0.997049	0.998048				0.992678	0.999446	0.991439	0.996516	0.988835	0.99244	0.992067	0.991784
899	0.996906	0.991782	0.983501	0.995223	0.998292				0.994142	0.999723	0.992124	0.995686	0.98906	0.991622	0.993578	0.989773
900	0.998334	0.991326	0.982963	0.996769	0.997926				0.993933	0.997644	0.993494	0.995023	0.989173	0.990601	0.993011	0.987258
901	0.997382	0.990565	0.983143	0.995364	0.998048				0.992887	0.998614	0.994863	0.995354	0.989286	0.992644	0.993011	0.988766
902	0.99524	0.991326	0.983143	0.996066	0.997804				0.992678	0.998337	0.990411	0.994857	0.987933	0.992644	0.994144	0.988095
903	0.995954	0.991326	0.984398	0.996487	0.998536				0.994561	0.998337	0.991781	0.994525	0.988384	0.991214	0.992823	0.988934
904	0.997858	0.992543	0.983322	0.995925	0.997194				0.993306	0.998475	0.993152	0.996516	0.989173	0.991827	0.992444	0.988599
905	0.998573	0.990717	0.98386	0.997049	0.997072				0.991842	1	0.994521	0.995852	0.988948	0.991214	0.994523	0.991952
906	0.995954	0.991326	0.982963	0.995504	0.997438				0.992887	0.99806	0.991781	0.996184	0.990188	0.993666	0.993389	0.98994
907	0.996668	0.991934	0.982784	0.997471	0.997438				0.992469	0.998199	0.990754	0.995023	0.988835	0.991009	0.993956	0.989605
908	0.99762	0.991478	0.982246	0.995082	0.997438				0.992678	0.997783	0.991781	0.995521	0.988609	0.991827	0.9932	0.991449
909	0.998334	0.991934	0.982963	0.996066	0.998536				0.992678	0.998891	0.994521	0.994525	0.989624	0.991622	0.993011	0.988599
910	0.996906	0.992086	0.982963	0.995785	0.998902				0.995189	0.998337	0.991097	0.996018	0.98906	0.99244	0.994523	0.988095
911	0.99643	0.993	0.982605	0.995644	0.998536				0.993933	0.998753	0.991439	0.995354	0.988835	0.992031	0.996223	0.987928
912	0.997858	0.991478	0.982963	0.996066	0.99817				0.992469	0.997644	0.991439	0.996516	0.989399	0.990192	0.993011	0.98994
913	0.996668	0.992695	0.981529	0.995364	0.998048				0.994352	0.998337	0.99589	0.995521	0.989624	0.992031	0.994144	0.989773
914	0.999048	0.992391	0.980632	0.996769	0.99756				0.994352	0.998337	0.992466	0.997013	0.990076	0.993257	0.992823	0.989773
915	0.997144	0.993304	0.98117	0.995364	0.99817				0.992887	0.998475	0.990411	0.995023	0.989963	0.99244	0.994144	0.991952
916	0.998573	0.992695	0.981529	0.995785	0.99817				0.992887	0.997783	0.991097	0.995521	0.988835	0.992235	0.994144	0.990276
917	0.996668	0.992238	0.981887	0.995364	0.99817				0.993515	0.998614	0.995548	0.994359	0.989512	0.991214	0.993389	0.990444
918	0.99881	0.993608	0.982067	0.996066	0.998292				0.992469	0.998199	0.992124	0.995686	0.990076	0.99387	0.993578	0.989773
919	0.99643	0.992238	0.980632	0.995504	0.998048				0.992678	0.997921	0.990069	0.995189	0.989624	0.991827	0.994144	0.990276
920	0.99643	0.992695	0.980273	0.995504	0.997804				0.993515	0.997506	0.989384	0.996682	0.989512	0.991214	0.994144	0.989102
921	0.996192	0.992695	0.980452	0.995925	0.99756				0.994352	0.998199	0.994178	0.99635	0.98985	0.992031	0.994711	0.98927
922	0.997858	0.993456	0.979556	0.995785	0.997438				0.993515	0.998337	0.993152	0.996018	0.989286	0.992644	0.992823	0.990611
923	0.99643	0.991934	0.980811	0.995223	0.99756				0.993724	0.999307	0.992466	0.995023	0.991316	0.993666	0.993011	0.990778
924	0.996192	0.992238	0.980452	0.995364	0.997804				0.994561	0.997783	0.989726	0.995852	0.989624	0.991827	0.994144	0.991616
925	0.996192	0.993608	0.980273	0.996066	0.999024				0.992887	0.998475	0.991097	0.995354	0.989286	0.99244	0.994523	0.990946
926	0.997144	0.992848	0.980452	0.996066	0.998414				0.993724	0.997921	0.997603	0.995354	0.989737	0.994483	0.994334	0.991784
927	0.996668	0.992391	0.980273	0.994801	0.998414				0.993515	0.998199	0.993494	0.99635	0.990188	0.991827	0.994523	0.98994
928	0.996668	0.992238	0.979914	0.995644	0.99817				0.993515	0.997921	0.988357	0.997677	0.990188	0.99244	0.9932	0.989605
929	0.99643	0.994674	0.980273	0.995644	0.997804				0.994352	0.997921	0.989384	0.996848	0.990414	0.991214	0.995467	0.990778
930	0.998334	0.992543	0.980452	0.994661	0.997926				0.994142	0.997921	0.996576	0.99635	0.98906	0.99387	0.994334	0.988934
931	0.99762	0.992695	0.980452	0.995785	0.99878				0.993724	0.99806	0.993494	0.995852	0.989512	0.992644	0.993767	0.98994
932	0.996906	0.992391	0.979197	0.994942	0.999268				0.993515	0.997783	0.989726	0.995023	0.991091	0.99244	0.993389	0.990444
933	0.996906	0.993152	0.979018	0.996066	0.998292				0.99498	0.997506	0.990411	0.996018	0.990527	0.993257	0.993389	0.992455
934	0.997858	0.993761	0.979376	0.99452	0.997804				0.99477	0.998337	0.992466	0.996184	0.990301	0.992848	0.9949	0.991114
935	0.99762	0.992238	0.980094	0.995925	0.997316				0.992678	0.998475	0.993836	0.997013	0.990188	0.994074	0.995467	0.990778
936	0.997144	0.993761	0.980273	0.994801	0.996828				0.993515	0.998614	0.991097	0.996516	0.98985	0.992235	0.993389	0.99279
937	0.99643	0.993152	0.98117	0.994661	0.997682				0.993306	0.998337	0.989042	0.997345	0.990752	0.991827	0.993767	0.989437
938	0.997382	0.993913	0.980632	0.995082	0.997926				0.993724	0.997644	0.990411	0.996184	0.990301	0.992848	0.993956	0.989102
939	0.996906	0.993761	0.979018	0.994661	0.998658				0.993097	0.997644	0.993494	0.996848	0.989399	0.992848	0.9949	0.989605
940	0.995478	0.993761	0.979735	0.996347	0.99878				0.995189	0.997367	0.991781	0.995852	0.990301	0.993461	0.996223	0.989605
941	0.995478	0.994065	0.980094	0.993818	0.99939				0.995189	0.99806	0.990069	0.997013	0.99064	0.991827	0.993956	0.989102
942	0.995954	0.993	0.980632	0.996347	0.998902				0.993306	0.997644	0.989726	0.996516	0.991091	0.993461	0.9932	0.99212
943	0.997144	0.993456	0.979914	0.99438	0.99817				0.994142	0.998199	0.992808	0.998673	0.991204	0.993666	0.994334	0.992287
944	0.996192	0.993456	0.980452	0.994942	0.99817				0.994561	0.998753	0.993152	0.996018	0.990188	0.993053	0.994711	0.991449
945	0.996192	0.994217	0.979914	0.994801	0.998414				0.993515	0.997783	0.990411	0.996682	0.990076	0.992848	0.996033	0.991952
946	0.99643	0.993761	0.979556	0.994942	0.999024				0.993097	0.997228	0.989042	0.995852	0.991091	0.992031	0.993578	0.991784
947	0.998096	0.993608	0.979197	0.995364	0.998536				0.993933	0.997783	0.991097	0.99718	0.990978	0.994687	0.992634	0.990611
948	0.99643	0.993608	0.978839	0.993958	0.998048				0.993515	0.997921	0.993152	0.996018	0.990752	0.992848	0.994523	0.989102
949	0.996668	0.993913	0.980094	0.995223	0.99756				0.994142	0.998475	0.990069	0.997677	0.990752	0.992644	0.995278	0.990276
950	0.996668	0.993	0.979735	0.994239	0.997316				0.995607	0.998753	0.988699	0.997677	0.990301	0.992235	0.995278	0.991449
951	0.99762	0.993152	0.97848	0.995364	0.997804				0.995189	0.997783	0.990069	0.998009	0.991993	0.99387	0.994334	0.990946
952	0.996668	0.994065	0.978301	0.994239	0.99756				0.99477	0.997506	0.992466	0.996682	0.991542	0.995096	0.992256	0.991616
953	0.99643	0.993152	0.977583	0.995223	0.999024				0.994352	0.997228	0.991439	0.996516	0.990527	0.99244	0.994711	0.991952
954	0.99643	0.994674	0.977225	0.994942	0.99878				0.99498	0.997644	0.989042	0.995521	0.991091	0.993461	0.995467	0.993294
955	0.998096	0.993761	0.978659	0.99452	0.99878				0.993515	0.997783	0.989726	0.996682	0.99188	0.994074	0.995844	0.990778
956	0.99643	0.994521	0.978659	0.994801	0.99817				0.994142	0.997921	0.992466	0.996848	0.990752	0.994892	0.994334	0.990611
957	0.995478	0.994826	0.97848	0.993958	0.99756				0.994352	0.998337	0.990754	0.997345	0.991091	0.993666	0.993767	0.991616
958	0.995002	0.993456	0.977583	0.99438	0.998414				0.993515	0.997367	0.989384	0.997677	0.990527	0.991622	0.994334	0.989437
959	0.996192	0.994369	0.976866	0.993958	0.998536				0.99498	0.996674	0.989384	0.99718	0.990865	0.994279	0.996033	0.990276
960	0.997144	0.994369	0.977404	0.994661	0.999146				0.995398	0.997783	0.992808	0.99718	0.99188	0.994892	0.995467	0.991114
961	0.99524	0.994369	0.977583	0.99452	0.998902				0.99498	0.99806	0.991439	0.995852	0.991204	0.994074	0.9949	0.99279
962	0.995478	0.994217	0.976866	0.994661	0.998902				0.994352	0.99806	0.991439	0.996848	0.991429	0.994074	0.993767	0.991449
963	0.996192	0.994978	0.977404	0.99452	0.998048				0.99498	0.99806	0.989042	0.996516	0.991993	0.994074	0.993767	0.99279
964	0.998096	0.994674	0.977225	0.994099	0.997682				0.995398	0.997367	0.991439	0.998009	0.990865	0.995505	0.996033	0.992958
965	0.996668	0.994217	0.976687	0.994099	0.997804				0.993515	0.996951	0.990411	0.996848	0.992444	0.993461	0.995089	0.991616
966	0.996192	0.994978	0.977045	0.99452	0.997804				0.994142	0.997506	0.991781	0.997677	0.991316	0.993053	0.993767	0.990946
967	0.996906	0.994521	0.976866	0.993537	0.997682				0.994352	0.996536	0.988699	0.996184	0.990414	0.992848	0.995278	0.990276
968	0.996906	0.996195	0.977045	0.99452	0.998292				0.99498	0.997228	0.989384	0.997013	0.991091	0.993053	0.994523	0.991281
969	0.997144	0.993608	0.977225	0.993537	0.997194				0.993515	0.99806	0.991097	0.995852	0.992218	0.995096	0.995089	0.990611
970	0.994763	0.994978	0.976866	0.994801	0.997926				0.995816	0.997921	0.990411	0.998175	0.992218	0.992848	0.995467	0.992455
971	0.996668	0.994674	0.976687	0.994099	0.997682				0.996025	0.99709	0.988699	0.997345	0.992106	0.994892	0.993767	0.993461
972	0.996192	0.994674	0.976507	0.993818	0.998292				0.994142	0.997506	0.989726	0.997677	0.990978	0.99387	0.994523	0.99212
973	0.997858	0.993913	0.976507	0.994801	0.998048				0.99498	0.996951	0.992466	0.996184	0.991655	0.995096	0.9949	0.993126
974	0.995478	0.994521	0.977404	0.993396	0.99939				0.995398	0.997506	0.991439	0.996682	0.992557	0.993461	0.995656	0.992455
975	0.995716	0.994674	0.979018	0.994661	0.99939				0.99477	0.997367	0.988699	0.995686	0.991993	0.992848	0.995656	0.992623
976	0.995478	0.993913	0.979556	0.992834	0.998902				0.993724	0.996951	0.988357	0.996848	0.991655	0.994279	0.9949	0.990108
977	0.996668	0.99513	0.977225	0.99438	0.998658				0.995189	0.99709	0.990411	0.996682	0.991542	0.994892	0.994334	0.991114
978	0.99405	0.994217	0.976687	0.993256	0.99817				0.995189	0.997783	0.990754	0.997677	0.990978	0.994074	0.996033	0.991114
979	0.994526	0.99513	0.976507	0.993537	0.997804				0.99498	0.996674	0.989726	0.997511	0.993233	0.993053	0.994711	0.990946
980	0.995716	0.993761	0.977045	0.993958	0.998048				0.997281	0.99709	0.989384	0.998341	0.992218	0.994483	0.995467	0.991952
981	0.99643	0.994521	0.977045	0.993677	0.997926				0.996234	0.99709	0.988357	0.99718	0.991655	0.996526	0.994334	0.993294
982	0.996192	0.995587	0.976687	0.994661	0.998414				0.995607	0.997921	0.990754	0.99718	0.991993	0.993666	0.994711	0.993629
983	0.995716	0.994674	0.977225	0.992834	0.998292				0.99477	0.997506	0.989384	0.996682	0.993008	0.993257	0.995844	0.990946
984	0.995716	0.99513	0.976507	0.994661	0.997926				0.99498	0.997783	0.989384	0.997677	0.992444	0.993257	0.995467	0.991784
985	0.997144	0.994521	0.975252	0.992272	0.998048				0.99477	0.996674	0.988699	0.997013	0.992106	0.9953	0.993956	0.991616
986	0.99643	0.996043	0.976149	0.993677	0.99756				0.994142	0.99709	0.989726	0.998507	0.991429	0.993461	0.996033	0.991114
987	0.995954	0.995891	0.975431	0.993256	0.998048				0.993933	0.996674	0.988699	0.999336	0.99188	0.993666	0.994711	0.991114
988	0.996192	0.994978	0.97579	0.993818	0.99817				0.99477	0.997228	0.988699	0.998341	0.992895	0.994279	0.998111	0.993461
989	0.996668	0.994978	0.975611	0.993818	0.99878				0.995816	0.996536	0.989384	0.996682	0.992444	0.994687	0.995656	0.992623
990	0.996668	0.994674	0.975252	0.992975	1				0.995398	0.997506	0.989726	0.997511	0.991993	0.995096	0.994711	0.992287
991	0.995478	0.995739	0.974714	0.994099	0.998658				0.997281	0.996674	0.988699	0.996682	0.99267	0.993053	0.995278	0.994635
992	0.995716	0.994369	0.974714	0.992975	0.998536				0.995189	0.996674	0.990411	0.997843	0.99188	0.994687	0.996223	0.992623
993	0.99643	0.995739	0.974176	0.993256	0.998292				0.99498	0.995842	0.989384	0.998009	0.993121	0.995505	0.995844	0.991114
994	0.996192	0.995282	0.975431	0.993115	0.99878				0.995398	0.996674	0.989726	0.998673	0.99267	0.9953	0.9966	0.99212
995	0.995002	0.995282	0.975969	0.993396	0.997804				0.993724	0.996397	0.987329	0.998839	0.991767	0.994892	0.994523	0.991952
996	0.99524	0.994826	0.975431	0.992975	0.99878				0.994352	0.997783	0.988357	0.997843	0.99188	0.993461	0.996033	0.992958
997	0.99524	0.995282	0.974355	0.993115	0.998536				0.996025	0.99612	0.990069	0.997677	0.993121	0.996118	0.996411	0.991784
998	0.995478	0.99513	0.973818	0.993396	0.998292				0.99498	0.996674	0.990411	0.996184	0.992557	0.994279	0.9949	0.992958
999	0.994526	0.994521	0.974176	0.993677	0.998414				0.99477	0.996258	0.989384	0.99718	0.992895	0.994279	0.995844	0.993294
1000	0.994526	0.994826	0.975073	0.992553	0.997316				0.996234	0.996951	0.988357	0.997511	0.992106	0.994483	0.995278	0.992958
1001	0.995478	0.994674	0.974893	0.993818	0.99756				0.996862	0.996951	0.989384	0.998175	0.99267	0.995096	0.995844	0.992958
1002	0.99643	0.996956	0.975431	0.992975	0.997804				0.995189	0.997228	0.992466	0.997843	0.993684	0.995505	0.997733	0.992958
1003	0.99524	0.994674	0.97579	0.993256	0.99817				0.995398	0.996812	0.988699	0.999004	0.992782	0.993257	0.995467	0.991952
1004	0.99524	0.995282	0.973997	0.992413	0.998902				0.995398	0.997228	0.987329	0.997345	0.992557	0.993666	0.995656	0.990611
1005	0.99524	0.9965	0.974535	0.992413	0.99878				0.99477	0.995704	0.988699	0.998009	0.993121	0.994074	0.995844	0.991952
1006	0.995954	0.995282	0.975252	0.99438	0.999146				0.993933	0.99612	0.990754	0.99718	0.992444	0.994892	0.996223	0.99212
1007	0.99524	0.995282	0.974535	0.991851	0.998536				0.99477	0.99612	0.990069	0.997677	0.992895	0.994074	0.997356	0.992623
1008	0.994763	0.99513	0.975073	0.99452	0.998292				0.99498	0.99709	0.986644	0.997345	0.992895	0.99387	0.996033	0.993294
1009	0.995478	0.996195	0.975611	0.992413	0.998414				0.995607	0.99709	0.988699	1	0.992332	0.995709	0.993956	0.993965
1010	0.997144	0.995282	0.975611	0.993818	0.99817				0.995816	0.996951	0.990411	0.99718	0.993459	0.994892	0.996223	0.993629
1011	0.99643	0.995587	0.973997	0.991991	0.998536				0.996653	0.996258	0.989726	0.997511	0.99391	0.9953	0.996411	0.992287
1012	0.99524	0.995739	0.974535	0.992694	0.998536				0.996234	0.996536	0.986987	0.996682	0.993008	0.99387	0.9966	0.993965
1013	0.995002	0.996043	0.975431	0.993115	0.997926				0.994142	0.995565	0.987329	0.997843	0.993233	0.994074	0.995656	0.99279
1014	0.995716	0.995891	0.975431	0.991991	0.997804				0.995398	0.996258	0.989384	0.996682	0.992218	0.995913	0.9949	0.991952
1015	0.99643	0.994826	0.975969	0.993537	0.997316				0.996025	0.995565	0.990754	0.999336	0.992557	0.994483	0.995844	0.992958
1016	0.993574	0.995739	0.973818	0.991851	0.997804				0.994352	0.996536	0.987329	0.998673	0.99391	0.995096	0.997167	0.993629
1017	0.993336	0.995587	0.973459	0.993818	0.997194				0.99477	0.996674	0.987329	0.999171	0.993459	0.994687	0.996223	0.994467
1018	0.99524	0.995891	0.97328	0.991851	0.998658				0.995607	0.996536	0.989726	0.997843	0.993121	0.995913	0.996033	0.993461
1019	0.995478	0.995282	0.972921	0.993115	0.99878				0.996234	0.995288	0.991097	0.997511	0.993346	0.995096	0.994523	0.99497
1020	0.994288	0.996043	0.974176	0.992975	0.99878				0.996025	0.996258	0.986987	0.997013	0.993121	0.99387	0.995467	0.993796
1021	0.993811	0.996043	0.974355	0.992553	0.99817				0.997281	0.996397	0.985618	0.997345	0.994136	0.994687	0.996978	0.993294
1022	0.995002	0.995891	0.972921	0.993396	0.99756				0.996653	0.996674	0.988357	0.998009	0.993797	0.994892	0.996789	0.993629
1023	0.994526	0.995587	0.972921	0.991429	0.99817				0.995189	0.995842	0.990411	0.998341	0.992557	0.994892	0.995844	0.992623
1024	0.995478	0.995891	0.971845	0.992975	0.998048				0.995398	0.995981	0.986987	0.999004	0.993121	0.994892	0.995467	0.99212
1025	0.99405	0.996348	0.972024	0.992132	0.998536				0.995398	0.995288	0.986302	0.998673	0.99391	0.99387	0.9949	0.991952
1026	0.99524	0.994826	0.972562	0.992553	0.998658				0.994561	0.99612	0.988015	0.998507	0.99391	0.99673	0.997167	0.9943
1027	0.995002	0.996804	0.972203	0.992975	0.99878				0.99477	0.995981	0.990754	0.997511	0.994248	0.995709	0.995656	0.993126
1028	0.996668	0.995891	0.972741	0.992834	0.99817				0.995816	0.995981	0.987671	0.998341	0.993233	0.995709	0.995467	0.994802
1029	0.995002	0.995891	0.972383	0.992132	0.997804				0.995398	0.99612	0.98596	0.997345	0.993233	0.994279	0.995278	0.9943
1030	0.99524	0.995587	0.971307	0.992132	0.99756				0.996653	0.996397	0.986302	0.998673	0.993797	0.995709	0.995278	0.993126
1031	0.994526	0.995739	0.971845	0.99171	0.99756				0.996653	0.995704	0.989726	0.999502	0.994022	0.995913	0.997167	0.993126
1032	0.995954	0.996956	0.971665	0.991991	0.997438				0.995816	0.995011	0.989042	0.998839	0.993346	0.993666	0.997356	0.992287
1033	0.99286	0.995739	0.972024	0.990867	0.999024				0.995816	0.995565	0.987671	0.997511	0.993346	0.994687	0.994711	0.993796
1034	0.993574	0.996348	0.972562	0.992834	0.997804				0.996653	0.995981	0.985618	0.998507	0.993008	0.9953	0.996033	0.991784
1035	0.993811	0.995891	0.972024	0.99157	0.997926				0.996234	0.996258	0.989726	0.997511	0.993684	0.997139	0.995656	0.99279
1036	0.995478	0.997565	0.971486	0.992272	0.997804				0.994142	0.995842	0.988699	0.998009	0.994586	0.9953	0.996411	0.994635
1037	0.993574	0.996195	0.971307	0.99157	0.998414				0.995189	0.995842	0.987671	0.998839	0.993459	0.99387	0.996978	0.993965
1038	0.994288	0.9965	0.970769	0.991991	0.997926				0.995607	0.995288	0.985618	0.999171	0.993797	0.996118	0.995467	0.99497
1039	0.993574	0.996804	0.972921	0.992834	0.998658				0.996025	0.995427	0.989042	0.998507	0.993684	0.996526	0.995467	0.993796
1040	0.995478	0.996195	0.972741	0.991008	0.99939				0.996653	0.995427	0.987329	0.998341	0.994022	0.9953	0.9966	0.993965
1041	0.994526	0.996804	0.972024	0.993396	0.999024				0.997281	0.995011	0.988015	0.997345	0.994474	0.993666	0.996411	0.992455
1042	0.99405	0.9965	0.972024	0.991008	0.999024				0.996862	0.995704	0.984932	0.997511	0.993459	0.9953	0.997167	0.992623
1043	0.99405	0.997261	0.972203	0.992132	0.997682				0.99477	0.99612	0.98596	0.997677	0.992782	0.996935	0.995467	0.994635
1044	0.995954	0.996652	0.970948	0.991008	0.997194				0.995816	0.994457	0.988699	0.998673	0.994136	0.9953	0.996033	0.992958
1045	0.995002	0.996043	0.971665	0.99171	0.997682				0.996234	0.994734	0.989042	0.998175	0.994136	0.995505	0.9966	0.993461
1046	0.993811	0.996195	0.972741	0.991991	0.997804				0.99498	0.994873	0.986644	0.998673	0.994136	0.995096	0.996411	0.993965
1047	0.994763	0.9965	0.973638	0.990586	0.998292				0.995607	0.99515	0.987329	0.998507	0.994474	0.995709	0.996033	0.995641
1048	0.995954	0.996956	0.971845	0.991991	0.998292				0.996234	0.995565	0.988015	0.997677	0.993797	0.996526	0.9966	0.993796
1049	0.995478	0.996043	0.971486	0.990446	0.99817				0.996653	0.99612	0.987671	0.997511	0.994136	0.994687	0.995656	0.99497
1050	0.993811	0.9965	0.970231	0.99157	0.998048				0.996444	0.994734	0.985275	0.99718	0.994361	0.994892	0.998489	0.994132
1051	0.994526	0.9965	0.971486	0.990024	0.997438				0.996234	0.994873	0.986302	0.997843	0.993346	0.994687	0.996223	0.993294
1052	0.994763	0.998022	0.971486	0.991429	0.997804				0.996653	0.994318	0.989384	0.997511	0.994474	0.997343	0.995656	0.993126
1053	0.993574	0.9965	0.971486	0.991148	0.997682				0.995398	0.994179	0.986644	0.999004	0.993797	0.994892	0.996223	0.994132
1054	0.99286	0.996652	0.971845	0.991429	0.99878				0.996862	0.994457	0.985618	0.997677	0.994474	0.9953	0.9966	0.995138
1055	0.993097	0.997261	0.970231	0.99157	0.999634				0.996025	0.995842	0.988015	0.998175	0.995038	0.996118	0.9983	0.993294
1056	0.994763	0.996652	0.969692	0.990867	0.99817				0.99498	0.995288	0.988015	0.996848	0.994248	0.996322	0.997544	0.995641
1057	0.994288	0.996652	0.970231	0.990867	0.998292				0.996444	0.995011	0.986987	0.997677	0.993572	0.995709	0.995278	0.995138
1058	0.993336	0.997109	0.971486	0.990305	0.998292				0.996862	0.994457	0.985618	0.996682	0.994925	0.994074	0.996789	0.994635
1059	0.994526	0.997869	0.970589	0.991008	0.998414				0.998327	0.994457	0.985618	0.997511	0.994812	0.995505	0.996223	0.993796
1060	0.994763	0.996956	0.970948	0.991289	0.997926				0.996444	0.994318	0.985618	0.998673	0.994474	0.995505	0.9983	0.993629
1061	0.995002	0.997565	0.969692	0.990586	0.998658				0.997699	0.995427	0.986644	0.999668	0.994136	0.995913	0.996978	0.9943
1062	0.993574	0.997413	0.969513	0.990586	0.998536				0.995607	0.994041	0.985618	0.998507	0.993684	0.995505	0.996223	0.99279
1063	0.99405	0.997261	0.969154	0.990305	0.99756				0.99498	0.995011	0.986302	0.998175	0.994699	0.995096	0.9966	0.9943
1064	0.99524	0.997413	0.968616	0.990305	0.997682				0.996025	0.994595	0.986644	0.99718	0.994699	0.997752	0.997356	0.995305
1065	0.994763	0.9965	0.969334	0.991429	0.997194				0.996862	0.994457	0.986987	0.997511	0.994136	0.995709	0.998111	0.995138
1066	0.994763	0.997869	0.969692	0.990446	0.996828				0.995607	0.993625	0.984932	0.997345	0.994474	0.995505	0.997544	0.994467
1067	0.995716	0.997261	0.968975	0.991289	0.997804				0.996025	0.99515	0.985618	0.998673	0.994925	0.995709	0.995467	0.995473
1068	0.99524	0.997565	0.968975	0.990165	0.997926				0.997699	0.994457	0.987329	0.998175	0.99515	0.995709	0.996223	0.995976
1069	0.995478	0.996804	0.968078	0.990586	0.998292				0.996862	0.995011	0.985618	0.999502	0.995038	0.99673	0.997544	0.993461
1070	0.993336	0.997717	0.968078	0.989743	0.998414				0.995816	0.993903	0.983905	0.998673	0.99391	0.994687	0.997733	0.9943
1071	0.993336	0.997717	0.969513	0.989603	0.998536				0.996653	0.994179	0.98596	0.998673	0.993684	0.995709	0.996978	0.994802
1072	0.994526	0.9965	0.969513	0.991008	0.997804				0.996653	0.993764	0.986644	0.998175	0.994812	0.996526	0.996411	0.993965
1073	0.994526	0.997413	0.968796	0.989884	0.997682				0.995189	0.994457	0.986987	0.997677	0.994925	0.996322	0.996223	0.994132
1074	0.993097	0.997717	0.968078	0.99171	0.99817				0.99498	0.993764	0.984247	0.998175	0.994699	0.995709	0.998111	0.996144
1075	0.99405	0.996956	0.968258	0.989743	0.99817				0.997072	0.994041	0.984932	0.997677	0.995038	0.994483	0.996411	0.996144
1076	0.993097	0.996348	0.968078	0.991148	0.999268				0.996234	0.994179	0.986644	0.999502	0.994136	0.996118	0.995844	0.994467
1077	0.994763	0.99863	0.968796	0.989322	0.997804				0.996653	0.994041	0.986644	0.997511	0.994812	0.995505	0.996789	0.995473
1078	0.993336	0.997413	0.968975	0.990305	0.99756				0.997699	0.993625	0.983905	0.998009	0.995038	0.996118	0.996978	0.995138
1079	0.99286	0.997413	0.968975	0.990024	0.997316				0.997281	0.993487	0.983905	0.99718	0.994248	0.995505	0.997923	0.994635
1080	0.992622	0.997109	0.969334	0.989743	0.997194				0.996862	0.993348	0.98459	0.998175	0.994361	0.995709	0.996978	0.992958
1081	0.994288	0.997413	0.968437	0.990586	0.997316				0.996234	0.994734	0.986644	0.99718	0.994586	0.997343	0.995278	0.994132
1082	0.996192	0.998022	0.968437	0.989041	0.997072				0.996653	0.994179	0.984932	0.999336	0.99515	0.9953	0.996978	0.994802
1083	0.993336	0.997109	0.968796	0.99171	0.99817				0.995816	0.993903	0.984247	0.998507	0.995602	0.996526	0.997167	0.994132
1084	0.99286	0.997717	0.968616	0.989041	0.998048				0.996234	0.993625	0.984247	0.999004	0.994812	0.995709	0.997167	0.996311
1085	0.99524	0.997261	0.969154	0.990446	0.998536				0.996653	0.993903	0.987671	0.997345	0.994474	0.996935	0.9966	0.996144
1086	0.995478	0.998022	0.969513	0.989603	0.997926				0.996862	0.993348	0.986302	0.997677	0.995489	0.996118	0.995656	0.995809
1087	0.995002	0.997717	0.970051	0.990024	0.997194				0.998117	0.993903	0.982536	0.996184	0.995038	0.994483	0.9966	0.994467
1088	0.993811	0.998174	0.96772	0.989743	0.997804				0.997908	0.993348	0.982878	0.998009	0.994699	0.996118	0.9983	0.995641
1089	0.994763	0.998174	0.968078	0.9889	0.997682				0.996234	0.994041	0.98596	0.998009	0.995038	0.996322	0.997356	0.994467
1090	0.993336	0.998478	0.968258	0.990024	0.997926				0.996234	0.993625	0.986987	0.999004	0.994361	0.99673	0.996978	0.993461
1091	0.994763	0.998022	0.968796	0.98876	0.99817				0.996653	0.993625	0.983905	0.998507	0.996053	0.9953	0.995656	0.994635
1092	0.99286	0.996804	0.968975	0.989743	0.997926				0.996234	0.992378	0.98322	0.998839	0.995038	0.994687	0.995844	0.994132
1093	0.993574	0.99863	0.966823	0.989603	0.997682				0.995607	0.994041	0.985275	0.99718	0.994812	0.997139	0.997733	0.995473
1094	0.993097	0.997869	0.967361	0.990446	0.997194				0.996234	0.994041	0.986644	0.997843	0.994925	0.996118	0.997733	0.995641
1095	0.994526	0.997717	0.967002	0.989462	0.997072				0.996862	0.994318	0.983563	0.997013	0.996053	0.996322	0.996411	0.998659
1096	0.993336	0.997413	0.966285	0.989322	0.99695				0.997281	0.992794	0.982878	0.997843	0.995263	0.994279	0.9966	0.996479
1097	0.993097	0.998782	0.968258	0.989743	0.99756				0.996653	0.993625	0.984247	0.998839	0.995263	0.997139	0.995656	0.993796
1098	0.992622	0.998022	0.967002	0.989322	0.998536				0.99749	0.992378	0.988015	0.998341	0.994925	0.998161	0.9983	0.99497
1099	0.994288	0.998022	0.966644	0.988619	0.99756				0.99749	0.992933	0.98459	0.997677	0.994474	0.995505	0.997544	0.993965
1100	0.993336	0.998022	0.966644	0.989603	0.997682				0.996025	0.992933	0.982878	0.997843	0.995602	0.996118	0.995844	0.9943
1101	0.993574	0.998022	0.966106	0.989041	0.997316				0.996862	0.993071	0.98322	0.998175	0.995489	0.995913	0.996223	0.993629
1102	0.993811	0.997869	0.965747	0.990165	0.998048				0.99749	0.992794	0.987329	0.99718	0.994812	0.998569	0.996789	0.997317
1103	0.995478	0.996956	0.966106	0.989041	0.997438				0.997072	0.994041	0.985275	0.997511	0.995263	0.996118	0.997167	0.995473
1104	0.993811	0.999391	0.966285	0.989884	0.998536				0.995607	0.992517	0.984247	0.998175	0.99515	0.995096	0.996789	0.995641
1105	0.99405	0.998326	0.966644	0.989462	0.998536				0.997281	0.992517	0.98185	0.998341	0.995602	0.996935	0.995844	0.997485
1106	0.994288	0.997869	0.966285	0.988479	0.997804				0.998117	0.992655	0.985275	0.997843	0.995489	0.997956	0.996789	0.995809
1107	0.995478	0.997869	0.965209	0.989462	0.997804				0.996653	0.99321	0.985275	0.998175	0.994925	0.997548	0.996978	0.994467
1108	0.994526	0.998326	0.964851	0.988619	0.996706				0.997699	0.992517	0.984247	0.996682	0.99515	0.994892	0.997544	0.9943
1109	0.993811	0.998782	0.965568	0.990165	0.996584				0.99749	0.994041	0.981165	0.998175	0.996053	0.99673	0.996978	0.995473
1110	0.993574	0.997717	0.965389	0.987917	0.996828				0.997072	0.99224	0.983905	0.997677	0.995714	0.996322	0.9966	0.994635
1111	0.995002	0.998326	0.966106	0.989462	0.997316				0.996444	0.992517	0.990069	0.999004	0.995714	0.997548	0.9966	0.994635
1112	0.993811	0.997869	0.965389	0.98876	0.99756				0.997072	0.991824	0.985618	0.998507	0.995038	0.996118	0.997356	0.996311
1113	0.993097	0.99863	0.964313	0.98876	0.997926				0.996862	0.992933	0.981165	0.999171	0.994812	0.9953	0.9966	0.995641
1114	0.993574	0.998022	0.964671	0.989322	0.998048				0.995816	0.991685	0.981508	0.997511	0.99594	0.996526	0.996411	0.996479
1115	0.99524	0.998326	0.964851	0.988619	0.997682				0.997281	0.99321	0.98596	0.998341	0.995714	0.997343	0.996978	0.995473
1116	0.993336	0.99863	0.965927	0.990165	0.997682				0.997699	0.992517	0.985275	0.997013	0.995376	0.996322	0.996411	0.996982
1117	0.993336	0.99863	0.965209	0.987495	0.997682				0.996444	0.992101	0.981165	0.998673	0.99594	0.995913	0.997167	0.994635
1118	0.993097	0.998326	0.965209	0.989603	0.997438				0.99749	0.991547	0.981508	0.998009	0.995038	0.996118	0.997544	0.9943
1119	0.994288	0.998174	0.96503	0.987917	0.998536				0.997072	0.992933	0.98459	0.999171	0.995827	0.998161	0.996223	0.995641
1120	0.993097	0.999087	0.96503	0.98876	0.99756				0.997072	0.992101	0.985618	0.99718	0.996278	0.995913	0.997167	0.995641
1121	0.992145	0.998478	0.964313	0.988479	0.998048				0.996653	0.992794	0.983905	0.998175	0.995489	0.997139	0.996411	0.995976
1122	0.99286	0.998326	0.964851	0.988479	0.997072				0.997699	0.992933	0.981508	0.996682	0.995602	0.996118	0.999433	0.995473
1123	0.994763	0.99863	0.965927	0.989322	0.996828				0.996444	0.991962	0.982878	0.998009	0.996504	0.997548	0.997544	0.996815
1124	0.994288	0.998478	0.965209	0.987636	0.99695				0.996025	0.991547	0.985618	0.997013	0.995714	0.996526	0.9966	0.995473
1125	0.993336	0.997869	0.965568	0.989041	0.997194				0.998745	0.99224	0.98322	0.999004	0.996504	0.995709	0.997167	0.994802
1126	0.99405	0.998326	0.965568	0.988057	0.997926				0.998745	0.991408	0.980823	0.998341	0.995263	0.996935	0.997544	0.996144
1127	0.995478	0.998478	0.964313	0.988479	0.997194				0.996862	0.992101	0.981508	0.998673	0.994699	0.996118	0.999433	0.994635
1128	0.99405	0.998174	0.965209	0.987636	0.997682				0.99749	0.991962	0.984932	0.997511	0.99594	0.99673	0.997733	0.994802
1129	0.99405	0.998174	0.965389	0.988197	0.997316				0.997699	0.992378	0.983905	0.997345	0.99594	0.995913	0.996033	0.994802
1130	0.994288	0.997413	0.965568	0.988479	0.997194				0.996653	0.991131	0.98322	0.997013	0.995602	0.996118	0.997167	0.996815
1131	0.994288	0.998782	0.965747	0.988338	0.997194				0.996444	0.991408	0.982878	0.997345	0.996165	0.997956	0.997733	0.995809
1132	0.994288	0.997717	0.964671	0.987917	0.997316				0.99749	0.99127	0.98459	0.99718	0.995489	0.996322	0.997356	0.996479
1133	0.994288	0.997869	0.962878	0.989322	0.998292				0.997281	0.991962	0.983905	0.998009	0.995714	0.996322	0.997167	0.996479
1134	0.993097	0.99863	0.964133	0.987917	0.99817				0.997072	0.991962	0.982878	0.998009	0.99594	0.9953	0.9966	0.995809
1135	0.99405	0.998935	0.964313	0.989743	0.998658				0.996653	0.992101	0.98185	0.997677	0.995263	0.997548	0.997356	0.995305
1136	0.99405	0.998782	0.964313	0.987776	0.997438				0.999163	0.991547	0.983563	0.996848	0.99594	0.996935	0.998678	0.993965
1137	0.99286	0.997869	0.964313	0.987917	0.996828				0.997072	0.990854	0.982878	0.997345	0.99594	0.996322	0.996978	0.995809
1138	0.992622	0.999391	0.963595	0.988479	0.996584				0.996653	0.990992	0.984247	0.997511	0.996278	0.996935	0.997356	0.994467
1139	0.992383	0.998782	0.963237	0.987074	0.99634				0.998117	0.990715	0.982192	0.997511	0.996391	0.99673	0.9966	0.995641
1140	0.99405	0.998478	0.963057	0.989181	0.99695				0.997072	0.990992	0.982536	0.998009	0.995602	0.998569	0.997167	0.996479
1141	0.993097	0.997717	0.962878	0.987776	0.99756				0.996653	0.992101	0.982878	0.996516	0.995489	0.996322	0.998111	0.996815
1142	0.99286	0.999391	0.963595	0.990024	0.99756				0.997072	0.991824	0.982878	0.997013	0.996842	0.996118	0.997167	0.99715
1143	0.993097	0.998935	0.963237	0.987214	0.99695				0.997908	0.990715	0.982878	0.996018	0.996617	0.997343	0.996978	0.996479
1144	0.99405	0.998326	0.963057	0.988619	0.996706				0.996653	0.990854	0.98322	0.99718	0.99594	0.99673	0.997733	0.998994
1145	0.993574	0.998782	0.962878	0.987214	0.99695				0.996862	0.990715	0.98322	0.996516	0.99594	0.997343	0.996978	0.995138
1146	0.99405	0.998478	0.96234	0.987354	0.996828				1	0.990854	0.98185	0.999004	0.995714	0.995709	0.998867	0.995138
1147	0.993097	0.999543	0.961264	0.988338	0.997438				0.998117	0.990992	0.98185	0.998009	0.99594	0.997752	0.996411	0.995473
1148	0.994288	0.997869	0.962161	0.987074	0.998292				0.997699	0.990715	0.984247	0.998175	0.996617	0.997548	0.996223	0.995641
1149	0.99405	0.998326	0.96252	0.988479	0.998048				0.997908	0.990992	0.983563	0.996848	0.995489	0.996526	0.996978	0.995138
1150	0.993097	0.998174	0.96234	0.986652	0.997926				0.997072	0.991824	0.980823	0.996848	0.996165	0.99673	0.997544	0.995809
1151	0.992622	0.999087	0.962161	0.988619	0.997194				0.996862	0.990854	0.982192	0.995189	0.997068	0.995913	0.998111	0.997988
1152	0.995002	0.998022	0.961443	0.987214	0.997438				0.997072	0.990715	0.983905	0.997013	0.996729	0.997752	0.997733	0.995976
1153	0.99524	0.998174	0.960905	0.987636	0.996706				0.997281	0.990438	0.983905	0.996184	0.996617	0.995913	0.996223	0.996647
1154	0.993097	0.998326	0.961802	0.987776	0.997072				0.996862	0.990715	0.979454	0.998175	0.995827	0.996322	0.997356	0.995641
1155	0.991431	0.998326	0.962878	0.987354	0.99695				0.998117	0.991131	0.980823	0.99718	0.995376	0.995709	0.998111	0.995138
1156	0.993336	0.997869	0.962161	0.98876	0.996706				0.997908	0.990715	0.983563	0.998009	0.996617	0.997139	0.998678	0.995138
1157	0.993574	0.997869	0.961623	0.986793	0.997438				0.998117	0.990299	0.983905	0.996682	0.996617	0.997548	0.997544	0.995305
1158	0.992383	0.998935	0.961443	0.987917	0.996706				0.997281	0.990161	0.980138	0.996682	0.996165	0.995505	0.996411	0.996647
1159	0.991431	0.997413	0.961443	0.987074	0.996706				0.997699	0.990299	0.980823	0.996184	0.996391	0.996526	0.996789	0.995473
1160	0.993097	0.998326	0.961264	0.987776	0.99695				0.99749	0.990438	0.982878	0.997345	0.996053	0.997139	0.9983	0.996647
1161	0.993336	0.997413	0.961982	0.987776	0.996828				0.996653	0.990161	0.984932	0.997511	0.997745	0.997139	0.997733	0.997485
1162	0.994526	0.99863	0.96234	0.987495	0.997072				0.997281	0.991408	0.979796	0.998009	0.996955	0.996322	0.997544	0.998659
1163	0.993574	0.998174	0.962699	0.988479	0.997926				0.997908	0.990577	0.979796	0.997013	0.99594	0.994892	0.996411	0.996144
1164	0.99405	0.997413	0.961264	0.986933	0.997438				0.997699	0.990438	0.98185	0.997677	0.995714	0.997956	0.996789	0.995305
1165	0.99405	0.999695	0.961264	0.986793	0.997438				0.997699	0.989329	0.984932	0.997013	0.996955	0.997548	0.998489	0.996311
1166	0.99405	0.997869	0.961802	0.987495	0.99695				0.997908	0.989745	0.980823	0.997345	0.996391	0.996118	0.998867	0.994802
1167	0.993336	0.998935	0.961264	0.986652	0.997194				0.998954	0.990022	0.979454	0.997013	0.996955	0.995505	0.996789	0.996144
1168	0.993097	0.997869	0.961982	0.988057	0.996706				0.997072	0.990854	0.981508	0.998175	0.996165	0.997343	0.9966	0.996647
1169	0.993811	0.999391	0.962878	0.986652	0.997804				0.997072	0.990992	0.983905	0.997511	0.996278	0.998774	0.996033	0.997485
1170	0.99405	0.998478	0.960726	0.9889	0.99756				0.997699	0.990161	0.981508	0.996848	0.997519	0.995709	0.9983	0.996479
1171	0.991669	0.998174	0.960905	0.986652	0.997316				0.997072	0.989468	0.979454	0.996516	0.996842	0.995913	0.9983	0.99715
1172	0.99286	0.998782	0.961085	0.986933	0.996828				0.997072	0.990022	0.980138	0.995852	0.99594	0.996322	0.996411	0.998324
1173	0.992622	0.998782	0.961982	0.987214	0.996218				0.998117	0.989607	0.98322	0.996516	0.996617	0.997548	0.996978	0.995809
1174	0.993097	0.99863	0.961443	0.986371	0.996096				0.997699	0.990299	0.980823	0.99635	0.996053	0.997343	0.997923	0.995641
1175	0.991669	0.997869	0.961623	0.987917	0.996096				0.997072	0.989745	0.978768	0.997843	0.996165	0.996118	0.997923	0.994635
1176	0.991908	0.998782	0.961802	0.985669	0.996828				0.999163	0.990715	0.979796	0.997843	0.996391	0.997548	0.997356	0.99497
1177	0.991431	0.998022	0.961085	0.988619	0.997194				0.998954	0.989329	0.98185	0.998341	0.995827	0.996118	0.996411	0.99497
1178	0.993097	0.998022	0.960726	0.986231	0.997804				0.997908	0.989329	0.98185	0.996848	0.997068	0.998978	0.997923	0.995641
1179	0.992145	0.998022	0.960188	0.987214	0.997926				0.997281	0.988914	0.980138	0.99718	0.997857	0.996118	0.997544	0.997821
1180	0.992622	0.998478	0.961802	0.986933	0.997438				0.99749	0.990299	0.978426	0.996184	0.996729	0.996322	0.997356	0.996479
1181	0.992622	0.998478	0.961802	0.985949	0.997438				0.997072	0.989329	0.980823	0.997013	0.996504	0.996935	0.996789	0.996815
1182	0.993811	0.997261	0.960547	0.987636	0.996828				0.997072	0.990992	0.980481	0.995852	0.99594	0.997548	0.996789	0.996647
1183	0.993574	0.999239	0.960547	0.985669	0.997194				0.997699	0.989329	0.980481	0.999004	0.996504	0.99673	0.997733	0.996647
1184	0.993811	0.998478	0.959471	0.987636	0.996584				0.997281	0.988775	0.978083	0.99635	0.997406	0.9953	0.998678	0.995138
1185	0.992383	0.998782	0.958933	0.985528	0.998048				0.99749	0.988775	0.981508	0.99718	0.996842	0.997139	0.997167	0.99497
1186	0.993574	0.997565	0.960009	0.986933	0.996584				0.997281	0.989468	0.979454	0.996018	0.996278	0.997752	0.997356	0.996479
1187	0.994288	0.998326	0.959829	0.985949	0.996218				0.999372	0.988637	0.979454	0.997013	0.997068	0.997139	0.996411	0.995305
1188	0.993336	0.998935	0.959829	0.986511	0.99634				0.998327	0.989884	0.978426	0.995852	0.996729	0.996526	0.997356	0.996982
1189	0.992383	0.997717	0.958933	0.987354	0.996218				0.998117	0.989745	0.981508	0.997677	0.997068	0.995709	0.999056	0.997988
1190	0.993097	0.998935	0.958036	0.986371	0.996096				0.99749	0.988914	0.97911	0.997013	0.996955	0.998161	0.997544	0.998491
1191	0.99286	0.998174	0.958753	0.986231	0.996706				0.99749	0.987944	0.981165	0.997511	0.99594	0.996526	0.9966	0.995641
1192	0.992145	0.999543	0.959291	0.985528	0.99756				0.99749	0.989052	0.978426	0.996682	0.996504	0.996526	0.997733	0.996647
1193	0.991431	0.998478	0.958753	0.986652	0.997804				0.997281	0.988221	0.97911	0.996848	0.997632	0.996322	0.997167	0.996647
1194	0.991908	0.998782	0.958933	0.986371	0.997316				0.997281	0.989052	0.97911	0.995852	0.996955	0.997752	1	0.995809
1195	0.992383	0.998478	0.958574	0.985528	0.997316				0.996444	0.988221	0.980138	0.996682	0.996955	0.998569	0.997544	0.996479
1196	0.990955	0.999239	0.957677	0.986371	0.99634				0.998954	0.989468	0.97911	0.996682	0.996504	0.996526	0.996411	0.996647
1197	0.991431	0.998326	0.958036	0.985949	0.996584				0.998954	0.988914	0.980138	0.997013	0.996842	0.997343	0.997167	0.997653
1198	0.991669	0.997565	0.958215	0.985388	0.99695				0.997072	0.988775	0.980823	0.997013	0.997745	0.996322	0.997544	0.996647
1199	0.993097	0.999239	0.958394	0.986231	0.997194				0.998117	0.987944	0.979796	0.997345	0.997068	0.997548	0.997544	0.998155
1200	0.992622	0.997869	0.959471	0.985669	0.997194				0.997699	0.988914	0.978768	0.996848	0.996729	0.996935	0.9983	0.997653
1201	0.991908	0.998935	0.958753	0.986371	0.99695				0.997072	0.988637	0.980138	0.99635	0.997068	0.996118	0.996411	0.995641
1202	0.992383	0.998174	0.958036	0.984966	0.996706				0.996444	0.989191	0.982192	0.996184	0.996504	0.997548	0.997923	0.995138
1203	0.994288	0.999087	0.957318	0.986511	0.996096				0.997281	0.988082	0.978768	0.99635	0.996955	0.997548	0.998867	0.995305
1204	0.992622	0.998478	0.957318	0.985528	0.99573				0.997699	0.988775	0.978426	0.997013	0.997181	0.997752	0.997356	0.996311
1205	0.991908	0.998022	0.958394	0.985247	0.996096				0.996653	0.987528	0.979796	0.998175	0.996504	0.996526	0.997733	0.995473
1206	0.991431	0.997717	0.959291	0.98609	0.996218				0.999582	0.988498	0.981165	0.996682	0.997406	0.996118	0.997167	0.99715
1207	0.993097	0.998174	0.959291	0.985388	0.997316				0.999582	0.988221	0.97911	0.99635	0.997632	0.997548	0.997544	0.997653
1208	0.994288	0.999087	0.958753	0.986511	0.996828				0.997699	0.988498	0.977741	0.996184	0.996955	0.995913	0.998867	0.998155
1209	0.991431	0.997565	0.958574	0.984685	0.996706				0.99749	0.988359	0.977741	0.996018	0.996955	0.99673	0.996789	0.99715
1210	0.991194	0.998935	0.957856	0.986933	0.99634				0.997281	0.989329	0.97911	0.996184	0.996617	0.9953	0.997356	0.997653
1211	0.992145	0.997717	0.958036	0.984544	0.996096				0.997281	0.987389	0.978768	0.997013	0.996955	0.997956	0.997356	0.997317
1212	0.993811	0.998326	0.959471	0.985809	0.996828				0.996862	0.987389	0.976713	0.998507	0.997857	0.999591	0.997923	0.994635
1213	0.991669	0.997717	0.958574	0.985106	0.997072				0.997072	0.987528	0.978426	0.997013	0.997068	0.996526	0.999056	0.996479
1214	0.990241	0.998174	0.958215	0.986231	0.997438				0.997908	0.988359	0.979796	0.997677	0.996842	0.996935	0.997356	0.996311
1215	0.990717	0.998935	0.958215	0.985809	0.997194				0.997908	0.988221	0.979454	0.996018	0.997519	0.996935	0.996411	0.996311
1216	0.991669	0.998022	0.957139	0.984826	0.996828				0.998536	0.989884	0.977399	0.99635	0.997519	0.998774	0.997544	0.996815
1217	0.992383	0.998174	0.957677	0.986231	0.99573				0.998327	0.987666	0.978426	0.995354	0.997745	0.997752	0.997167	0.997653
1218	0.990955	0.998174	0.957856	0.984685	0.995364				0.997699	0.987805	0.978768	0.997345	0.997181	0.995709	0.998489	0.998155
1219	0.992622	0.999848	0.957318	0.985106	0.996096				0.997699	0.987528	0.978426	0.996184	0.996391	0.997752	0.997733	0.996647
1220	0.992145	0.998022	0.958215	0.984544	0.995974				0.99749	0.987944	0.975686	0.997843	0.997406	0.995913	0.996223	0.996815
1221	0.993336	0.998935	0.957856	0.985669	0.996584				0.996653	0.987389	0.976713	0.996682	0.997857	0.998978	0.997544	0.996311
1222	0.991194	0.999391	0.95678	0.984826	0.996706				0.996862	0.988359	0.978426	0.997511	0.997293	0.996118	0.998489	0.995305
1223	0.991431	0.99863	0.956063	0.984263	0.996462				0.99749	0.987944	0.97911	0.996018	0.997406	0.997343	0.9983	0.995138
1224	0.992145	0.998478	0.955884	0.985388	0.996828				0.997281	0.987251	0.977399	0.996516	0.996729	0.998161	0.998111	0.995976
1225	0.993097	0.998022	0.956063	0.985528	0.99634				0.998745	0.986974	0.976713	0.996184	0.997181	0.998365	0.995844	0.996815
1226	0.991431	0.998935	0.95696	0.985106	0.996706				0.998536	0.987944	0.978768	0.99718	0.998309	0.996935	0.997544	0.995473
1227	0.992145	0.998478	0.957139	0.984966	0.996828				0.999163	0.987666	0.978083	0.998507	0.997632	0.996118	0.997923	0.99715
1228	0.991194	0.998326	0.956601	0.985247	0.996462				0.996653	0.988221	0.976713	0.996516	0.996955	0.997343	0.997733	0.996479
1229	0.991908	0.997717	0.955884	0.984826	0.997682				0.996444	0.988498	0.976029	0.995852	0.997293	0.998161	0.997733	0.996647
1230	0.991431	0.998935	0.955346	0.984123	0.99695				0.997699	0.987944	0.977057	0.996848	0.996955	0.996322	0.996411	0.995641
1231	0.990241	0.999087	0.95696	0.984966	0.996828				0.996653	0.986281	0.980481	0.996018	0.99797	0.997139	0.996789	0.996479
1232	0.990717	0.998326	0.956242	0.984685	0.995974				0.996234	0.986835	0.978083	0.996682	0.997519	0.996526	0.998867	0.996479
1233	0.991669	0.998022	0.955704	0.983701	0.99573				0.997699	0.986281	0.975344	0.997677	0.996955	0.999387	0.998111	0.995138
1234	0.990955	0.998326	0.956063	0.985528	0.99573				0.998536	0.987251	0.976713	0.997677	0.997745	0.997139	0.997356	0.997653
1235	0.990241	0.997717	0.955346	0.984404	0.995852				0.997072	0.987251	0.97911	0.997013	0.998421	0.99673	0.996223	0.997485
1236	0.991669	0.997261	0.955166	0.985388	0.996706				0.997699	0.988498	0.97911	0.996018	0.997745	0.99673	0.996789	0.997988
1237	0.992145	0.999848	0.955346	0.983701	0.996218				0.999163	0.986696	0.975344	0.995189	0.997406	0.997752	0.9983	0.997485
1238	0.992622	0.99863	0.956242	0.985247	0.99634				0.99749	0.987251	0.974659	0.995354	0.996955	0.997752	0.998489	0.997988
1239	0.991194	0.998022	0.95678	0.984685	0.99573				0.997281	0.98642	0.977741	0.995852	0.997293	0.995709	0.997167	0.996647
1240	0.991908	0.997717	0.957139	0.984123	0.995486				0.997072	0.987251	0.978426	0.99635	0.997745	0.996935	0.996978	0.995138
1241	0.992622	0.998478	0.955884	0.984544	0.995974				0.996653	0.987112	0.975002	0.997013	0.997068	0.997548	0.9966	0.997653
1242	0.991669	0.999543	0.955525	0.984123	0.996218				0.996653	0.987389	0.976029	0.996848	0.996842	0.997548	0.998678	0.995641
1243	0.990955	0.997869	0.955884	0.985669	0.997072				0.997281	0.986696	0.977399	0.99718	0.997632	0.996935	0.998489	0.996144
1244	0.991431	0.998782	0.955704	0.98314	0.99695				0.99749	0.987389	0.981165	0.99635	0.998534	0.996322	0.996789	0.997485
1245	0.991194	0.998478	0.956601	0.985388	0.996828				0.997908	0.986281	0.977399	0.996018	0.997745	0.998569	0.996789	0.998491
1246	0.991669	0.99863	0.957318	0.983701	0.996584				0.998745	0.986558	0.974317	0.995686	0.997519	0.99673	0.997167	0.997653
1247	0.990717	0.998174	0.956601	0.984263	0.995852				0.998745	0.986696	0.976713	0.996184	0.997181	0.995913	0.9983	0.996815
1248	0.990717	0.998935	0.955884	0.983983	0.995852				0.997908	0.987666	0.978768	0.996184	0.998534	0.99673	0.999245	0.998659
1249	0.990955	0.999543	0.956063	0.984123	0.995364				0.99749	0.986835	0.976713	0.998507	0.99797	0.997752	0.996978	0.99497
1250	0.991669	0.998174	0.955166	0.984685	0.995852				0.99749	0.987389	0.974659	0.996018	0.997181	0.997956	0.996978	0.995138
1251	0.990717	0.998478	0.956601	0.983421	0.99695				0.996025	0.985726	0.975344	0.99635	0.997068	0.995913	0.997356	0.996144
1252	0.990479	0.997869	0.955525	0.984685	0.995608				0.996653	0.98642	0.978426	0.995354	0.997181	0.997548	0.997544	0.996815
1253	0.990003	0.998935	0.954808	0.983842	0.99573				0.99749	0.986142	0.976371	0.996018	0.997857	0.997343	0.998111	0.996311
1254	0.991194	0.998174	0.955346	0.984685	0.995242				0.998954	0.986696	0.976371	0.995023	0.998534	0.996935	0.996978	0.997317
1255	0.990955	0.997869	0.954449	0.984544	0.995974				0.999163	0.986004	0.974317	0.997511	0.997519	0.99673	0.996223	0.99933
1256	0.991194	0.997717	0.954449	0.984123	0.995608				0.998536	0.987666	0.977741	0.99635	0.997181	0.996322	0.998111	0.997317
1257	0.991431	0.99863	0.954808	0.984263	0.996828				0.998954	0.986281	0.977057	0.996848	0.997632	0.998365	0.997733	0.997317
1258	0.992145	0.998022	0.955166	0.983842	0.997072				0.997699	0.98642	0.975344	0.995852	0.997068	0.997139	0.998489	0.996311
1259	0.991431	0.998174	0.955346	0.983701	0.996584				0.997281	0.985172	0.973974	0.996018	0.997745	0.996935	0.997923	0.996311
1260	0.991194	0.998326	0.95427	0.983842	0.996584				0.998327	0.986142	0.977057	0.995354	0.997406	0.996526	0.996411	0.995473
1261	0.990479	0.998326	0.953015	0.983701	0.995852				0.997281	0.986696	0.976371	0.996516	0.996729	0.997956	0.997733	0.996144
1262	0.992383	0.99863	0.953373	0.984263	0.995608				0.996653	0.987389	0.977741	0.996018	0.997632	0.997752	0.998111	0.998491
1263	0.990955	0.997261	0.953732	0.983701	0.99573				0.996653	0.985588	0.974317	0.997013	0.998534	0.995913	0.996978	0.997317
1264	0.990241	0.998935	0.95409	0.983983	0.995852				0.998745	0.986142	0.977057	0.996184	0.99797	0.996935	0.997167	0.998155
1265	0.989765	0.998782	0.954987	0.983983	0.995608				0.998117	0.985588	0.976713	0.996848	0.997857	0.996322	0.9966	0.998324
1266	0.991194	0.997869	0.953911	0.983842	0.996096				0.999372	0.986142	0.976029	0.995852	0.997181	0.997752	0.998111	0.998659
1267	0.993097	0.998478	0.953194	0.984263	0.99573				0.998536	0.985726	0.973289	0.996018	0.997519	0.997139	0.998111	0.996647
1268	0.990717	0.99863	0.953194	0.98314	0.99512				0.998954	0.986281	0.975686	0.995686	0.998872	0.99673	0.996789	0.995976
1269	0.989289	0.998935	0.953194	0.984544	0.994632				0.996444	0.985449	0.976029	0.996184	0.997857	0.997752	0.997356	0.996815
1270	0.990241	0.998174	0.953911	0.982718	0.995242				0.99749	0.98642	0.976029	0.996018	0.997519	0.997752	0.997356	0.99497
1271	0.992145	0.999087	0.953552	0.983983	0.99512				0.99749	0.985172	0.975344	0.998009	0.997519	0.997548	0.996978	0.996144
1272	0.989527	0.99863	0.953552	0.982999	0.996096				0.99749	0.985726	0.974659	0.995852	0.997519	0.995709	0.998678	0.997485
1273	0.989289	0.999239	0.953911	0.983421	0.996462				0.997072	0.985449	0.976713	0.996848	0.998309	0.996322	0.9966	0.998324
1274	0.991194	0.997717	0.953911	0.984263	0.99634				0.998117	0.987112	0.976371	0.996018	0.997857	0.998365	0.996789	0.996647
1275	0.990479	0.99863	0.953194	0.982718	0.995852				0.998954	0.985865	0.973974	0.99635	0.996955	0.996322	0.9983	0.997485
1276	0.992622	0.999391	0.953732	0.985388	0.99573				0.997908	0.98642	0.974317	0.995354	0.997857	0.996935	0.998678	0.997988
1277	0.990241	0.998022	0.954987	0.982578	0.995852				0.997699	0.984895	0.975686	0.997013	0.998309	0.99673	0.998489	0.995473
1278	0.991194	0.998782	0.955525	0.984404	0.995486				0.999372	0.985172	0.975344	0.99718	0.997632	0.998365	0.997733	0.995976
1279	0.992145	0.99863	0.953911	0.982858	0.996462				0.997281	0.985033	0.974659	0.996848	0.99797	0.997752	0.997356	0.996647
1280	0.991194	0.998326	0.953552	0.983421	0.996218				0.996862	0.985726	0.973974	0.996516	0.997519	0.996322	0.998489	0.995976
1281	0.990241	0.998174	0.953373	0.983842	0.995852				0.997281	0.984618	0.973974	0.995189	0.99797	0.99673	0.9983	0.995976
1282	0.990717	0.997869	0.953552	0.982858	0.995486				0.997281	0.985865	0.975686	0.995852	0.998647	0.997139	0.997167	0.998491
1283	0.991194	0.998478	0.95409	0.983701	0.99451				0.996862	0.985865	0.973974	0.995354	0.997857	0.997548	0.997167	0.998994
1284	0.991431	0.998478	0.953552	0.982578	0.99451				0.998117	0.985311	0.975686	0.996516	0.998421	0.995913	0.996789	0.996982
1285	0.990717	0.998022	0.953194	0.983561	0.994754				0.997908	0.984479	0.974317	0.996184	0.997857	0.995709	0.998489	0.998324
1286	0.989765	0.997869	0.952835	0.982999	0.99512				0.997699	0.985449	0.973974	0.996848	0.997519	0.998365	0.997544	0.99715
1287	0.990003	0.998935	0.952297	0.983421	0.995364				0.998536	0.985033	0.973974	0.996184	0.998083	0.997343	0.997356	0.99715
1288	0.990003	0.998326	0.953194	0.98314	0.995364				0.998745	0.985311	0.974659	0.997013	0.997519	0.997139	0.997544	0.995641
1289	0.990241	0.999087	0.952835	0.982718	0.995608				0.997699	0.986142	0.974659	0.995521	0.997293	0.995096	0.997923	0.996479
1290	0.989765	0.997565	0.951939	0.982578	0.995364				0.997281	0.984895	0.975002	0.996184	0.99876	0.997343	0.998489	0.996815
1291	0.989289	0.998935	0.951939	0.982437	0.99573				0.997072	0.983925	0.973974	0.995521	0.998647	0.999796	0.998489	0.996982
1292	0.990479	0.998478	0.951939	0.982156	0.995852				0.996862	0.985033	0.973289	0.996184	0.998083	0.996118	0.996411	0.997653
1293	0.990717	0.997717	0.951221	0.983421	0.995852				0.997072	0.984341	0.974317	0.996516	0.997745	0.996526	0.996978	0.998324
1294	0.989765	0.998935	0.951401	0.982437	0.996218				0.997908	0.984895	0.975344	0.996184	0.997519	0.996935	0.9983	0.997988
1295	0.990479	0.998782	0.95158	0.98314	0.996706				0.997908	0.985033	0.973631	0.994691	0.997857	0.999591	0.9983	0.996479
1296	0.991194	0.998935	0.952118	0.982156	0.996096				0.998117	0.985311	0.97192	0.995852	0.998309	0.997343	0.997923	0.997653
1297	0.990955	0.998174	0.951939	0.982156	0.995242				0.998327	0.984202	0.975002	0.995189	0.997406	0.996118	0.996411	0.996144
1298	0.990241	0.999087	0.951042	0.982858	0.994754				0.999163	0.984341	0.975686	0.99635	0.997632	0.997139	0.997356	0.994635
1299	0.990003	0.998935	0.950863	0.981875	0.994754				0.997072	0.984063	0.973631	0.99635	0.998309	0.997139	0.998678	0.996144
1300	0.991194	0.999239	0.950325	0.98314	0.99451				0.997699	0.984202	0.97192	0.997345	0.99797	0.998978	0.997923	0.996311
1301	0.991194	0.998022	0.950325	0.981735	0.994754				0.998327	0.984618	0.973631	0.995852	0.998534	0.995913	0.997167	0.997317
1302	0.990717	0.997565	0.951221	0.983421	0.99573				0.99749	0.984757	0.975686	0.996184	0.998083	0.99673	0.996223	0.996982
1303	0.990003	0.999239	0.95158	0.981594	0.99573				0.996862	0.984757	0.974317	0.995023	0.997519	0.997139	0.996411	0.999161
1304	0.990717	0.998326	0.951042	0.982296	0.995486				0.997908	0.985033	0.970892	0.994857	0.998196	0.997956	0.998678	0.997653
1305	0.990717	0.998782	0.950145	0.982015	0.995364				0.998954	0.983786	0.972604	0.995521	0.998083	0.996526	0.9983	0.996311
1306	0.989527	0.998022	0.950683	0.982296	0.994754				0.997908	0.983786	0.975344	0.996018	0.997632	0.996118	0.997733	0.997653
1307	0.989289	0.999391	0.950145	0.982296	0.994754				0.996444	0.984202	0.974659	0.996516	0.997632	0.998365	0.996411	0.996144
1308	0.989765	0.998326	0.951759	0.981453	0.995608				0.999163	0.984479	0.971234	0.996516	0.997181	0.997956	0.996411	0.996479
1309	0.990003	0.998326	0.951042	0.983701	0.99573				0.998117	0.984202	0.97192	0.996184	0.998309	0.997343	0.9983	0.996144
1310	0.988813	0.998478	0.951221	0.981172	0.996462				0.997908	0.983925	0.975002	0.995354	0.999324	0.996322	0.998489	0.998994
1311	0.989051	0.998478	0.95158	0.982578	0.995608				0.997908	0.983925	0.975686	0.995852	0.997632	0.995913	0.996789	0.997653
1312	0.988813	0.997717	0.950504	0.981594	0.995486				0.99749	0.983925	0.972604	0.995189	0.997857	0.998365	0.996978	0.997821
1313	0.991669	0.997565	0.950683	0.982296	0.994876				0.997281	0.983925	0.970207	0.996184	0.998083	0.996526	0.9966	0.998994
1314	0.990717	0.999695	0.951759	0.981453	0.994632				0.998327	0.984063	0.973289	0.995686	0.998196	0.997343	0.9983	0.996815
1315	0.989527	0.997869	0.952656	0.981453	0.99451				0.997908	0.983509	0.974659	0.997013	0.99797	0.996322	0.998111	0.996144
1316	0.990003	0.998022	0.951759	0.982296	0.994388				0.998327	0.983925	0.97192	0.995521	0.997857	0.998161	0.9966	0.995976
1317	0.991669	0.998326	0.951759	0.981172	0.995486				0.998536	0.983509	0.97192	0.996516	0.997406	0.998569	0.9966	0.997317
1318	0.990955	0.998326	0.951401	0.981735	0.994754				0.997699	0.983509	0.973289	0.995189	0.998985	0.996118	0.997167	0.996311
1319	0.989765	0.99863	0.950683	0.981172	0.99451				0.997281	0.983232	0.975344	0.996184	0.998421	0.99673	0.997544	0.996982
1320	0.989527	0.997413	0.950683	0.982718	0.994998				0.99749	0.98337	0.972262	0.994525	0.998083	0.996935	0.997544	0.998659
1321	0.990955	0.998782	0.950683	0.981735	0.994998				0.998117	0.984341	0.970549	0.99718	0.998309	0.997956	0.996223	0.99715
1322	0.992383	0.998478	0.951759	0.981735	0.995486				0.997699	0.984063	0.972604	0.996018	0.99797	0.996322	0.997356	0.997485
1323	0.990479	0.99863	0.951401	0.982156	0.99573				0.99749	0.983786	0.973631	0.996516	0.998534	0.996526	0.997733	0.997317
1324	0.988575	0.997717	0.949249	0.981594	0.995852				0.998327	0.983232	0.973974	0.995521	0.998309	0.997956	0.997544	0.997485
1325	0.990003	0.999391	0.949966	0.980891	0.995974				0.998536	0.98337	0.971234	0.995852	0.997181	0.997343	0.997167	0.994802
1326	0.988337	0.998478	0.949966	0.981032	0.994998				0.997908	0.983232	0.971234	0.994857	0.998196	0.997343	0.997356	0.995809
1327	0.990003	0.998326	0.950145	0.981875	0.99512				0.998327	0.98337	0.974317	0.996018	0.99797	0.995709	0.997356	0.996647
1328	0.987623	0.998174	0.949966	0.981735	0.994023				0.999582	0.983094	0.973289	0.995521	0.997857	0.997752	0.998489	0.996815
1329	0.988575	0.997717	0.949428	0.981032	0.994388				0.997699	0.983786	0.972947	0.996516	0.998309	0.998365	0.997167	0.997821
1330	0.988337	0.998935	0.949428	0.981735	0.994754				0.996653	0.983509	0.971577	0.996018	0.997745	0.996322	0.995467	0.997317
1331	0.990241	0.997413	0.948711	0.981875	0.994754				0.998117	0.98337	0.973289	0.996018	0.997745	0.996935	0.997167	0.998826
1332	0.989051	0.998174	0.948531	0.98047	0.995364				0.997281	0.982539	0.971577	0.995354	0.999436	0.99673	0.996789	0.997317
1333	0.989765	0.998326	0.949249	0.981313	0.994754				0.997699	0.983232	0.97192	0.995189	0.998309	0.998365	0.998489	0.99715
1334	0.989289	0.998782	0.949787	0.98061	0.994876				0.997908	0.983509	0.971234	0.994691	0.997632	0.996118	0.997923	0.997653
1335	0.991194	0.997109	0.949607	0.981735	0.994388				0.998745	0.984063	0.972947	0.994857	0.997519	0.996526	0.9966	0.995976
1336	0.989765	0.998022	0.949428	0.980189	0.994388				0.997908	0.982262	0.970892	0.995686	0.99797	0.99673	0.997733	0.995809
1337	0.989289	0.997717	0.94889	0.981594	0.994876				0.996653	0.982816	0.973631	0.996516	0.998421	0.997343	0.997356	0.996144
1338	0.989289	0.997717	0.948352	0.981172	0.994876				0.998745	0.982678	0.972604	0.994857	0.999098	0.997548	0.998678	0.998491
1339	0.989765	0.997413	0.947993	0.980751	0.996828				0.998954	0.983094	0.972947	0.994691	0.997745	0.996118	0.998111	0.99715
1340	0.989765	0.997413	0.949069	0.981453	0.995242				0.996862	0.983094	0.970549	0.994691	0.998083	0.99673	0.996033	0.998324
1341	0.989051	1	0.949787	0.980751	0.994876				0.996444	0.983648	0.97192	0.994857	0.998421	0.998161	0.997356	0.999497
1342	0.988337	0.997261	0.949607	0.982015	0.994998				0.99749	0.982678	0.971234	0.994525	0.99797	0.996935	0.997733	0.997317
1343	0.990003	0.997261	0.94889	0.979487	0.994388				0.997072	0.983509	0.972604	0.995686	0.998196	0.997343	0.998678	0.996982
1344	0.989527	0.998022	0.948173	0.981594	0.994998				0.997699	0.982124	0.970549	0.996184	0.997745	0.995913	0.997923	0.996311
1345	0.988575	0.998478	0.948711	0.980048	0.994876				0.998954	0.982262	0.971234	0.995354	0.997293	0.998161	0.996978	0.996647
1346	0.988099	0.998022	0.948173	0.980751	0.99512				0.998536	0.982262	0.971577	0.995686	0.999098	0.997956	0.996789	0.9943
1347	0.989527	0.997261	0.949607	0.980189	0.994998				0.997908	0.98337	0.974317	0.994193	0.998872	0.996322	0.998489	0.996647
1348	0.989051	0.999543	0.949966	0.980751	0.994388				0.997908	0.982678	0.970549	0.994525	0.99797	0.99673	0.9966	0.996982
1349	0.987623	0.997413	0.949607	0.981313	0.993778				0.998745	0.983232	0.970207	0.993861	0.998647	0.997139	0.997544	0.997317
1350	0.988813	0.998478	0.948711	0.979487	0.993412				0.997072	0.982678	0.970207	0.994857	0.998083	0.999182	0.996789	0.997821
1351	0.989289	0.997261	0.949069	0.981172	0.993778				0.996862	0.9824	0.973289	0.995023	0.998647	0.99673	0.996978	0.997653
1352	0.989289	0.998935	0.950145	0.979908	0.994266				0.997072	0.982262	0.971577	0.995521	0.999098	0.996322	0.998489	0.997821
1353	0.988337	0.99863	0.949249	0.981313	0.994632				0.997281	0.98337	0.968838	0.995189	0.997857	0.998365	0.996978	0.995976
1354	0.989051	0.997565	0.949428	0.979908	0.99512				0.998536	0.981708	0.969865	0.995354	0.998196	0.998365	0.996223	0.996815
1355	0.990479	0.998478	0.948531	0.980751	0.99451				0.998327	0.982678	0.973631	0.994525	0.998534	0.997548	0.997733	0.99715
1356	0.989289	0.998174	0.948711	0.98061	0.994876				0.997699	0.982262	0.97192	0.994857	0.998083	0.995505	0.996789	0.996815
1357	0.989051	0.998782	0.947635	0.979908	0.994388				0.997908	0.982262	0.970549	0.994027	0.998421	0.997343	0.998678	0.99715
1358	0.989289	0.997109	0.947455	0.980891	0.994266				0.998327	0.981015	0.96918	0.995023	0.998196	0.997343	0.996978	0.997821
1359	0.990003	0.998174	0.948711	0.980329	0.994754				0.998745	0.982678	0.972947	0.995521	0.99797	0.998161	0.996223	0.998994
1360	0.990241	0.997413	0.948711	0.980751	0.99451				0.996025	0.982124	0.973289	0.995023	0.999436	0.996322	0.996978	0.99715
1361	0.988099	0.997869	0.948352	0.980048	0.995242				0.997281	0.982816	0.969523	0.99353	0.998309	0.996526	0.997356	0.997485
1362	0.988575	0.997413	0.947993	0.979908	0.9939				0.99749	0.981846	0.967468	0.994525	0.997745	0.998365	0.997544	0.998155
1363	0.987861	0.997717	0.946738	0.980048	0.994023				0.997072	0.981708	0.971234	0.993861	0.998309	0.997752	0.997923	0.995809
1364	0.988813	0.998022	0.947276	0.979627	0.993534				0.997281	0.980876	0.976713	0.995023	0.997857	0.997139	0.996033	0.996647
1365	0.987623	0.997565	0.948173	0.979767	0.993657				0.998745	0.982262	0.971577	0.995521	0.99876	0.99673	0.996978	0.997653
1366	0.987385	0.997261	0.946558	0.979908	0.994023				0.998954	0.981153	0.967468	0.995521	0.998647	0.996322	0.997733	0.997988
1367	0.987385	0.997565	0.947455	0.979487	0.994388				0.997699	0.9824	0.970549	0.994857	0.997745	0.998569	0.997923	0.996479
1368	0.989051	0.99863	0.947096	0.980329	0.994876				0.998117	0.982124	0.972947	0.994525	0.99876	0.996322	0.996789	0.998491
1369	0.988337	0.9965	0.94602	0.979205	0.994632				0.998954	0.982678	0.972262	0.993198	0.998872	0.99673	0.995844	0.998659
1370	0.988575	0.997261	0.946379	0.980048	0.994754				0.997072	0.981015	0.96781	0.994359	0.998083	0.996526	0.996033	0.997653
1371	0.989051	0.998022	0.946379	0.979205	0.9939				0.997072	0.981569	0.96781	0.994193	0.998309	0.998569	0.998111	0.997653
1372	0.990003	0.997261	0.946738	0.979908	0.993534				0.997072	0.980876	0.971234	0.995189	0.997857	0.997956	0.997356	0.998155
1373	0.990955	0.997869	0.947635	0.978924	0.994388				0.997699	0.981985	0.97192	0.995189	0.998083	0.996118	0.997356	0.99715
1374	0.989051	0.997565	0.947096	0.979205	0.994632				0.997699	0.981569	0.968152	0.995189	0.99921	0.99673	0.996223	0.995976
1375	0.988099	0.998478	0.946558	0.979908	0.994998				1	0.982816	0.969523	0.994857	0.998421	0.997343	0.996033	0.997485
1376	0.989289	0.996804	0.945662	0.978784	0.994754				0.998536	0.981292	0.970892	0.993695	0.997181	0.997548	0.997544	0.997988
1377	0.988813	0.997565	0.94602	0.98047	0.994388				0.998117	0.981292	0.973631	0.994525	0.998196	0.996118	0.997356	0.996647
1378	0.988099	0.996804	0.946917	0.978643	0.993534				0.99749	0.981015	0.970892	0.99353	0.998534	0.996322	0.996223	0.997821
1379	0.987861	0.998935	0.948352	0.980048	0.993534				0.998327	0.981708	0.968152	0.994691	0.99876	0.998569	0.9966	0.997821
1380	0.988575	0.997413	0.947993	0.978362	0.993657				0.997281	0.980876	0.96918	0.994857	0.998647	0.996935	0.995467	0.998155
1381	0.988099	0.997261	0.947276	0.979205	0.993778				0.996862	0.981985	0.972262	0.994857	0.997519	0.997343	0.998111	0.995976
1382	0.989289	0.998478	0.947814	0.978924	0.994876				0.997699	0.981431	0.971234	0.994359	0.998421	0.996322	0.9983	0.996982
1383	0.986909	0.997109	0.947276	0.978503	0.993534				0.997072	0.981015	0.968495	0.994857	0.999549	0.997139	0.996411	0.996479
1384	0.987147	0.997869	0.946558	0.979487	0.993291				0.998327	0.979352	0.96918	0.993861	0.998083	0.997548	0.995844	0.996311
1385	0.987623	0.997109	0.947276	0.978222	0.993778				0.998327	0.981015	0.972262	0.994027	0.998647	0.996118	0.996033	0.996982
1386	0.989289	0.998022	0.946558	0.98047	0.993534				0.997699	0.980876	0.971577	0.99353	0.998083	0.997343	0.9966	0.998659
1387	0.988099	0.997413	0.947096	0.978784	0.994388				0.99749	0.981708	0.968495	0.995354	0.998872	0.997548	0.998111	0.998994
1388	0.988099	0.996804	0.946379	0.979627	0.994023				0.997699	0.982124	0.96781	0.994193	0.99921	0.998569	0.995656	0.996479
1389	0.989051	0.996956	0.945482	0.978503	0.994632				0.998327	0.981015	0.970207	0.994691	0.998083	0.99673	0.995467	0.998491
1390	0.990241	0.997717	0.946558	0.978503	0.994876				0.996234	0.979906	0.97192	0.993032	0.997519	0.996118	0.9966	0.99715
1391	0.988575	0.997413	0.946917	0.978784	0.994388				0.99749	0.980876	0.96918	0.993695	0.998647	0.996526	0.997167	0.996144
1392	0.988099	0.996348	0.946379	0.978784	0.994632				0.997072	0.980045	0.966783	0.993363	0.998083	0.996935	0.997923	0.996144
1393	0.987861	0.997413	0.946738	0.978784	0.993046				0.99749	0.980737	0.970207	0.995023	0.998534	0.997343	0.996223	0.997653
1394	0.990241	0.996804	0.945841	0.978784	0.993291				0.997072	0.980737	0.97192	0.994193	0.998872	0.99673	0.9949	0.996815
1395	0.988575	0.997261	0.944406	0.978503	0.993534				0.998954	0.981431	0.970549	0.995023	0.99797	0.997139	0.997356	0.996479
1396	0.987385	0.996804	0.944586	0.979065	0.993291				0.998745	0.980183	0.968495	0.994359	0.998534	0.998365	0.996411	0.998826
1397	0.987861	0.997261	0.944586	0.978222	0.9939				0.997281	0.980461	0.968838	0.994193	0.999549	0.997343	0.996411	0.997988
1398	0.989051	0.997869	0.945662	0.978924	0.993778				0.997908	0.980183	0.971234	0.993032	0.997857	0.997343	0.996033	0.99715
1399	0.987861	0.996652	0.946379	0.978784	0.993534				0.998117	0.981153	0.96918	0.993695	0.99876	0.996322	0.996033	0.99715
1400	0.986909	0.997565	0.944586	0.978784	0.993534				0.997072	0.980322	0.96781	0.993695	0.998083	0.998978	0.996411	0.996647
1401	0.987623	0.997109	0.944586	0.978362	0.993291				0.996653	0.981292	0.968152	0.994193	0.998534	0.996322	0.997544	0.996982
1402	0.988099	0.998478	0.944406	0.97766	0.993534				0.997908	0.980183	0.970549	0.995354	0.999098	0.99673	0.995278	0.995641
1403	0.988099	0.996804	0.944048	0.979346	0.993412				0.997699	0.979768	0.970892	0.994193	0.99797	0.996935	0.996411	0.997653
1404	0.986909	0.997869	0.945841	0.97766	0.99451				0.99749	0.979629	0.969523	0.993363	0.998083	0.997139	0.995656	0.997317
1405	0.987385	0.997565	0.944586	0.979205	0.993657				0.998117	0.980876	0.968152	0.99353	0.99921	0.998365	0.996223	0.999161
1406	0.988813	0.997109	0.944586	0.978081	0.993778				0.999372	0.979768	0.969523	0.99353	0.998647	0.996118	0.996978	0.998659
1407	0.989051	0.997261	0.944406	0.979205	0.993412				0.998327	0.980876	0.969865	0.99353	0.998309	0.995709	0.995656	0.998826
1408	0.988337	0.996043	0.944406	0.978222	0.993412				0.997072	0.980045	0.96918	0.994691	0.998083	0.99673	0.996411	0.998324
1409	0.988575	0.998174	0.944765	0.9778	0.992925				0.998536	0.979629	0.96781	0.994525	0.997745	0.999387	0.9966	0.996479
1410	0.988337	0.997109	0.944586	0.978643	0.993657				0.997072	0.979352	0.969865	0.994691	0.998647	0.996935	0.996223	0.997988
1411	0.989765	0.997109	0.944944	0.977238	0.993778				0.996444	0.980045	0.969865	0.99353	0.998647	0.995505	0.997544	0.996815
1412	0.987861	0.996652	0.945303	0.978924	0.993168				0.996862	0.979213	0.968495	0.99353	0.997632	0.997956	0.995467	0.99715
1413	0.988099	0.997717	0.945482	0.977379	0.993168				0.997281	0.979906	0.968495	0.992368	0.998421	0.998161	0.995089	0.997317
1414	0.987147	0.9965	0.944227	0.979205	0.993046				0.998327	0.979906	0.970549	0.993695	0.998534	0.997343	0.996789	0.998994
1415	0.988575	0.9965	0.943868	0.977379	0.992925				0.997908	0.980183	0.96781	0.993363	0.99921	0.996118	0.995844	0.998659
1416	0.988337	0.996956	0.944765	0.977941	0.993412				0.998954	0.978936	0.970549	0.994857	0.999324	0.997139	0.9966	0.997653
1417	0.987385	0.996804	0.944944	0.978081	0.993534				0.997908	0.979768	0.96781	0.993695	0.998083	0.997548	0.996223	0.999497
1418	0.985718	0.996652	0.945841	0.978081	0.994266				0.997281	0.979074	0.969865	0.994525	0.997745	0.997956	0.995467	0.99715
1419	0.988575	0.9965	0.946379	0.977941	0.994388				0.997699	0.979906	0.967125	0.993032	0.998421	0.997343	0.9966	0.996144
1420	0.989765	0.997109	0.94602	0.977098	0.993412				0.996862	0.980045	0.968495	0.994193	0.998534	0.995913	0.996033	0.995809
1421	0.986433	0.996956	0.944406	0.978222	0.993412				0.996653	0.980183	0.968495	0.993032	0.998421	0.996935	0.996223	0.996982
1422	0.985957	0.998022	0.944586	0.977238	0.993046				0.997072	0.979352	0.970207	0.994691	0.998647	0.998365	0.995656	0.99715
1423	0.987385	0.996043	0.944227	0.977519	0.993412				0.996653	0.979074	0.967468	0.994857	0.997632	0.996118	0.995844	0.996144
1424	0.989289	0.996652	0.944406	0.9778	0.993168				0.997281	0.979074	0.968495	0.994193	0.998309	0.997343	0.996223	0.997988
1425	0.987861	0.997413	0.944406	0.978503	0.993778				0.998536	0.979213	0.968495	0.992866	0.99921	0.996526	0.998678	0.996982
1426	0.985718	0.995891	0.943689	0.977941	0.992925				0.998536	0.97949	0.970892	0.99353	0.997857	0.998774	0.995467	0.997485
1427	0.989051	0.996804	0.94351	0.97766	0.992802				0.997072	0.97949	0.966783	0.992368	0.998309	0.99673	0.996033	0.996311
1428	0.990003	0.997413	0.943151	0.97766	0.99268				0.997281	0.979352	0.966441	0.993695	0.99797	0.996935	0.995656	0.998324
1429	0.988575	0.997109	0.94351	0.977379	0.992314				0.998327	0.978936	0.96781	0.993695	0.998309	0.997343	0.996411	0.996479
1430	0.986909	0.995891	0.943868	0.976255	0.992436				0.99749	0.978936	0.969865	0.994691	0.998872	0.997548	0.997167	0.995809
1431	0.988337	0.997413	0.94333	0.977519	0.993168				0.996025	0.978105	0.96918	0.993861	0.99797	0.997343	0.995844	0.997988
1432	0.987623	0.996804	0.94333	0.976957	0.993657				0.996653	0.978798	0.967125	0.994193	0.997519	0.995913	0.995844	0.998155
1433	0.988575	0.997261	0.942613	0.978222	0.993412				0.996653	0.979352	0.966441	0.992534	0.998985	0.997139	0.996789	0.998324
1434	0.986433	0.996348	0.941537	0.977098	0.993291				0.997072	0.979352	0.968495	0.992534	0.99876	0.997752	0.995467	0.997653
1435	0.987385	0.996195	0.942075	0.977519	0.993291				0.99749	0.978798	0.971234	0.992202	0.998534	0.998161	0.996223	0.998491
1436	0.987147	0.997565	0.942972	0.978081	0.992802				0.998745	0.979352	0.967125	0.993198	0.99876	0.996935	0.9949	0.997317
1437	0.987861	0.9965	0.942792	0.976395	0.992436				0.998117	0.97852	0.964386	0.993032	0.998083	0.996322	0.994711	0.996144
1438	0.986909	0.996652	0.94333	0.97766	0.993412				0.996444	0.978659	0.968152	0.993695	0.998083	0.998569	0.9966	0.998155
1439	0.987385	0.995587	0.942075	0.976536	0.993412				0.997281	0.978798	0.971577	0.992866	0.998534	0.997139	0.996789	0.996311
1440	0.986909	0.997109	0.941178	0.977941	0.994023				0.998117	0.97852	0.967468	0.993032	0.997857	0.997343	0.996033	0.996311
1441	0.987623	0.995739	0.942075	0.976255	0.993412				0.996025	0.978659	0.96507	0.992368	0.998309	0.996526	0.995844	0.996647
1442	0.986433	0.996043	0.942434	0.977519	0.992802				0.996444	0.97949	0.967468	0.992534	0.99876	0.99673	0.994711	0.998155
1443	0.987385	0.996195	0.941896	0.97766	0.992314				0.996653	0.977966	0.96918	0.993198	0.998872	0.998161	0.9966	0.997485
1444	0.986909	0.9965	0.942075	0.977098	0.992071				0.997908	0.977828	0.967125	0.994359	0.998872	0.996322	0.996033	0.99715
1445	0.988575	0.995587	0.941896	0.978222	0.992193				0.997908	0.978382	0.96507	0.993032	0.998196	0.997343	0.995278	0.997988
1446	0.987861	0.995587	0.942075	0.976395	0.992436				0.998745	0.978936	0.966098	0.992368	0.997519	0.996322	0.995467	0.996311
1447	0.988099	0.9965	0.941896	0.97766	0.993778				0.997908	0.978382	0.96918	0.992368	0.99876	0.997956	0.995089	0.996479
1448	0.987147	0.996195	0.942075	0.976114	0.992925				0.997281	0.97949	0.96781	0.992202	0.998534	0.997139	0.996411	0.995976
1449	0.989051	0.996652	0.942613	0.976817	0.992559				0.997072	0.978105	0.965413	0.9927	0.998083	0.99673	0.996978	0.997317
1450	0.987385	0.995587	0.94333	0.977098	0.992559				0.996653	0.978105	0.966441	0.993032	0.998421	0.996526	0.9949	0.996311
1451	0.986909	0.995587	0.942254	0.976536	0.992436				0.996025	0.977966	0.967468	0.993861	0.998196	0.997343	0.995656	0.996647
1452	0.986909	0.996043	0.942075	0.976817	0.992802				0.996653	0.977828	0.970207	0.992866	0.999887	0.997548	0.995089	0.998994
1453	0.987623	0.995434	0.942075	0.977238	0.993657				0.99749	0.978105	0.964386	0.9927	0.999098	0.995913	0.995089	0.998324
1454	0.987623	0.996348	0.942254	0.977238	0.993657				0.996862	0.979213	0.965413	0.991704	0.997632	0.996526	0.996789	0.999161
1455	0.986433	0.996043	0.942613	0.977238	0.993534				0.998327	0.978243	0.967125	0.991704	0.998196	0.998365	0.9949	0.997653
1456	0.985957	0.996652	0.942972	0.976395	0.992925				0.998327	0.978243	0.969523	0.991041	0.999436	0.997548	0.995089	0.997821
1457	0.987385	0.995434	0.942613	0.97766	0.992559				0.996862	0.977412	0.965413	0.993198	0.998421	0.997139	0.996033	0.996311
1458	0.987147	0.996652	0.942075	0.976395	0.991705				0.996444	0.977273	0.96507	0.992534	0.998647	0.995505	0.995844	0.995976
1459	0.985957	0.996348	0.941716	0.976536	0.991582				0.997072	0.977828	0.966783	0.993695	0.997857	0.998569	0.997356	0.997821
1460	0.985718	0.996348	0.94082	0.976676	0.991827				0.99749	0.97852	0.969865	0.992534	0.997857	0.997956	0.994523	0.99715
1461	0.987147	0.995587	0.942075	0.976536	0.992193				0.996025	0.97755	0.967125	0.992866	0.998872	0.99673	0.994144	0.997988
1462	0.987861	0.99513	0.941358	0.977098	0.992559				0.996653	0.978243	0.965413	0.991372	0.998872	0.996526	0.995467	0.998491
1463	0.987385	0.996652	0.94082	0.975552	0.992436				0.997072	0.977273	0.966098	0.992202	0.998083	0.996935	0.995656	0.999497
1464	0.986433	0.995434	0.941178	0.978222	0.99268				0.996862	0.97755	0.968838	0.991206	0.998421	1	0.9966	0.997485
1465	0.987623	0.996348	0.940641	0.975693	0.992559				0.997072	0.977412	0.966441	0.992534	0.997745	0.996526	0.995467	0.996479
1466	0.988337	0.996195	0.940461	0.976395	0.992314				0.998536	0.977828	0.963701	0.993695	0.999662	0.995913	0.993767	0.998324
1467	0.986909	0.996348	0.940103	0.975552	0.992436				0.997908	0.977828	0.96507	0.9927	0.998872	0.997139	0.995467	0.994802
1468	0.986433	0.995587	0.939923	0.976957	0.992436				0.995816	0.978382	0.96781	0.99187	0.997857	0.997548	0.996033	0.995641
1469	0.986671	0.995434	0.940641	0.975973	0.993046				0.996653	0.977135	0.96918	0.992368	0.998421	0.998161	0.996223	0.995809
1470	0.987385	0.995434	0.94082	0.975131	0.992436				0.99749	0.976719	0.966783	0.991041	0.99921	0.995505	0.995278	0.997317
1471	0.986433	0.995891	0.939565	0.977379	0.992314				0.996444	0.97658	0.965413	0.99187	0.99876	0.997139	0.994144	0.995976
1472	0.985004	0.995282	0.939744	0.975552	0.992314				0.996444	0.978105	0.966098	0.992368	0.998872	0.997343	0.994711	0.998324
1473	0.985957	0.994826	0.939206	0.976536	0.992071				0.99749	0.97755	0.967125	0.993695	0.997632	0.998365	0.9966	0.998491
1474	0.987147	0.997869	0.939565	0.975552	0.992559				0.99749	0.978382	0.966441	0.992866	0.998309	0.997548	0.995278	0.997485
1475	0.987385	0.995282	0.940461	0.976957	0.991582				0.997281	0.977412	0.96507	0.993198	0.999098	0.996322	0.995467	0.996815
1476	0.985481	0.995587	0.94082	0.975693	0.992802				0.999372	0.977135	0.966783	0.991538	0.998534	0.997343	0.994144	0.995809
1477	0.984766	0.995434	0.940282	0.975271	0.992436				0.998117	0.976303	0.967468	0.992036	0.998196	0.997752	0.994711	0.996144
1478	0.986433	0.995891	0.939385	0.976114	0.992193				0.997072	0.977412	0.966441	0.992202	0.998647	0.996935	0.9966	0.995809
1479	0.986909	0.995587	0.939206	0.976255	0.991948				0.996025	0.976442	0.967125	0.992202	0.99797	0.997139	0.995844	0.997653
1480	0.986195	0.994674	0.939565	0.975693	0.991339				0.996862	0.977966	0.967125	0.992866	0.999662	0.996526	0.994523	0.998491
1481	0.985243	0.995739	0.941358	0.975552	0.991827				0.997072	0.977689	0.966783	0.992368	0.998534	0.998978	0.994711	0.998491
1482	0.987385	0.995587	0.939744	0.976114	0.992071				0.996025	0.976996	0.965755	0.9927	0.99797	0.996935	0.993956	0.998826
1483	0.987147	0.996195	0.940282	0.975973	0.992436				0.997699	0.976026	0.966098	0.991704	0.99876	0.997139	0.996223	0.998155
1484	0.988337	0.994978	0.940641	0.975131	0.992559				0.996444	0.977273	0.965755	0.992534	0.999098	0.996935	0.997167	0.998826
1485	0.986909	0.996043	0.940282	0.975973	0.99268				0.997281	0.976719	0.966098	0.991206	0.998421	0.997752	0.994523	0.996144
1486	0.986195	0.995891	0.939744	0.975693	0.992925				0.997281	0.977412	0.965413	0.992368	0.998309	0.997752	0.9949	0.996311
1487	0.985957	0.996348	0.940103	0.97499	0.992193				0.997072	0.977273	0.966441	0.992368	0.99797	0.995096	0.995278	0.996311
1488	0.987385	0.996195	0.939385	0.975693	0.992071				0.99749	0.97658	0.966441	0.993032	0.998083	0.99673	0.995844	0.996144
1489	0.984766	0.995282	0.940461	0.975271	0.991948				0.996653	0.975887	0.967125	0.991372	0.998872	0.997343	0.995278	0.996479
1490	0.985718	0.996195	0.939385	0.976676	0.991827				0.997072	0.976996	0.96507	0.992036	0.99876	0.998365	0.994334	0.997988
1491	0.985718	0.99513	0.938309	0.974709	0.991461				0.996653	0.976026	0.96507	0.990543	0.99797	0.996526	0.9949	0.998659
1492	0.986909	0.995434	0.938489	0.976395	0.992314				0.996234	0.976858	0.965413	0.992202	0.998309	0.995913	0.995844	0.996144
1493	0.985481	0.995587	0.938309	0.975412	0.991705				0.996653	0.976996	0.966098	0.990543	0.99797	0.998161	0.995089	0.997485
1494	0.985481	0.996043	0.938847	0.975271	0.991095				0.99749	0.977412	0.964386	0.993032	0.998872	0.996935	0.994523	0.997653
1495	0.985004	0.994978	0.939744	0.97499	0.990973				0.997072	0.976165	0.965755	0.992368	0.998421	0.997343	0.9949	0.996311
1496	0.986671	0.995434	0.939027	0.974709	0.991339				0.997072	0.976303	0.966783	0.992866	0.997519	0.996526	0.994711	0.995641
1497	0.985243	0.996043	0.937771	0.976114	0.991095				0.99749	0.975333	0.968152	0.991704	0.998083	0.996526	0.995844	0.995976
1498	0.984766	0.99513	0.937771	0.973866	0.992314				0.996862	0.97658	0.964386	0.99187	0.999549	0.998161	0.995278	0.99715
1499	0.985004	0.99513	0.937054	0.975973	0.992193				0.996025	0.97658	0.96507	0.990709	0.998421	0.99673	0.994334	0.996479
1500	0.986671	0.994674	0.938309	0.97499	0.992559				0.997072	0.977273	0.965755	0.991372	0.998309	0.997548	0.995656	0.998155
1501	0.986671	0.996348	0.937771	0.975552	0.991705				0.996653	0.976165	0.967468	0.99187	0.998196	0.996118	0.994523	0.998826
1502	0.985957	0.995282	0.937413	0.97485	0.991095				0.995398	0.976719	0.963701	0.992036	0.998083	0.998365	0.997923	0.998324
1503	0.986195	0.995282	0.937771	0.97499	0.991948				0.996444	0.97561	0.963701	0.992202	0.998872	0.997752	0.995467	0.996815
1504	0.988099	0.994978	0.937592	0.975693	0.992314				0.998117	0.976858	0.964043	0.992036	0.99876	0.995505	0.994523	0.996815
1505	0.986195	0.995434	0.937054	0.974428	0.991948				0.996025	0.975887	0.968152	0.992202	0.997857	0.995913	0.995844	0.997821
1506	0.986433	0.995282	0.937413	0.975131	0.992071				0.996234	0.976442	0.96507	0.991041	0.998421	0.996526	0.995467	0.996144
1507	0.985718	0.994369	0.937771	0.97499	0.991582				0.997699	0.976026	0.963359	0.992202	0.998083	0.998978	0.9966	0.997317
1508	0.986195	0.99513	0.93813	0.975131	0.991339				0.99749	0.976303	0.964386	0.991206	0.99876	0.996118	0.995844	0.998491
1509	0.986195	0.994674	0.937951	0.97485	0.990973				0.996234	0.974779	0.96781	0.994027	0.998985	0.996118	0.993767	0.998155
1510	0.984766	0.995587	0.937054	0.97485	0.991339				0.996862	0.975887	0.967468	0.991041	0.997857	0.997548	0.995656	0.998155
1511	0.985243	0.994521	0.936695	0.975131	0.991216				0.996862	0.975749	0.964386	0.99187	0.997857	0.998978	0.995467	0.998826
1512	0.986195	0.995891	0.93813	0.974568	0.992925				0.995816	0.97658	0.962673	0.990875	0.998872	0.998161	0.995467	0.998324
1513	0.985481	0.995434	0.93813	0.973726	0.991216				0.996234	0.976026	0.965413	0.992368	0.99797	0.995505	0.995467	0.995473
1514	0.984529	0.994674	0.939027	0.975693	0.991216				0.995189	0.976026	0.96918	0.991206	0.99876	0.997548	0.993956	0.996144
1515	0.98429	0.99513	0.938847	0.973726	0.991339				0.996653	0.975056	0.965413	0.993861	0.997857	0.997139	0.994711	0.995809
1516	0.985243	0.994674	0.93813	0.975833	0.991461				0.996444	0.975749	0.962673	0.992534	0.998196	0.997548	0.9966	0.996311
1517	0.985481	0.995891	0.936875	0.974147	0.991582				0.99749	0.974917	0.964386	0.993198	0.999324	0.996935	0.994334	0.995976
1518	0.984529	0.994065	0.937233	0.974568	0.99268				0.996862	0.975887	0.96918	0.991538	0.99876	0.996118	0.995278	0.997653
1519	0.985243	0.994674	0.937054	0.97499	0.992436				0.996653	0.97561	0.965413	0.991372	0.998196	0.997752	0.994523	0.997317
1520	0.985243	0.995434	0.937592	0.974007	0.992436				0.996862	0.976719	0.961646	0.990543	0.99876	0.997548	0.995089	0.996815
1521	0.986671	0.99513	0.937771	0.975552	0.991705				0.996444	0.975195	0.962673	0.991041	0.998083	0.99673	0.996223	0.99715
1522	0.985718	0.994674	0.936875	0.973445	0.991339				0.995816	0.975749	0.967468	0.990875	0.998421	0.996526	0.994711	0.996647
1523	0.985481	0.995282	0.937233	0.97499	0.990607				0.996444	0.975195	0.966441	0.992036	0.998083	0.995709	0.994144	0.995809
1524	0.985004	0.995282	0.936695	0.973023	0.990973				0.995398	0.976026	0.961988	0.992036	0.997519	0.998365	0.995467	0.994467
1525	0.986671	0.994521	0.936157	0.97499	0.991461				0.995189	0.975195	0.962673	0.992202	0.998083	0.995913	0.994523	0.996144
1526	0.985004	0.994521	0.937054	0.974007	0.991216				0.997281	0.975056	0.967468	0.991206	0.999436	0.996118	0.996223	0.996982
1527	0.984766	0.994217	0.936875	0.974007	0.991582				0.997072	0.975749	0.967468	0.990543	0.998196	0.99673	0.9949	0.996815
1528	0.983815	0.996195	0.936337	0.975271	0.991339				0.996862	0.976026	0.963359	0.990875	0.998196	0.997752	0.993578	0.998826
1529	0.985481	0.994521	0.935619	0.973866	0.991095				0.996444	0.97464	0.962673	0.991041	0.998196	0.997752	0.994523	0.998324
1530	0.986195	0.993913	0.934902	0.97499	0.990973				0.99749	0.975056	0.964043	0.99187	0.998196	0.995913	0.995089	0.998659
1531	0.984529	0.994826	0.935619	0.973023	0.991095				0.995607	0.974363	0.96507	0.990709	0.998985	0.997139	0.995278	0.996815
1532	0.983815	0.994369	0.936337	0.974568	0.991582				0.995398	0.975749	0.962673	0.991206	0.998534	0.997139	0.995089	0.997988
1533	0.985718	0.99513	0.935798	0.973726	0.992436				0.996653	0.975195	0.961646	0.990543	0.997632	0.996935	0.993389	0.996815
1534	0.986671	0.994674	0.936157	0.973445	0.991827				0.995816	0.97658	0.963701	0.990709	0.998196	0.996322	0.9949	0.995305
1535	0.983338	0.995891	0.935081	0.974288	0.991339				0.995816	0.974917	0.965413	0.990377	0.998196	0.995913	0.995844	0.996311
1536	0.982624	0.994674	0.934722	0.973726	0.991216				0.995816	0.975333	0.964728	0.991704	0.999436	0.997752	0.995467	0.99715
1537	0.984529	0.99513	0.935081	0.973866	0.991216				0.99749	0.974502	0.963359	0.991041	0.999098	0.996935	0.994711	0.997485
1538	0.983815	0.994065	0.936337	0.973726	0.991095				0.996025	0.97464	0.962331	0.991538	0.99797	0.99673	0.993956	0.997317
1539	0.985718	0.995739	0.935619	0.974288	0.991705				0.995816	0.97464	0.963701	0.990211	0.998083	0.997343	0.993578	1
1540	0.983815	0.99513	0.935619	0.974288	0.991582				0.99749	0.97561	0.963701	0.990211	0.999436	0.99673	0.996411	0.996647
1541	0.985243	0.993761	0.935798	0.973726	0.991461				0.996653	0.975056	0.963359	0.989382	0.998083	0.997548	0.993956	0.995976
1542	0.985957	0.99513	0.935619	0.974147	0.990484				0.995607	0.97464	0.961988	0.990377	0.99797	0.995709	0.994523	0.997317
1543	0.986433	0.995282	0.935619	0.974007	0.989875				0.995816	0.974363	0.963359	0.990543	0.997632	0.996322	0.994334	0.995641
1544	0.984529	0.995282	0.93544	0.973023	0.990118				0.995816	0.974224	0.964386	0.99187	0.997745	0.996526	0.994144	0.995473
1545	0.984766	0.993913	0.936157	0.973585	0.990729				0.99477	0.974502	0.964043	0.990709	0.998985	0.997752	0.995278	0.995473
1546	0.984766	0.994521	0.937054	0.973164	0.991705				0.995607	0.974917	0.962331	0.991704	0.999098	0.997343	0.994334	0.998155
1547	0.985718	0.994674	0.935798	0.974709	0.991582				0.996653	0.974224	0.962331	0.990045	0.998083	0.996526	0.992823	0.996982
1548	0.984529	0.994521	0.93544	0.973023	0.992436				0.997072	0.975333	0.963015	0.990211	0.998534	0.998161	0.994523	0.997317
1549	0.984529	0.993608	0.93544	0.974428	0.991705				0.996653	0.974363	0.963701	0.989879	0.998196	0.997343	0.994144	0.998826
1550	0.98429	0.994065	0.93544	0.973164	0.990607				0.996444	0.97464	0.962673	0.991041	0.999324	0.99673	0.9949	0.996647
1551	0.984766	0.994674	0.935798	0.973023	0.990607				0.995816	0.973809	0.961304	0.990875	0.998421	0.996118	0.994334	0.996982
1552	0.984529	0.994065	0.936157	0.973866	0.990363				0.995398	0.97464	0.962673	0.993363	0.997745	0.995505	0.993956	0.995809
1553	0.983815	0.994826	0.935619	0.972742	0.99085				0.995607	0.974502	0.962331	0.990543	0.997519	0.997752	0.994523	0.99715
1554	0.9831	0.994521	0.935619	0.974288	0.990973				0.99477	0.975056	0.962673	0.991206	0.999436	0.996322	0.994711	0.995976
1555	0.984766	0.994369	0.934722	0.972602	0.991339				0.995607	0.973809	0.961646	0.990211	0.998534	0.99673	0.994144	0.996647
1556	0.98429	0.993456	0.933826	0.974288	0.990607				0.996025	0.974363	0.963359	0.990709	0.997745	0.995913	0.994144	0.998324
1557	0.9831	0.993456	0.934005	0.972742	0.990363				0.996862	0.973947	0.961988	0.989879	0.998083	0.997343	0.993767	0.997821
1558	0.9831	0.994217	0.934364	0.973585	0.990363				0.997072	0.974224	0.962673	0.991206	0.998083	0.998774	0.994334	0.997485
1559	0.984766	0.993913	0.934364	0.973445	0.990118				0.996444	0.97367	0.962673	0.990875	0.998309	0.9953	0.995844	0.996479
1560	0.98429	0.994369	0.934543	0.973445	0.990118				0.997281	0.974224	0.961988	0.991538	0.998985	0.9953	0.994711	0.996647
1561	0.983815	0.993608	0.933467	0.973585	0.990973				0.996444	0.974224	0.961304	0.991372	0.997745	0.996118	0.994144	0.995138
1562	0.983338	0.99513	0.933826	0.97204	0.991461				0.994561	0.974779	0.962331	0.989547	0.997519	0.999182	0.994711	0.994467
1563	0.985004	0.994217	0.933826	0.974007	0.991705				0.99498	0.97367	0.963015	0.989879	0.998421	0.997548	0.994144	0.996815
1564	0.985243	0.993913	0.933288	0.971899	0.99085				0.995816	0.973254	0.964728	0.989879	0.998309	0.995709	0.996978	0.995976
1565	0.983338	0.994065	0.934184	0.973304	0.991095				0.995607	0.973532	0.960619	0.991041	0.998985	0.997548	0.994144	0.996982
1566	0.984529	0.994978	0.934184	0.973023	0.990241				0.995607	0.974086	0.961304	0.990377	0.998534	0.996118	0.993578	0.997317
1567	0.985243	0.994369	0.933108	0.973164	0.990484				0.99749	0.974363	0.961988	0.991206	0.997293	0.998774	0.994711	0.998155
1568	0.985481	0.993304	0.933288	0.973164	0.990973				0.996862	0.974917	0.964386	0.990543	0.999324	0.996118	0.994711	0.995976
1569	0.983815	0.994369	0.932929	0.972602	0.991461				0.995607	0.973947	0.961646	0.990543	0.998309	0.995709	0.995844	0.995641
1570	0.983576	0.994217	0.933288	0.973304	0.991582				0.996862	0.972977	0.960276	0.989382	0.997519	0.996526	0.9949	0.996479
1571	0.983815	0.994521	0.934005	0.97204	0.990484				0.996025	0.972839	0.959934	0.990543	0.99797	0.99673	0.993389	0.993965
1572	0.984052	0.993456	0.934005	0.972461	0.989997				0.995189	0.972977	0.962673	0.989382	0.998083	0.997139	0.994334	0.995305
1573	0.982386	0.994065	0.933108	0.97232	0.989875				0.99498	0.973809	0.964728	0.992036	0.998196	0.995709	0.994711	0.995809
1574	0.982386	0.994065	0.93257	0.973445	0.989753				0.996025	0.974086	0.960962	0.989547	0.998647	0.996526	0.995656	0.997821
1575	0.982862	0.993456	0.932929	0.972742	0.990241				0.99498	0.974502	0.958222	0.990045	0.997857	0.997956	0.994334	0.996647
1576	0.983576	0.992695	0.933826	0.972602	0.990363				0.996444	0.973393	0.961304	0.989215	0.998083	0.99673	0.9932	0.997317
1577	0.9831	0.993152	0.934722	0.973164	0.990729				0.997699	0.973116	0.966098	0.990211	0.998421	0.995913	0.994144	0.998491
1578	0.982624	0.993608	0.933467	0.972461	0.990241				0.996862	0.973254	0.960962	0.988552	0.997632	0.9953	0.995089	0.996815
1579	0.98429	0.993152	0.934364	0.971759	0.990484				0.995816	0.974086	0.957536	0.991206	0.997519	0.997752	0.993578	0.996311
1580	0.985243	0.993304	0.934005	0.972883	0.990363				0.995816	0.973393	0.959934	0.990211	0.998309	0.996526	0.9949	0.995641
1581	0.98429	0.993152	0.934902	0.97218	0.990363				0.995816	0.974917	0.962331	0.991538	0.997519	0.996118	0.993389	0.995809
1582	0.983338	0.995434	0.933646	0.973023	0.99085				0.99477	0.972839	0.962331	0.990211	0.998985	0.996322	0.993956	0.995641
1583	0.9831	0.993	0.934005	0.971618	0.991216				0.995398	0.972561	0.95788	0.989879	0.998534	0.99673	0.995278	0.997485
1584	0.98429	0.992695	0.933288	0.973164	0.991461				0.995607	0.972839	0.959591	0.988718	0.997519	0.998365	0.993956	0.998491
1585	0.985957	0.993304	0.933826	0.972883	0.990973				0.99498	0.972977	0.960962	0.98905	0.998083	0.995913	0.993767	0.996479
1586	0.984052	0.993761	0.933288	0.971899	0.990118				0.996653	0.9727	0.963015	0.988718	0.998309	0.997139	0.993578	0.997653
1587	0.983576	0.993608	0.931853	0.974147	0.989631				0.996653	0.974224	0.956852	0.990377	0.998534	0.997139	0.993389	0.99715
1588	0.984529	0.992848	0.932929	0.971759	0.989143				0.995607	0.97367	0.957536	0.989713	0.998647	0.99673	0.995844	0.997653
1589	0.98429	0.994674	0.932929	0.973164	0.990118				0.995189	0.972977	0.960276	0.990875	0.997293	0.996322	0.993956	0.995138
1590	0.984529	0.993152	0.932929	0.971477	0.989875				0.995816	0.972423	0.963359	0.989382	0.997519	0.994892	0.993389	0.99497
1591	0.98191	0.993913	0.933646	0.972742	0.990484				0.995816	0.973393	0.959249	0.989382	0.998534	0.997752	0.993956	0.995138
1592	0.982624	0.993304	0.932391	0.972461	0.990729				0.994352	0.9727	0.958564	0.98905	0.997857	0.996322	0.994334	0.99497
1593	0.982148	0.994065	0.931136	0.97204	0.990118				0.99498	0.973116	0.959934	0.989879	0.99797	0.996118	0.995656	0.996144
1594	0.98429	0.993608	0.932032	0.973726	0.990363				0.99498	0.973947	0.962673	0.989879	0.99797	0.996935	0.994144	0.997317
1595	0.98191	0.992391	0.931494	0.972602	0.989753				0.995398	0.973116	0.959934	0.991704	0.997745	0.99673	0.992634	0.998155
1596	0.982386	0.993304	0.932391	0.972742	0.990607				0.995816	0.971869	0.958222	0.989215	0.998985	0.997548	0.994523	0.996479
1597	0.9831	0.993304	0.93257	0.971899	0.990484				0.99749	0.973254	0.958564	0.98905	0.998196	0.994892	0.994144	0.997317
1598	0.983338	0.993761	0.931853	0.97232	0.991827				0.996025	0.972007	0.960619	0.98905	0.997181	0.996526	0.995278	0.996982
1599	0.982148	0.992848	0.932032	0.972461	0.990363				0.994561	0.9727	0.960962	0.98905	0.998083	0.99673	0.993956	0.995809
1600	0.982386	0.993761	0.932032	0.971618	0.989997				0.995189	0.9727	0.958222	0.98905	0.997857	0.99673	0.992634	0.995641
1601	0.982624	0.993304	0.930956	0.971618	0.990363				0.996234	0.973116	0.958222	0.989713	0.998421	0.996526	0.993956	0.996647
1602	0.984529	0.993456	0.931315	0.97204	0.989509				0.994142	0.972284	0.960276	0.991041	0.99876	0.995913	0.9949	0.996479
1603	0.982624	0.992695	0.931674	0.971899	0.989509				0.994561	0.972561	0.962331	0.989713	0.997745	0.998365	0.994144	0.995473
1604	0.983576	0.993608	0.931853	0.972461	0.990484				0.995189	0.971869	0.959249	0.990377	0.998083	0.99673	0.994144	0.997821
1605	0.983576	0.993304	0.931494	0.971759	0.990241				0.996444	0.973532	0.957536	0.988884	0.999098	0.995709	0.992444	0.998155
1606	0.984529	0.992695	0.931315	0.973866	0.990484				0.995607	0.9727	0.958907	0.988884	0.997519	0.996118	0.993767	0.996982
1607	0.9831	0.993	0.930777	0.971337	0.989753				0.996234	0.974363	0.960962	0.987888	0.997632	0.995096	0.995278	0.996815
1608	0.9831	0.993	0.931315	0.971477	0.989875				0.996444	0.971869	0.959249	0.989713	0.997632	0.996935	0.994144	0.995976
1609	0.9831	0.994065	0.932212	0.971899	0.989143				0.99477	0.972423	0.958222	0.989547	0.998421	0.9953	0.994334	0.996647
1610	0.98429	0.992391	0.932212	0.971618	0.989997				0.995398	0.971453	0.958564	0.990709	0.998647	0.996322	0.993389	0.9943
1611	0.983338	0.992695	0.931853	0.97218	0.990484				0.995398	0.972007	0.960619	0.989547	0.997745	0.9953	0.993011	0.995976
1612	0.982386	0.993456	0.930418	0.971056	0.990363				0.994142	0.972007	0.959249	0.989879	0.997519	0.997548	0.9949	0.996144
1613	0.982624	0.992848	0.930598	0.973304	0.991095				0.994561	0.972561	0.959249	0.988718	0.998647	0.996526	0.993011	0.996479
1614	0.98191	0.993304	0.931853	0.970915	0.99085				0.995607	0.972284	0.957536	0.988552	0.998309	0.995096	0.993011	0.99715
1615	0.982148	0.992695	0.932212	0.97204	0.990729				0.996234	0.9727	0.959934	0.988386	0.998534	0.995505	0.993011	0.997485
1616	0.982386	0.993913	0.931853	0.971056	0.989509				0.996234	0.971314	0.959249	0.989215	0.998309	0.995913	0.993011	0.997485
1617	0.982386	0.993	0.93257	0.971899	0.989143				0.996234	0.972146	0.960276	0.990875	0.997068	0.997139	0.994711	0.9943
1618	0.9831	0.993456	0.93257	0.971197	0.989265				0.99477	0.972146	0.958222	0.989382	0.998421	0.9953	0.994523	0.995305
1619	0.9831	0.993608	0.931494	0.970634	0.989509				0.994561	0.972146	0.959591	0.988718	0.999549	0.995096	0.992444	0.995305
1620	0.982862	0.993456	0.931853	0.97232	0.989509				0.99477	0.9727	0.958907	0.988718	0.997745	0.996935	0.993578	0.995138
1621	0.982386	0.993152	0.931315	0.970915	0.989265				0.995189	0.972146	0.960276	0.988552	0.998196	0.997343	0.9932	0.995305
1622	0.983338	0.992391	0.931853	0.971618	0.989143				0.993933	0.971037	0.958564	0.98822	0.997632	0.996935	0.993767	0.997317
1623	0.983576	0.993913	0.932032	0.971197	0.989509				0.995189	0.972146	0.960619	0.988718	0.998309	0.994483	0.993578	0.996815
1624	0.9831	0.992543	0.930956	0.97232	0.989631				0.996234	0.971037	0.95788	0.989215	0.998872	0.99673	0.993011	0.996479
1625	0.982386	0.993152	0.931315	0.970915	0.990118				0.996025	0.971591	0.958907	0.989547	0.997745	0.996935	0.992823	0.997485
1626	0.982862	0.992391	0.930777	0.971197	0.990729				0.995607	0.97173	0.95788	0.988884	0.996955	0.995913	0.993956	0.997317
1627	0.983815	0.993608	0.930239	0.971759	0.990973				0.996025	0.973116	0.957536	0.988386	0.997857	0.995709	0.993011	0.995809
1628	0.982624	0.992695	0.931136	0.971337	0.990363				0.995607	0.971314	0.959934	0.987556	0.998083	0.995096	0.994523	0.995641
1629	0.982862	0.992543	0.930956	0.970775	0.989509				0.993933	0.971591	0.959249	0.988718	0.99797	0.99673	0.993011	0.995809
1630	0.981434	0.992391	0.930956	0.970775	0.989631				0.994352	0.971176	0.959249	0.988054	0.998309	0.996526	0.992444	0.996982
1631	0.982624	0.993	0.93006	0.971477	0.989509				0.995816	0.97173	0.958564	0.989215	0.997293	0.9953	0.993578	0.995976
1632	0.981434	0.993	0.929163	0.970915	0.990363				0.994561	0.971453	0.960962	0.988718	0.99797	0.995913	0.993389	0.997653
1633	0.980244	0.991326	0.929522	0.970915	0.989875				0.995189	0.972146	0.957194	0.98905	1	0.995096	0.993011	0.996982
1634	0.980958	0.993761	0.93006	0.97204	0.990118				0.996653	0.971314	0.956167	0.987556	0.997519	0.997956	0.993578	0.99715
1635	0.9831	0.992391	0.929522	0.971618	0.989753				0.996025	0.971314	0.958222	0.988386	0.997745	0.994892	0.992256	0.995976
1636	0.983338	0.992695	0.930239	0.970213	0.988777				0.995816	0.971037	0.958907	0.987556	0.997406	0.995709	0.993578	0.996647
1637	0.98191	0.992086	0.930239	0.970775	0.988899				0.99498	0.970899	0.95788	0.988552	0.998196	0.9953	0.994711	0.996311
1638	0.98072	0.993	0.928984	0.970775	0.988777				0.995398	0.97076	0.957194	0.988386	0.99876	0.996935	0.992823	0.993796
1639	0.982862	0.993608	0.929522	0.971759	0.989021				0.994561	0.972146	0.957536	0.989215	0.99797	0.995709	0.9932	0.996144
1640	0.984766	0.99163	0.928805	0.969932	0.989875				0.993933	0.971314	0.957194	0.988054	0.997068	0.9953	0.9932	0.995976
1641	0.98191	0.992391	0.929522	0.971618	0.989875				0.99498	0.971176	0.958222	0.98822	0.998309	0.99673	0.9932	0.996311
1642	0.98191	0.992238	0.92988	0.971197	0.990118				0.995607	0.97076	0.955482	0.987391	0.998083	0.99673	0.994523	0.996647
1643	0.982862	0.993304	0.93006	0.970634	0.989753				0.995607	0.971176	0.95788	0.988718	0.998196	0.997139	0.991878	0.997653
1644	0.983576	0.99163	0.92988	0.971056	0.989753				0.995816	0.970899	0.958222	0.987556	0.998083	0.994687	0.9932	0.996144
1645	0.9831	0.992695	0.929701	0.970213	0.989387				0.996025	0.971176	0.95788	0.990045	0.997519	0.9953	0.993767	0.995138
1646	0.981196	0.992543	0.928805	0.971477	0.990241				0.995189	0.970483	0.956509	0.989382	0.997632	0.997343	0.9932	0.996815
1647	0.982148	0.992086	0.93006	0.969229	0.990241				0.995607	0.970899	0.956852	0.989713	0.998309	0.994279	0.994334	0.995305
1648	0.981434	0.992695	0.931136	0.971618	0.990241				0.995398	0.970206	0.957536	0.988386	0.997293	0.995913	0.992634	0.994467
1649	0.98191	0.992086	0.930239	0.969791	0.989875				0.994142	0.97076	0.958222	0.987888	0.998534	0.994687	0.992823	0.995809
1650	0.980958	0.993	0.929522	0.970494	0.989021				0.993515	0.96979	0.956167	0.987556	0.998083	0.997343	0.993956	0.997317
1651	0.980958	0.991326	0.929522	0.970072	0.988411				0.995189	0.971037	0.954455	0.987722	0.998534	0.996118	0.993956	0.997653
1652	0.98072	0.99163	0.930598	0.970354	0.988655				0.99498	0.971037	0.955482	0.98822	0.998647	0.995505	0.993578	0.996815
1653	0.982148	0.991934	0.929522	0.971477	0.988899				0.993933	0.97173	0.956509	0.98822	0.997519	0.9953	0.992823	0.997821
1654	0.981434	0.992543	0.931494	0.970072	0.989265				0.996025	0.97076	0.956167	0.988884	0.996955	0.9953	0.992256	0.996311
1655	0.981196	0.991478	0.929701	0.971056	0.989265				0.995816	0.970483	0.95514	0.988552	0.998421	0.996322	0.993956	0.996479
1656	0.981196	0.991934	0.92988	0.969651	0.989143				0.99477	0.969651	0.954797	0.988552	0.998083	0.994074	0.994711	0.994802
1657	0.982386	0.992848	0.929522	0.970494	0.988777				0.99477	0.97076	0.958907	0.987556	0.997857	0.994687	0.9932	0.996311
1658	0.981196	0.991934	0.928446	0.969791	0.988899				0.995607	0.970067	0.957536	0.98822	0.99797	0.995913	0.993011	0.995809
1659	0.981672	0.991934	0.928625	0.970494	0.989265				0.994352	0.971037	0.95377	0.987556	0.997406	0.996526	0.991878	0.994802
1660	0.980958	0.991173	0.928625	0.970634	0.989265				0.993515	0.970621	0.954455	0.988552	0.99876	0.995913	0.993767	0.997317
1661	0.983815	0.993913	0.928625	0.970213	0.989997				0.994561	0.971314	0.958222	0.988884	0.99797	0.994483	0.995278	0.996815
1662	0.982148	0.991173	0.928984	0.970494	0.991095				0.995607	0.970067	0.958907	0.988386	0.997406	0.99673	0.992634	0.996815
1663	0.981672	0.991326	0.928267	0.970213	0.989143				0.995189	0.96979	0.954112	0.986893	0.997745	0.996118	0.9932	0.995809
1664	0.981672	0.992086	0.927908	0.969651	0.989509				0.996025	0.970344	0.95377	0.987722	0.997745	0.994892	0.992444	0.997653
1665	0.982862	0.992238	0.927549	0.969791	0.988777				0.995189	0.970483	0.955825	0.986893	0.998083	0.995096	0.992634	0.994635
1666	0.981434	0.992391	0.926832	0.96937	0.988899				0.995607	0.970621	0.958907	0.987722	0.998534	0.994279	0.995844	0.994467
1667	0.981196	0.991934	0.927908	0.970072	0.988289				0.994142	0.97076	0.954112	0.98822	0.997181	0.996935	0.992634	0.995809
1668	0.980482	0.992848	0.928625	0.970072	0.988777				0.994142	0.969374	0.954455	0.989215	0.997745	0.994892	0.992444	0.995305
1669	0.981672	0.992086	0.927729	0.970072	0.989265				0.994561	0.970344	0.954797	0.987556	0.998421	0.9953	0.992823	0.995305
1670	0.980958	0.992391	0.926473	0.970494	0.989021				0.993306	0.970067	0.959591	0.987888	0.998083	0.994279	0.992444	0.995473
1671	0.979768	0.99163	0.927191	0.96937	0.989021				0.99498	0.970621	0.95514	0.986561	0.998083	0.996322	0.993956	0.997485
1672	0.980482	0.993	0.927011	0.970213	0.988289				0.995816	0.969651	0.952401	0.986893	0.997632	0.995505	0.993011	0.996479
1673	0.981672	0.992238	0.928087	0.968949	0.988289				0.995398	0.971176	0.953428	0.986229	0.997068	0.994074	0.991689	0.996311
1674	0.98072	0.991478	0.927908	0.970634	0.988533				0.99498	0.969374	0.95788	0.987722	0.998985	0.994892	0.9932	0.995641
1675	0.980006	0.992238	0.928087	0.968246	0.989021				0.995189	0.96979	0.955825	0.987556	0.997293	0.995505	0.992634	0.994635
1676	0.98072	0.991934	0.927549	0.970213	0.989387				0.995189	0.968682	0.954455	0.988386	0.996955	0.995505	0.995467	0.99497
1677	0.981196	0.992848	0.927011	0.968808	0.989143				0.994561	0.969374	0.95377	0.987391	0.997857	0.994483	0.992823	0.994635
1678	0.982148	0.990717	0.927191	0.969229	0.990118				0.99477	0.96979	0.95788	0.986893	0.998534	0.994279	0.992067	0.997485
1679	0.980482	0.991326	0.928625	0.969932	0.989631				0.993933	0.970206	0.955482	0.986561	0.997857	0.997139	0.992634	0.996311
1680	0.981196	0.99163	0.928267	0.968949	0.989387				0.994142	0.969374	0.954112	0.986727	0.997857	0.996935	0.992823	0.996479
1681	0.981672	0.991478	0.928805	0.970775	0.988899				0.994352	0.969651	0.952401	0.986893	0.996955	0.996322	0.995089	0.996815
1682	0.98191	0.990717	0.928625	0.968949	0.988533				0.995189	0.969374	0.956167	0.987059	0.997745	0.993461	0.993389	0.996647
1683	0.981434	0.991934	0.928625	0.970072	0.988167				0.993515	0.969651	0.95514	0.989215	0.998083	0.994892	0.991689	0.995976
1684	0.980244	0.99163	0.927191	0.968667	0.988411				0.995398	0.969513	0.955482	0.986893	0.997632	0.995913	0.993011	0.994802
1685	0.980244	0.991326	0.928087	0.96937	0.989021				0.995398	0.969513	0.952401	0.987059	0.997632	0.9953	0.993578	0.996982
1686	0.981434	0.991021	0.927549	0.969932	0.988045				0.994142	0.969236	0.95514	0.986561	0.997745	0.994483	0.992634	0.994132
1687	0.980006	0.991326	0.928446	0.969229	0.987679				0.994352	0.970344	0.95514	0.987225	0.997519	0.99387	0.992634	0.995809
1688	0.97953	0.993	0.927191	0.970072	0.988289				0.995607	0.969513	0.955482	0.985732	0.998534	0.9953	0.992256	0.996815
1689	0.97953	0.99026	0.925756	0.96937	0.988167				0.994561	0.969097	0.952743	0.988386	0.997632	0.99673	0.992444	0.99715
1690	0.98072	0.991326	0.926653	0.970072	0.988167				0.993306	0.969236	0.954797	0.987059	0.996955	0.994074	0.993767	0.996144
1691	0.980482	0.991782	0.926653	0.96937	0.989143				0.99477	0.969651	0.954455	0.987722	0.997181	0.9953	0.991878	0.995809
1692	0.979768	0.990869	0.926473	0.969511	0.989631				0.996234	0.96979	0.95514	0.986561	0.997745	0.994074	0.992444	0.996647
1693	0.979292	0.991326	0.927011	0.970072	0.989143				0.994142	0.969651	0.952743	0.986893	0.997293	0.996526	0.992634	0.994802
1694	0.981196	0.991173	0.926832	0.968527	0.988533				0.99477	0.96882	0.954797	0.985732	0.997293	0.994279	0.992823	0.994635
1695	0.98191	0.992238	0.926294	0.968949	0.988167				0.994561	0.968682	0.957536	0.987556	0.996729	0.994483	0.993578	0.994635
1696	0.97953	0.991173	0.925935	0.96937	0.988167				0.99477	0.968958	0.955482	0.986561	0.997857	0.995505	0.992634	0.995976
1697	0.980244	0.99163	0.925397	0.968667	0.989143				0.994352	0.968682	0.954797	0.988054	0.998534	0.995913	0.991122	0.995641
1698	0.980958	0.990717	0.926115	0.969932	0.988655				0.994142	0.969097	0.953428	0.986893	0.997857	0.996118	0.992444	0.995641
1699	0.982862	0.992391	0.926653	0.968808	0.988777				0.994142	0.969374	0.953428	0.988054	0.997632	0.99387	0.992256	0.998324
1700	0.980482	0.991326	0.925756	0.971477	0.988655				0.993724	0.970067	0.95377	0.986395	0.997519	0.9953	0.993389	0.996815
1701	0.980006	0.990717	0.926115	0.968667	0.988289				0.995398	0.969097	0.952743	0.987059	0.997293	0.996118	0.9932	0.996479
1702	0.981672	0.991934	0.925397	0.969229	0.987679				0.996862	0.968404	0.953085	0.986229	0.997632	0.994483	0.991878	0.995976
1703	0.98191	0.990869	0.925039	0.968949	0.987435				0.994352	0.968404	0.953428	0.987059	0.997519	0.994687	0.992444	0.996311
1704	0.980006	0.99163	0.925935	0.968386	0.987435				0.99498	0.968958	0.954797	0.986727	0.997181	0.99387	0.993389	0.994635
1705	0.978339	0.990717	0.926115	0.969511	0.988167				0.993724	0.969097	0.953085	0.988884	0.997632	0.995913	0.9932	0.995138
1706	0.979768	0.99163	0.926294	0.968246	0.989387				0.993724	0.970067	0.954112	0.986229	0.998083	0.995913	0.992634	0.997485
1707	0.979768	0.991173	0.924859	0.969791	0.988411				0.993933	0.969097	0.953428	0.986561	0.997857	0.994687	0.990745	0.995305
1708	0.980482	0.991021	0.924859	0.968246	0.988533				0.994352	0.967988	0.95377	0.985565	0.99797	0.994483	0.991878	0.996647
1709	0.977864	0.990717	0.925218	0.970072	0.988533				0.995189	0.968404	0.951373	0.986229	0.997406	0.994483	0.993389	0.99715
1710	0.979054	0.991326	0.926115	0.968527	0.988411				0.993515	0.968127	0.953085	0.9854	0.997519	0.996118	0.992823	0.99715
1711	0.979768	0.991326	0.925756	0.968808	0.987923				0.995398	0.96882	0.954455	0.987556	0.997745	0.994074	0.992256	0.994132
1712	0.980244	0.990108	0.926473	0.968808	0.988777				0.995816	0.96882	0.954112	0.987059	0.996842	0.994279	0.9915	0.994802
1713	0.978578	0.990413	0.926832	0.967824	0.988777				0.993515	0.96882	0.951373	0.987391	0.997519	0.994892	0.9915	0.994802
1714	0.97953	0.990869	0.925756	0.968667	0.988777				0.99498	0.967711	0.952743	0.986561	0.997519	0.9953	0.993389	0.993461
1715	0.97953	0.992391	0.925577	0.967965	0.988167				0.994561	0.967157	0.954112	0.986395	0.998309	0.995505	0.992634	0.994467
1716	0.98072	0.989956	0.926473	0.968667	0.987679				0.993724	0.968404	0.954797	0.985565	0.997857	0.994279	0.992067	0.995809
1717	0.97953	0.990565	0.927191	0.968386	0.986947				0.993097	0.968404	0.952743	0.986063	0.997745	0.995096	0.991311	0.995976
1718	0.979768	0.990869	0.926653	0.968386	0.986947				0.994352	0.96882	0.95103	0.986229	0.997181	0.995709	0.991122	0.995976
1719	0.98072	0.990565	0.926832	0.968667	0.988045				0.993724	0.969929	0.952401	0.986395	0.99876	0.994687	0.992823	0.997821
1720	0.981434	0.990565	0.925218	0.968949	0.988045				0.993306	0.968127	0.954112	0.986893	0.99797	0.994483	0.993011	0.996479
1721	0.980006	0.990717	0.925397	0.968246	0.988655				0.994142	0.967434	0.952743	0.986063	0.997068	0.993053	0.9915	0.994635
1722	0.980244	0.991934	0.925218	0.968667	0.988411				0.995816	0.968404	0.951373	0.986395	0.997068	0.996118	0.991878	0.994467
1723	0.97953	0.990565	0.924859	0.967965	0.988167				0.994352	0.96785	0.952057	0.985565	0.996955	0.99673	0.991311	0.994635
1724	0.98072	0.991478	0.925577	0.967965	0.987801				0.993724	0.967711	0.955482	0.986229	0.997632	0.994687	0.993389	0.995976
1725	0.979292	0.991326	0.925935	0.967403	0.987923				0.993933	0.968543	0.954455	0.985732	0.998309	0.993666	0.992634	0.994467
1726	0.979292	0.991173	0.924321	0.968527	0.988289				0.994142	0.968404	0.950688	0.986561	0.996842	0.994687	0.990745	0.996479
1727	0.979768	0.990565	0.924321	0.968246	0.988289				0.993933	0.967711	0.951373	0.986229	0.996842	0.995913	0.991689	0.996647
1728	0.980006	0.989804	0.923962	0.967824	0.989021				0.993724	0.96785	0.95377	0.985897	0.997745	0.994074	0.991878	0.996982
1729	0.978816	0.991326	0.924859	0.969089	0.987923				0.994142	0.96785	0.954112	0.984902	0.997406	0.994074	0.992634	0.996647
1730	0.979054	0.99026	0.924321	0.967684	0.987801				0.993724	0.967988	0.950346	0.985565	0.997181	0.994483	0.992256	0.996815
1731	0.978102	0.991021	0.924142	0.968808	0.987313				0.993933	0.967711	0.950688	0.985067	0.997181	0.994892	0.990745	0.995809
1732	0.979292	0.989956	0.924142	0.966841	0.986947				0.996862	0.968404	0.952057	0.986063	0.996617	0.996322	0.992067	0.993126
1733	0.979054	0.991173	0.923962	0.96937	0.988167				0.994142	0.967434	0.955482	0.986395	0.998309	0.993461	0.991878	0.995305
1734	0.978102	0.990869	0.923604	0.967262	0.987801				0.994142	0.967295	0.952743	0.986727	0.99797	0.994687	0.992444	0.995138
1735	0.978339	0.99026	0.923245	0.967684	0.988045				0.993724	0.967019	0.950688	0.985897	0.996955	0.99387	0.991311	0.995138
1736	0.979292	0.990565	0.924142	0.967684	0.987923				0.993306	0.967711	0.950688	0.985732	0.997406	0.996526	0.991122	0.995809
1737	0.980006	0.990413	0.92468	0.967684	0.987069				0.993724	0.967295	0.954455	0.984404	0.997519	0.993666	0.9915	0.997317
1738	0.979768	0.989804	0.925039	0.968386	0.987069				0.993933	0.967988	0.952057	0.985234	0.997857	0.994074	0.992823	0.996479
1739	0.979292	0.989804	0.923962	0.966701	0.987557				0.994352	0.967988	0.950346	0.9854	0.997857	0.994687	0.991689	0.995305
1740	0.980482	0.989804	0.924142	0.969089	0.988167				0.992887	0.96785	0.949318	0.987225	0.996842	0.995096	0.992444	0.996479
1741	0.980482	0.99026	0.9245	0.966981	0.988289				0.99477	0.966464	0.954797	0.986561	0.996729	0.994687	0.991311	0.994635
1742	0.978102	0.991478	0.924859	0.967965	0.988411				0.994561	0.967019	0.954455	0.987059	0.997406	0.993461	0.991689	0.994132
1743	0.979054	0.9895	0.925397	0.967122	0.988289				0.993306	0.967434	0.952057	0.986395	0.996729	0.994687	0.992634	0.993796
1744	0.97953	0.990413	0.925756	0.967543	0.987679				0.993724	0.967295	0.949661	0.985565	0.997519	0.994687	0.991878	0.995138
1745	0.980244	0.990413	0.925577	0.967262	0.987923				0.993933	0.968127	0.952057	0.9854	0.997293	0.994892	0.991311	0.995976
1746	0.978816	0.989956	0.923962	0.966841	0.987435				0.994142	0.96785	0.957194	0.985565	0.996955	0.9953	0.991689	0.995976
1747	0.978102	0.99026	0.924321	0.968106	0.987557				0.993515	0.966187	0.952743	0.985234	0.99797	0.994074	0.990178	0.997317
1748	0.977864	0.990869	0.924142	0.966981	0.988533				0.993724	0.967157	0.948633	0.986229	0.997857	0.995505	0.992256	0.996479
1749	0.979768	0.990869	0.925397	0.967122	0.987069				0.994561	0.966464	0.950346	0.985732	0.996504	0.99387	0.992256	0.996144
1750	0.980244	0.989956	0.924859	0.966841	0.987069				0.992887	0.967019	0.955825	0.9854	0.997181	0.99387	0.990555	0.994635
1751	0.978102	0.991173	0.923424	0.967403	0.986703				0.99498	0.967295	0.95377	0.9854	0.997293	0.992848	0.991311	0.995641
1752	0.977625	0.990869	0.923962	0.966841	0.986703				0.995398	0.96785	0.950346	0.984902	0.997632	0.994687	0.9915	0.99497
1753	0.978339	0.991173	0.923783	0.967122	0.986703				0.993724	0.966325	0.948633	0.985234	0.997745	0.995505	0.992444	0.993629
1754	0.978339	0.990565	0.922528	0.967122	0.987435				0.993724	0.966325	0.952401	0.985234	0.997181	0.994687	0.992256	0.996479
1755	0.979292	0.990717	0.923783	0.967684	0.988411				0.994142	0.966603	0.953085	0.986727	0.997068	0.9953	0.989989	0.996479
1756	0.977864	0.990869	0.923783	0.966419	0.987801				0.993724	0.967295	0.950346	0.985897	0.997632	0.993666	0.992067	0.996815
1757	0.978578	0.990108	0.923962	0.967543	0.987923				0.993515	0.967019	0.948975	0.986063	0.996617	0.9953	0.991689	0.995809
1758	0.979054	0.990717	0.923962	0.96656	0.987313				0.994142	0.968404	0.950003	0.984902	0.996842	0.994279	0.993011	0.997821
1759	0.97953	0.990108	0.922707	0.967262	0.986825				0.993933	0.966325	0.953085	0.985234	0.996955	0.992848	0.992256	0.9943
1760	0.978339	0.991021	0.922707	0.96656	0.987801				0.994352	0.966603	0.95103	0.984072	0.997181	0.994074	0.991122	0.993796
1761	0.979054	0.989956	0.922886	0.966701	0.987801				0.993097	0.966049	0.952401	0.9854	0.99797	0.994279	0.991122	0.994635
1762	0.978816	0.990413	0.922707	0.967824	0.988045				0.994561	0.966049	0.950003	0.984902	0.997181	0.994892	0.9932	0.993796
1763	0.980244	0.990413	0.923424	0.965717	0.987679				0.993933	0.965771	0.951715	0.986395	0.996391	0.993053	0.991122	0.993796
1764	0.978102	0.990565	0.923066	0.968106	0.987435				0.993306	0.967434	0.953085	0.985234	0.997406	0.993666	0.9915	0.994467
1765	0.978578	0.989804	0.921631	0.966279	0.986825				0.993724	0.966741	0.95103	0.986063	0.997632	0.995913	0.990367	0.997317
1766	0.978816	0.989347	0.92199	0.967403	0.986703				0.992887	0.966325	0.948975	0.984404	0.997293	0.994074	0.990934	0.996311
1767	0.979768	0.990565	0.922348	0.965998	0.986215				0.993724	0.96591	0.950346	0.985067	0.997181	0.993053	0.992634	0.995305
1768	0.978816	0.989956	0.922528	0.966701	0.986337				0.993515	0.966464	0.950688	0.984072	0.996165	0.992031	0.9915	0.995976
1769	0.977864	0.991173	0.922348	0.966701	0.987191				0.994142	0.966325	0.95103	0.9854	0.996617	0.994074	0.990367	0.994132
1770	0.977625	0.989956	0.922348	0.965998	0.986825				0.993515	0.966464	0.950003	0.984736	0.998196	0.995505	0.991689	0.9943
1771	0.978816	0.990565	0.922348	0.967403	0.986093				0.993933	0.966325	0.950688	0.985897	0.996842	0.993461	0.990934	0.99279
1772	0.977864	0.99026	0.92181	0.966138	0.986581				0.99477	0.966603	0.951373	0.984072	0.996955	0.993257	0.992256	0.995138
1773	0.97715	0.989804	0.921631	0.967122	0.986947				0.993515	0.96591	0.950346	0.984736	0.996955	0.993461	0.9915	0.99497
1774	0.977625	0.989956	0.922169	0.966138	0.986825				0.993724	0.965633	0.950346	0.98374	0.997181	0.9953	0.989611	0.995473
1775	0.978578	0.99026	0.923066	0.966841	0.987313				0.994352	0.966049	0.949318	0.984238	0.997632	0.994892	0.990934	0.997821
1776	0.977864	0.990413	0.922707	0.966981	0.987801				0.993933	0.966325	0.950346	0.984238	0.997181	0.993053	0.991878	0.997317
1777	0.978339	0.989195	0.923424	0.966138	0.988045				0.993097	0.966187	0.949318	0.985897	0.996053	0.994074	0.992256	0.996479
1778	0.978102	0.990565	0.923604	0.966138	0.987435				0.993097	0.966741	0.950688	0.985234	0.996955	0.992848	0.991878	0.995138
1779	0.979054	0.990869	0.923604	0.966701	0.986581				0.995189	0.965771	0.951715	0.9854	0.996842	0.995709	0.9898	0.996311
1780	0.978816	0.989956	0.922528	0.966138	0.986215				0.992678	0.965356	0.951373	0.984404	0.997519	0.99244	0.991122	0.993461
1781	0.977388	0.990108	0.923245	0.96656	0.986337				0.993306	0.965633	0.948633	0.983906	0.997745	0.994279	0.992256	0.993461
1782	0.978816	0.990565	0.923424	0.965295	0.987191				0.994142	0.966325	0.950346	0.984072	0.996729	0.993053	0.992067	0.995305
1783	0.978578	0.989956	0.923604	0.967262	0.986337				0.99498	0.966187	0.95103	0.984072	0.997068	0.995505	0.990745	0.994635
1784	0.979768	0.988891	0.923066	0.965858	0.986825				0.993097	0.967019	0.951373	0.984902	0.998647	0.99387	0.990367	0.995138
1785	0.978102	0.989804	0.921451	0.965717	0.986825				0.992678	0.966049	0.948291	0.98457	0.996278	0.992644	0.990178	0.99497
1786	0.97953	0.989956	0.922348	0.966279	0.986093				0.993724	0.965078	0.948291	0.9854	0.997406	0.994279	0.992256	0.997317
1787	0.978339	0.990717	0.92181	0.965998	0.986093				0.992887	0.965356	0.950688	0.98457	0.997068	0.994483	0.990934	0.995473
1788	0.979292	0.989652	0.922707	0.966279	0.985971				0.993515	0.965356	0.953085	0.984902	0.997293	0.993257	0.991122	0.993629
1789	0.977388	0.990108	0.922528	0.964874	0.985849				0.993933	0.965078	0.948975	0.983575	0.997632	0.993053	0.990367	0.994635
1790	0.977388	0.990108	0.92181	0.967122	0.986459				0.993933	0.96591	0.949318	0.984736	0.996617	0.993053	0.990555	0.992958
1791	0.976436	0.989956	0.921093	0.965155	0.988045				0.992887	0.965771	0.951373	0.984072	0.996391	0.995505	0.992067	0.993796
1792	0.978578	0.988891	0.921093	0.965858	0.986947				0.993933	0.964524	0.953085	0.987059	0.997745	0.993257	0.991689	0.994635
1793	0.977625	0.989347	0.920375	0.965436	0.986703				0.994142	0.965078	0.948633	0.984072	0.996955	0.99387	0.990555	0.996479
1794	0.977625	0.989347	0.920913	0.967122	0.987191				0.993306	0.965771	0.946921	0.984736	0.997293	0.993053	0.990367	0.995473
1795	0.97715	0.988891	0.92181	0.965858	0.986581				0.992678	0.965494	0.949661	0.983575	0.996955	0.994074	0.989611	0.995641
1796	0.978578	0.990717	0.921451	0.964452	0.986459				0.992887	0.966049	0.952401	0.985234	0.996278	0.994483	0.992256	0.99715
1797	0.979292	0.989195	0.921451	0.96656	0.986947				0.993097	0.965356	0.949661	0.983077	0.997181	0.99244	0.991878	0.995473
1798	0.976911	0.989956	0.920913	0.964733	0.987069				0.992678	0.964801	0.948291	0.984902	0.997519	0.993053	0.990178	0.994802
1799	0.975722	0.990108	0.919658	0.965155	0.986703				0.994142	0.964662	0.948633	0.985067	0.996053	0.993461	0.989989	0.994132
1800	0.978339	0.988586	0.919837	0.965014	0.986093				0.995189	0.965078	0.952401	0.985565	0.996955	0.994074	0.990178	0.994635
1801	0.980006	0.989347	0.920734	0.966138	0.985727				0.993097	0.964524	0.950346	0.984238	0.997181	0.994074	0.9915	0.994467
1802	0.978816	0.9895	0.921093	0.965576	0.985239				0.993933	0.965494	0.947606	0.98374	0.997519	0.992644	0.992067	0.994635
1803	0.977388	0.989347	0.921093	0.965295	0.985727				0.994142	0.965494	0.947948	0.982911	0.997632	0.99387	0.989611	0.997485
1804	0.979292	0.988434	0.920017	0.965717	0.986215				0.992469	0.965356	0.952057	0.98374	0.996165	0.993461	0.990745	0.995473
1805	0.977625	0.990413	0.920196	0.965295	0.986337				0.993306	0.965217	0.949661	0.984238	0.99594	0.993053	0.990367	0.99497
1806	0.980244	0.989347	0.920734	0.964593	0.987313				0.993097	0.964247	0.948633	0.98457	0.996842	0.992235	0.991311	0.994635
1807	0.97715	0.989347	0.920913	0.964874	0.986947				0.992887	0.964524	0.947264	0.984238	0.996729	0.992848	0.992256	0.99497
1808	0.978102	0.9895	0.921272	0.964874	0.987313				0.992469	0.965217	0.951373	0.98457	0.996617	0.994279	0.990367	0.993461
1809	0.977625	0.989043	0.92199	0.965295	0.986581				0.993306	0.965633	0.95103	0.984072	0.996729	0.992644	0.989989	0.993294
1810	0.978339	0.989804	0.920555	0.964031	0.986093				0.993933	0.964108	0.949318	0.983575	0.996617	0.993666	0.990745	0.994635
1811	0.97715	0.989195	0.920913	0.965436	0.986703				0.99498	0.964386	0.946578	0.983243	0.998196	0.992848	0.990367	0.993796
1812	0.977388	0.988739	0.921093	0.965295	0.987191				0.993515	0.964524	0.950003	0.983408	0.996955	0.994892	0.990934	0.994802
1813	0.976673	0.988586	0.922169	0.964312	0.986337				0.99498	0.964247	0.950688	0.983906	0.996278	0.993461	0.989989	0.995641
1814	0.978816	0.989652	0.921631	0.965295	0.986093				0.992678	0.96494	0.950003	0.985067	0.996391	0.992235	0.989045	0.996311
1815	0.977864	0.987978	0.92181	0.964593	0.985971				0.992469	0.964108	0.946578	0.983575	0.997406	0.993461	0.990555	0.993461
1816	0.977388	0.989043	0.921272	0.965295	0.985483				0.993097	0.964524	0.947264	0.982911	0.996729	0.993461	0.991122	0.994467
1817	0.976436	0.989043	0.920913	0.963469	0.984995				0.992678	0.965217	0.953085	0.983408	0.997068	0.993666	0.990555	0.9943
1818	0.978339	0.988891	0.920017	0.965436	0.985849				0.991842	0.963693	0.952057	0.982579	0.996053	0.991827	0.990745	0.992958
1819	0.97715	0.988282	0.918941	0.964171	0.986215				0.992678	0.963831	0.946921	0.983408	0.996729	0.99244	0.989422	0.993965
1820	0.976673	0.98813	0.920375	0.964874	0.986215				0.993933	0.964386	0.945894	0.98374	0.997632	0.994279	0.990934	0.995641
1821	0.97715	0.99026	0.921093	0.965436	0.986337				0.992887	0.964801	0.948975	0.984238	0.996842	0.993461	0.991122	0.995809
1822	0.978578	0.988434	0.920375	0.964452	0.985727				0.992678	0.96494	0.951373	0.983077	0.996842	0.992848	0.989611	0.995305
1823	0.979054	0.988282	0.920196	0.966138	0.985605				0.993933	0.965356	0.946921	0.983243	0.996955	0.991009	0.989989	0.997485
1824	0.977388	0.988282	0.918762	0.96375	0.985971				0.993097	0.964247	0.947264	0.981749	0.996165	0.993257	0.990745	0.995809
1825	0.978102	0.989043	0.918762	0.965436	0.986459				0.993097	0.963554	0.947948	0.983077	0.996842	0.994687	0.991311	0.993965
1826	0.979054	0.988739	0.918941	0.964031	0.986459				0.992051	0.96397	0.950346	0.982745	0.996504	0.992848	0.990934	0.994802
1827	0.978578	0.98813	0.918941	0.964312	0.987191				0.99226	0.963693	0.947606	0.984238	0.996165	0.99244	0.988478	0.993796
1828	0.977864	0.988586	0.919479	0.964312	0.985971				0.992051	0.963693	0.947948	0.983575	0.996842	0.992848	0.990178	0.993965
1829	0.977625	0.988282	0.91912	0.964171	0.985605				0.992678	0.964386	0.947606	0.98374	0.997857	0.99387	0.990178	0.993629
1830	0.977388	0.988891	0.918044	0.965155	0.985239				0.992469	0.964662	0.948291	0.981915	0.997181	0.993666	0.990745	0.997317
1831	0.977864	0.988282	0.918762	0.964171	0.984995				0.993306	0.963831	0.948633	0.982247	0.996617	0.99244	0.990367	0.994802
1832	0.976436	0.9895	0.918403	0.964593	0.985361				0.993306	0.963554	0.948633	0.981417	0.996053	0.99244	0.989234	0.994802
1833	0.976911	0.989043	0.918044	0.965014	0.985239				0.993724	0.963693	0.946921	0.982911	0.996617	0.991827	0.989989	0.996815
1834	0.977864	0.988282	0.9193	0.964874	0.986215				0.992887	0.96397	0.946921	0.982579	0.997519	0.994892	0.9915	0.99497
1835	0.97715	0.988739	0.918941	0.965295	0.985483				0.992469	0.964108	0.948291	0.984072	0.996842	0.991827	0.9915	0.993965
1836	0.97715	0.988282	0.918403	0.964171	0.985605				0.992887	0.965217	0.948291	0.982081	0.996278	0.992644	0.991311	0.992958
1837	0.976436	0.989804	0.918044	0.964312	0.985483				0.99226	0.963693	0.947606	0.982413	0.996729	0.991622	0.990367	0.9943
1838	0.976673	0.987825	0.917865	0.96389	0.985239				0.992051	0.962999	0.948633	0.981749	0.996729	0.994074	0.989611	0.993294
1839	0.97715	0.988586	0.918403	0.963609	0.985727				0.992887	0.963415	0.947606	0.982413	0.997181	0.99387	0.991122	0.993796
1840	0.977388	0.988739	0.918403	0.965014	0.986581				0.993306	0.963277	0.947948	0.981749	0.997068	0.991418	0.991878	0.995473
1841	0.977625	0.98813	0.9193	0.964031	0.986703				0.992678	0.963277	0.947264	0.983906	0.996053	0.992644	0.9898	0.99497
1842	0.978102	0.98813	0.918582	0.965295	0.986093				0.993515	0.964108	0.946921	0.983077	0.996504	0.993053	0.990367	0.995641
1843	0.978578	0.988282	0.918582	0.96389	0.985239				0.993933	0.963693	0.946236	0.98374	0.997293	0.993053	0.989422	0.995305
1844	0.97715	0.988282	0.918403	0.96375	0.984507				0.992678	0.963138	0.946578	0.982911	0.996729	0.991622	0.991311	0.995641
1845	0.977388	0.988586	0.918403	0.964031	0.984629				0.991842	0.962999	0.949318	0.982579	0.996842	0.992031	0.991878	0.993294
1846	0.976673	0.987978	0.91912	0.962485	0.984995				0.99226	0.962999	0.948975	0.982081	0.99594	0.994074	0.989611	0.993796
1847	0.978816	0.987521	0.918582	0.964733	0.984995				0.992678	0.963138	0.946578	0.981915	0.996053	0.99244	0.990367	0.99497
1848	0.978339	0.99026	0.918762	0.962626	0.985239				0.991632	0.963693	0.946921	0.982911	0.997181	0.993053	0.989989	0.993965
1849	0.976911	0.987673	0.918941	0.96389	0.985361				0.992051	0.963831	0.948291	0.982413	0.996955	0.991827	0.990745	0.994467
1850	0.977388	0.987217	0.917865	0.962907	0.984995				0.994352	0.963138	0.949318	0.983077	0.996165	0.993053	0.9915	0.994802
1851	0.978578	0.987825	0.918224	0.964312	0.984995				0.993306	0.962861	0.946236	0.981915	0.996955	0.993461	0.989045	0.995473
1852	0.97953	0.987825	0.919479	0.963328	0.984873				0.992469	0.962723	0.945551	0.982081	0.996165	0.991622	0.989234	0.994802
1853	0.977864	0.988282	0.920375	0.963469	0.985361				0.994142	0.962445	0.946578	0.981252	0.996955	0.99244	0.990367	0.994132
1854	0.976198	0.987673	0.91912	0.964312	0.985727				0.993933	0.962723	0.948975	0.982081	0.996955	0.991827	0.990178	0.99497
1855	0.97715	0.989195	0.918403	0.962907	0.985483				0.991423	0.963277	0.949318	0.981749	0.996278	0.993257	0.990555	0.993294
1856	0.976911	0.988434	0.918224	0.96389	0.985117				0.991004	0.963554	0.945551	0.984238	0.996278	0.992235	0.9898	0.992958
1857	0.976911	0.988586	0.917865	0.962766	0.984995				0.992051	0.962445	0.945209	0.981915	0.997406	0.991418	0.989611	0.993294
1858	0.975484	0.987521	0.918403	0.964312	0.985605				0.990795	0.962445	0.948975	0.981915	0.996729	0.992848	0.990367	0.99497
1859	0.976673	0.989347	0.918582	0.963188	0.984629				0.991842	0.962445	0.948975	0.981086	0.996955	0.99244	0.989611	0.993461
1860	0.976911	0.988434	0.91912	0.963188	0.984751				0.993097	0.963138	0.945551	0.981584	0.996165	0.99244	0.991689	0.994802
1861	0.978578	0.986912	0.917865	0.963609	0.985361				0.993724	0.962999	0.945209	0.980422	0.996053	0.991418	0.990178	0.996311
1862	0.976911	0.98813	0.916968	0.963328	0.984995				0.992469	0.962861	0.947948	0.982745	0.997068	0.991827	0.988667	0.993796
1863	0.977625	0.987521	0.917506	0.962907	0.984873				0.992678	0.962861	0.948975	0.982081	0.996278	0.993053	0.989611	0.994467
1864	0.978102	0.988434	0.918582	0.962907	0.984019				0.993515	0.962307	0.945894	0.982579	0.996165	0.991827	0.990367	0.994132
1865	0.978339	0.987369	0.916968	0.962907	0.984141				0.991423	0.962307	0.945209	0.981086	0.997068	0.992235	0.989989	0.994132
1866	0.976911	0.98813	0.917686	0.962907	0.984263				0.991842	0.961753	0.947264	0.981252	0.996504	0.991009	0.989989	0.991952
1867	0.977625	0.98813	0.91661	0.962766	0.985239				0.991842	0.96203	0.948633	0.980588	0.997857	0.994483	0.9881	0.993629
1868	0.97715	0.987673	0.91643	0.963188	0.985361				0.991632	0.962999	0.946921	0.981417	0.996617	0.992644	0.989045	0.99497
1869	0.979054	0.987369	0.91661	0.963328	0.985483				0.992469	0.962999	0.943839	0.981086	0.996165	0.991418	0.990934	0.9943
1870	0.97715	0.987521	0.916251	0.963047	0.985605				0.993306	0.962445	0.945894	0.981915	0.996504	0.991827	0.989045	0.994635
1871	0.977864	0.988282	0.917327	0.963188	0.985117				0.994142	0.961891	0.948291	0.981915	0.997632	0.992031	0.989422	0.995473
1872	0.97715	0.987217	0.916968	0.962485	0.984751				0.992678	0.962723	0.947264	0.981749	0.996391	0.994279	0.989422	0.9943
1873	0.978339	0.987673	0.916072	0.96389	0.984507				0.993097	0.961891	0.945894	0.981584	0.996504	0.990601	0.989422	0.993629
1874	0.976911	0.987978	0.915534	0.961783	0.984385				0.992469	0.962445	0.944867	0.981417	0.996165	0.990805	0.990555	0.994132
1875	0.976673	0.989652	0.915713	0.96375	0.984629				0.991214	0.961891	0.948291	0.981252	0.996617	0.992644	0.9898	0.994132
1876	0.975959	0.98676	0.915534	0.962204	0.984629				0.991842	0.96203	0.946921	0.981086	0.997181	0.994279	0.989045	0.992958
1877	0.97715	0.987217	0.91661	0.963469	0.984385				0.992051	0.962168	0.945894	0.981915	0.997181	0.991827	0.989234	0.993965
1878	0.976673	0.987825	0.91661	0.962626	0.984141				0.991423	0.96203	0.944867	0.981086	0.996053	0.990397	0.988478	0.994467
1879	0.976198	0.987673	0.916072	0.962345	0.983897				0.991423	0.961337	0.947264	0.981086	0.996391	0.992235	0.989989	0.995809
1880	0.976436	0.987369	0.915355	0.963328	0.984385				0.993933	0.962168	0.946578	0.980256	0.99594	0.991418	0.989422	0.9943
1881	0.977625	0.987065	0.916072	0.961502	0.984019				0.993306	0.962723	0.945894	0.98092	0.997293	0.993461	0.988667	0.994635
1882	0.977625	0.988739	0.91661	0.963188	0.985117				0.991423	0.962584	0.945551	0.98009	0.996617	0.991622	0.989045	0.9943
1883	0.976436	0.987673	0.91661	0.961502	0.984995				0.992887	0.961753	0.947606	0.982081	0.995827	0.991622	0.988667	0.99212
1884	0.976198	0.987978	0.91661	0.962907	0.985483				0.993097	0.962584	0.945894	0.981584	0.996053	0.993053	0.990178	0.99279
1885	0.977625	0.987521	0.91661	0.961502	0.984873				0.990586	0.961198	0.947606	0.982413	0.997745	0.992848	0.989989	0.993294
1886	0.978578	0.988282	0.916789	0.962064	0.984141				0.990377	0.961753	0.945551	0.980588	0.996955	0.992031	0.988855	0.993796
1887	0.976673	0.987825	0.916251	0.962907	0.984263				0.992469	0.961753	0.946921	0.981086	0.996617	0.990805	0.989234	0.99279
1888	0.977388	0.98676	0.916072	0.962766	0.984629				0.991423	0.961475	0.944182	0.979095	0.99594	0.991622	0.989422	0.9943
1889	0.97715	0.987673	0.917327	0.962626	0.984995				0.99226	0.962307	0.945894	0.98092	0.99594	0.993257	0.989989	0.99497
1890	0.978578	0.987521	0.918403	0.962345	0.984751				0.992887	0.963415	0.945894	0.980422	0.996955	0.991214	0.990367	0.993796
1891	0.977388	0.987673	0.916968	0.962064	0.984751				0.993097	0.961198	0.947948	0.981915	0.996729	0.991827	0.988667	0.993629
1892	0.976673	0.987065	0.91661	0.962204	0.984385				0.99226	0.961337	0.944867	0.981086	0.99594	0.991009	0.988855	0.993965
1893	0.975245	0.987521	0.914637	0.961923	0.983897				0.99226	0.961198	0.945209	0.982247	0.996278	0.993053	0.990367	0.99279
1894	0.977864	0.987521	0.915892	0.962345	0.984019				0.992469	0.961891	0.945209	0.980256	0.996278	0.991827	0.989611	0.992623
1895	0.976436	0.987065	0.916072	0.962485	0.983531				0.991423	0.96203	0.948975	0.980422	0.996617	0.991009	0.989234	0.995473
1896	0.975245	0.987217	0.915892	0.961642	0.984263				0.992051	0.963138	0.943839	0.979758	0.996955	0.991622	0.9881	0.99497
1897	0.975722	0.987825	0.916789	0.962626	0.984629				0.99226	0.961614	0.943839	0.980256	0.99594	0.99244	0.9881	0.993461
1898	0.976673	0.98676	0.915713	0.961783	0.984751				0.992051	0.96106	0.944524	0.980256	0.99594	0.99244	0.989989	0.995138
1899	0.977388	0.98676	0.914996	0.963188	0.984629				0.992051	0.961614	0.948633	0.98092	0.996955	0.990805	0.9898	0.99497
1900	0.976436	0.987521	0.914996	0.961361	0.984019				0.993306	0.96106	0.945209	0.979925	0.996053	0.991418	0.989045	0.994802
1901	0.975722	0.986912	0.914279	0.961923	0.984751				0.994561	0.961198	0.942812	0.980422	0.996278	0.99244	0.989611	0.992958
1902	0.977388	0.987978	0.915534	0.961642	0.984141				0.992051	0.962307	0.944867	0.980256	0.995827	0.991622	0.988478	0.993796
1903	0.978578	0.987217	0.914817	0.961923	0.984019				0.992887	0.961475	0.947606	0.980422	0.995827	0.992031	0.9898	0.992287
1904	0.976673	0.98676	0.91392	0.962345	0.985117				0.99226	0.960921	0.946578	0.979925	0.997181	0.990397	0.990367	0.992455
1905	0.976198	0.987978	0.91392	0.961361	0.984873				0.991214	0.960782	0.944867	0.980754	0.996842	0.992848	0.988855	0.993796
1906	0.976436	0.987065	0.914279	0.964171	0.984751				0.991004	0.961198	0.942469	0.980754	0.996053	0.991622	0.988855	0.994635
1907	0.97715	0.987217	0.91392	0.961221	0.984141				0.991842	0.961337	0.944524	0.980256	0.996504	0.991009	0.987911	0.9943
1908	0.978578	0.986456	0.914817	0.963047	0.983897				0.991632	0.961753	0.948633	0.979593	0.996053	0.991009	0.989611	0.993294
1909	0.976198	0.987825	0.915713	0.961502	0.983165				0.991632	0.960921	0.943839	0.979095	0.995714	0.990601	0.990934	0.994467
1910	0.977388	0.98676	0.915355	0.962064	0.983409				0.993515	0.961475	0.942127	0.979427	0.99594	0.99244	0.9881	0.993796
1911	0.97715	0.987369	0.914637	0.961923	0.984019				0.992469	0.961475	0.943154	0.979593	0.995489	0.990601	0.988289	0.99212
1912	0.978339	0.987217	0.913741	0.960799	0.984019				0.990586	0.960782	0.949318	0.980754	0.996053	0.991418	0.988667	0.992455
1913	0.976436	0.98813	0.914099	0.962766	0.984507				0.992887	0.96009	0.946578	0.979925	0.997181	0.992031	0.989234	0.99212
1914	0.976911	0.987825	0.915534	0.96108	0.984385				0.992678	0.960782	0.941442	0.980422	0.996278	0.99244	0.990178	0.99279
1915	0.976198	0.986912	0.914996	0.962485	0.984385				0.990586	0.961337	0.942127	0.979095	0.996165	0.991622	0.987911	0.992623
1916	0.977625	0.987978	0.915892	0.961221	0.984019				0.991632	0.961337	0.945894	0.979261	0.996391	0.990397	0.987534	0.995641
1917	0.975959	0.987065	0.915175	0.962485	0.983775				0.991842	0.960921	0.946921	0.978431	0.996504	0.991622	0.988855	0.994802
1918	0.976436	0.987217	0.915713	0.961783	0.984507				0.991214	0.960505	0.942469	0.979095	0.996729	0.991827	0.989045	0.99279
1919	0.976673	0.98676	0.914996	0.961783	0.985239				0.99226	0.960644	0.941785	0.978597	0.996053	0.991622	0.989611	0.994132
1920	0.976673	0.98813	0.914996	0.961923	0.984019				0.992678	0.960644	0.944182	0.981584	0.995263	0.990805	0.988289	0.993461
1921	0.976198	0.987217	0.914458	0.961221	0.984019				0.993097	0.960644	0.947264	0.979095	0.996053	0.989784	0.987345	0.993294
1922	0.975722	0.987369	0.915713	0.961361	0.983409				0.992051	0.960505	0.944182	0.979261	0.996504	0.992848	0.988667	0.992287
1923	0.975722	0.987065	0.914817	0.961502	0.983165				0.991632	0.961198	0.942469	0.978597	0.996053	0.991827	0.988667	0.995138
1924	0.97715	0.987521	0.913741	0.961221	0.982921				0.992678	0.960921	0.943496	0.979427	0.996391	0.991622	0.989422	0.993126
1925	0.976436	0.987369	0.914458	0.962204	0.984385				0.991214	0.960505	0.946578	0.978265	0.995602	0.990192	0.988667	0.993294
1926	0.976436	0.986456	0.914099	0.961221	0.984141				0.991632	0.959951	0.943839	0.980588	0.996729	0.991214	0.986589	0.995976
1927	0.976673	0.986912	0.914099	0.961642	0.983653				0.992469	0.960782	0.942127	0.980256	0.996955	0.993461	0.988478	0.994802
1928	0.97715	0.986912	0.914637	0.961783	0.983531				0.992051	0.96106	0.942469	0.981086	0.995827	0.989988	0.989234	0.993294
1929	0.97715	0.987825	0.914099	0.961221	0.982799				0.99226	0.961337	0.945551	0.979427	0.995714	0.991009	0.989234	0.992287
1930	0.976673	0.985999	0.913561	0.961642	0.982921				0.992051	0.960228	0.944867	0.979593	0.995827	0.991214	0.988855	0.992958
1931	0.976436	0.987369	0.912485	0.960096	0.983043				0.994142	0.959812	0.943154	0.978265	0.996165	0.991827	0.986967	0.992287
1932	0.977388	0.98676	0.912126	0.962064	0.984019				0.992051	0.960228	0.942469	0.978929	0.996955	0.993053	0.9881	0.99212
1933	0.977388	0.986608	0.912844	0.960096	0.984141				0.991842	0.960782	0.944867	0.978929	0.996842	0.990397	0.989989	0.993294
1934	0.976911	0.986608	0.913561	0.961361	0.984141				0.992678	0.960782	0.944867	0.978929	0.995714	0.990805	0.989045	0.99279
1935	0.976436	0.986304	0.913561	0.96108	0.984629				0.990586	0.960367	0.942469	0.979758	0.996278	0.990397	0.987911	0.993461
1936	0.976911	0.987369	0.913023	0.961221	0.983653				0.991423	0.960782	0.941099	0.978597	0.996278	0.993053	0.987345	0.993629
1937	0.97715	0.985999	0.912844	0.961361	0.983897				0.99226	0.960367	0.944524	0.978431	0.995827	0.990601	0.987345	0.994802
1938	0.975722	0.986304	0.912485	0.960096	0.983043				0.991842	0.960367	0.944524	0.977602	0.996278	0.990397	0.990178	0.992623
1939	0.975484	0.986608	0.912844	0.962204	0.983165				0.991004	0.959674	0.944182	0.978431	0.995489	0.991009	0.989234	0.992623
1940	0.975722	0.987217	0.913202	0.960378	0.984385				0.992887	0.960228	0.942469	0.978099	0.996617	0.991827	0.9881	0.993629
1941	0.976673	0.986152	0.913202	0.961221	0.982921				0.992678	0.960505	0.942812	0.979427	0.996729	0.992031	0.988289	0.992623
1942	0.97477	0.986608	0.913023	0.960799	0.983165				0.990586	0.960367	0.943839	0.978265	0.995714	0.990397	0.987534	0.992958
1943	0.974293	0.987673	0.913023	0.96108	0.982921				0.991004	0.959951	0.943154	0.978763	0.996391	0.991009	0.9898	0.99279
1944	0.97477	0.985695	0.913023	0.960659	0.983409				0.992469	0.959951	0.942812	0.977602	0.996278	0.992235	0.989234	0.994467
1945	0.976673	0.986456	0.913561	0.960659	0.982921				0.991632	0.959674	0.942812	0.978265	0.996053	0.990805	0.987156	0.993965
1946	0.975959	0.985847	0.913382	0.960799	0.984019				0.991004	0.960228	0.943496	0.977436	0.996504	0.991009	0.9881	0.993629
1947	0.975484	0.986456	0.914279	0.960518	0.984385				0.991423	0.959951	0.941099	0.978929	0.99594	0.990601	0.986967	0.995305
1948	0.975959	0.985999	0.914458	0.960378	0.984019				0.992678	0.959951	0.942127	0.978929	0.995376	0.992644	0.988289	0.992958
1949	0.977864	0.986152	0.914817	0.960518	0.984019				0.992051	0.959674	0.943496	0.979758	0.996278	0.990805	0.990367	0.993461
1950	0.978102	0.985086	0.912844	0.960518	0.983043				0.993306	0.960228	0.944182	0.978099	0.996278	0.990601	0.987156	0.992623
1951	0.976436	0.986304	0.912306	0.960237	0.982799				0.992887	0.959397	0.941785	0.978431	0.995376	0.990805	0.988667	0.993294
1952	0.975484	0.985999	0.912126	0.960096	0.982677				0.99226	0.95912	0.943496	0.97644	0.996165	0.990192	0.987911	0.992455
1953	0.977864	0.985239	0.91392	0.96108	0.983531				0.990377	0.959397	0.944182	0.977767	0.995714	0.991827	0.988289	0.993126
1954	0.979292	0.985695	0.914099	0.960518	0.983409				0.991423	0.959397	0.943154	0.977269	0.996842	0.990397	0.989422	0.993294
1955	0.975959	0.985543	0.913023	0.960096	0.983165				0.992678	0.96009	0.940414	0.978597	0.996617	0.990805	0.987722	0.992455
1956	0.975484	0.985391	0.912844	0.96108	0.983531				0.990586	0.96009	0.941099	0.977767	0.994925	0.990805	0.987534	0.993126
1957	0.975959	0.984477	0.912126	0.960096	0.982677				0.990586	0.959674	0.943154	0.978929	0.99515	0.991827	0.988855	0.993294
1958	0.974293	0.987217	0.911588	0.960659	0.982677				0.991632	0.960367	0.944867	0.977269	0.996278	0.990805	0.988667	0.992455
1959	0.976673	0.985695	0.913202	0.959253	0.982555				0.992678	0.959258	0.942127	0.977767	0.996053	0.989579	0.989045	0.991449
1960	0.975245	0.985847	0.911768	0.960378	0.982799				0.991632	0.958427	0.941785	0.977269	0.996391	0.991214	0.9881	0.992958
1961	0.97477	0.985239	0.912306	0.960237	0.983287				0.991842	0.959535	0.943154	0.977767	0.995714	0.991418	0.987345	0.993796
1962	0.975007	0.985543	0.911768	0.959535	0.983897				0.992469	0.960505	0.944867	0.977104	0.995489	0.991418	0.988289	0.992287
1963	0.976911	0.986304	0.91105	0.960939	0.983897				0.990795	0.959674	0.940072	0.979261	0.996504	0.989988	0.988667	0.993965
1964	0.975484	0.984934	0.91123	0.959535	0.983165				0.991423	0.960228	0.940072	0.977104	0.995827	0.989171	0.986778	0.993629
1965	0.975722	0.985999	0.911409	0.961221	0.982799				0.991423	0.959258	0.941099	0.977436	0.99515	0.991827	0.988478	0.993796
1966	0.976436	0.985391	0.911588	0.959113	0.983043				0.990377	0.959258	0.945551	0.976772	0.99594	0.990192	0.987156	0.992623
1967	0.976911	0.985999	0.911588	0.960939	0.982921				0.991004	0.959535	0.942127	0.977104	0.995714	0.990192	0.988478	0.994132
1968	0.976673	0.985391	0.911947	0.959675	0.984019				0.991842	0.959951	0.940414	0.976606	0.996617	0.988762	0.988667	0.992958
1969	0.975484	0.986152	0.91105	0.960096	0.982799				0.993515	0.958565	0.93973	0.977934	0.996391	0.991009	0.987156	0.991449
1970	0.975959	0.986152	0.910512	0.959956	0.982799				0.992051	0.96009	0.942812	0.978265	0.995263	0.993257	0.987534	0.993294
1971	0.976911	0.985239	0.91123	0.960659	0.982189				0.99226	0.959674	0.945551	0.977767	0.996278	0.989784	0.9881	0.993294
1972	0.975959	0.985391	0.912306	0.960518	0.981457				0.991214	0.95912	0.940414	0.976938	0.996053	0.989579	0.989422	0.994635
1973	0.97477	0.984782	0.913561	0.959253	0.982311				0.98975	0.958704	0.938703	0.976274	0.99594	0.989784	0.988855	0.993294
1974	0.975007	0.986456	0.912485	0.960799	0.982311				0.991632	0.959397	0.941785	0.976274	0.995827	0.992031	0.987156	0.995641
1975	0.976198	0.984934	0.911947	0.959535	0.983287				0.991214	0.959258	0.945209	0.976274	0.995263	0.990601	0.9881	0.993796
1976	0.975245	0.984934	0.912485	0.959956	0.983409				0.990795	0.959674	0.941442	0.977934	0.995263	0.989171	0.988478	0.992455
1977	0.974055	0.985086	0.913382	0.960237	0.983409				0.991004	0.959397	0.938703	0.977602	0.997406	0.990397	0.989611	0.993126
1978	0.974293	0.985543	0.913023	0.959956	0.982799				0.99226	0.95912	0.941442	0.978763	0.995263	0.989784	0.988667	0.991952
1979	0.975007	0.984782	0.912306	0.959535	0.982555				0.991423	0.958288	0.946236	0.977269	0.995602	0.992644	0.987156	0.991449
1980	0.975484	0.984782	0.911409	0.960237	0.983043				0.990795	0.959258	0.942812	0.977602	0.996165	0.989171	0.986967	0.991784
1981	0.974055	0.985695	0.911768	0.959675	0.983043				0.991632	0.958288	0.937675	0.976108	0.996391	0.989988	0.989234	0.9943
1982	0.974531	0.984934	0.911947	0.960659	0.983653				0.991842	0.95912	0.940072	0.977436	0.996504	0.990601	0.987345	0.993629
1983	0.975245	0.984629	0.910692	0.958973	0.982555				0.990795	0.958704	0.944524	0.976108	0.995489	0.991214	0.988289	0.993294
1984	0.976673	0.983869	0.911409	0.96108	0.982311				0.989959	0.959535	0.942469	0.978265	0.994699	0.991009	0.987156	0.994132
1985	0.975484	0.98676	0.911768	0.959394	0.982067				0.991423	0.958704	0.93836	0.976274	0.995827	0.989171	0.987345	0.993126
1986	0.975007	0.985239	0.911768	0.960096	0.981945				0.990377	0.95912	0.939387	0.977269	0.996278	0.990192	0.989045	0.993126
1987	0.975484	0.984934	0.911947	0.959675	0.981823				0.990795	0.958565	0.943839	0.976274	0.995714	0.991622	0.987345	0.991449
1988	0.975959	0.985086	0.910871	0.958973	0.981945				0.991004	0.958704	0.942812	0.977269	0.99594	0.990192	0.986401	0.993126
1989	0.975722	0.984782	0.909974	0.961221	0.982433				0.991842	0.958427	0.940757	0.975777	0.99515	0.989988	0.987911	0.991449
1990	0.975007	0.985086	0.909795	0.958691	0.982555				0.991632	0.958149	0.938703	0.977269	0.995489	0.989171	0.987722	0.991952
1991	0.974531	0.984629	0.910333	0.960237	0.982189				0.991004	0.958842	0.940072	0.977269	0.997519	0.991827	0.989422	0.993796
1992	0.975959	0.985086	0.91123	0.958973	0.982189				0.991214	0.959674	0.941442	0.977602	0.995376	0.990192	0.987345	0.993965
1993	0.975245	0.984782	0.91123	0.960096	0.981945				0.989959	0.958288	0.940072	0.97644	0.995038	0.990601	0.986023	0.994467
1994	0.974293	0.985239	0.909974	0.959253	0.982555				0.991214	0.958149	0.938017	0.976606	0.995263	0.990397	0.987534	0.993965
1995	0.974293	0.984325	0.909974	0.959394	0.982921				0.990795	0.958565	0.938703	0.975777	0.995489	0.990805	0.988478	0.9943
1996	0.975484	0.985847	0.909974	0.959956	0.982677				0.989959	0.95912	0.942127	0.976108	0.996391	0.991214	0.988667	0.992455
1997	0.976198	0.985543	0.910512	0.958832	0.983409				0.991423	0.958288	0.940757	0.976606	0.996053	0.989171	0.9881	0.992287
[truncated: 28,003 more rows]
