# Supplementary material for: An Orai1 gain-of-function tubular aggregate myopathy mouse model phenocopies key features of the human disease
Source: EMBO J. 2024 Oct 17;43(23):5941–71. doi: 10.1038/s44318-024-00273-4 (PMC11612304; doi:10.1038/s44318-024-00273-4)
Supplement: Supplementary file 5 — Source data Fig. 3 [file 44318_2024_273_MOESM5_ESM.zip › Figure 3/3K/README.txt]

Raw data measured without any modification are shown in 'Raw data for SOL muscle 150Hz sustained stimulation (Used to plot traces)' and it is used to plot the traces shown in the manuscript. Based on these raw traces, we measured 1) the max force generated for each SOL muscle; 2) the time needed for each SOL to reduced its force generated to 50% of the max force. ; 3) rate of maximum decay during relaxation. 
