# Supplementary material for: An Orai1 gain-of-function tubular aggregate myopathy mouse model phenocopies key features of the human disease
Source: EMBO J. 2024 Oct 17;43(23):5941–71. doi: 10.1038/s44318-024-00273-4 (PMC11612304; doi:10.1038/s44318-024-00273-4)
Supplement: Supplementary file 6 — Source data Fig. 4 [file 44318_2024_273_MOESM6_ESM.zip]

Archive with 16 entries (8 files):
- Figure 4/
- Figure 4/4A/
- Figure 4/4A/Raw Slope data for HEK293 cells transfected with different ORAI1 constructs.xlsx
- Figure 4/4A/Representative traces of HEK293 cells transfected with WT OR G100S OR WT_G100S at 1_1 ratio.xlsx
- Figure 4/4B/
- Figure 4/4B/Representative traces of 2wks WT and GS constitutive calcium entry .xlsx
- Figure 4/4C/
- Figure 4/4C/Representative traces of 8M WT and GS constitutive calcium entry .xlsx
- Figure 4/4D/
- Figure 4/4D/Rate of constitutive calcium entry .xlsx
- Figure 4/4E/
- Figure 4/4E/Representative traces of 2wks WT and GS SOCE activity.xlsx
- Figure 4/4F/
- Figure 4/4F/Representative traces of 8M WT and GS SOCE activity.xlsx
- Figure 4/4G/
- Figure 4/4G/Rate of store operated calcium entry.xlsx
