# Supplementary material for: An Orai1 gain-of-function tubular aggregate myopathy mouse model phenocopies key features of the human disease
Source: EMBO J. 2024 Oct 17;43(23):5941–71. doi: 10.1038/s44318-024-00273-4 (PMC11612304; doi:10.1038/s44318-024-00273-4)
Supplement: Supplementary file 6 — Source data Fig. 4 [file 44318_2024_273_MOESM6_ESM.zip › Figure 4/4A/Raw Slope data for HEK293 cells transfected with different ORAI1 constructs.xlsx]

## Sheet: Sheet1
slope dF/dT (counts / sec x103)	HEK293 cells transfected with only WT ORAI1	HEK293 cells transfected with only GS ORAI1	HEK293 cells transfected with both WT and GS ORAI1
	0.054384	1.34264	0.110726
	0.010552	0.959345	0.129508
			0.172093
