# Supplementary material for: An Orai1 gain-of-function tubular aggregate myopathy mouse model phenocopies key features of the human disease
Source: EMBO J. 2024 Oct 17;43(23):5941–71. doi: 10.1038/s44318-024-00273-4 (PMC11612304; doi:10.1038/s44318-024-00273-4)
Supplement: Supplementary file 6 — Source data Fig. 4 [file 44318_2024_273_MOESM6_ESM.zip › Figure 4/4A/Representative traces of HEK293 cells transfected with WT OR G100S OR WT_G100S at 1_1 ratio.xlsx]

## Sheet: Sheet1
Time (sec)	WT-HEK293 relative flurescence	G100S-HEK293 relative flurescence	WT+G100S-HEK293 relative flurescence
0.1	1	1	1
0.2	1.00169	0.999547	1.00169
0.3	1.00173	0.997616	1.00121
0.4	1.00144	0.994687	1.00359
0.5	1.00171	0.995382	1.00409
0.6	1.00238	0.994473	1.00599
0.7	1.00289	0.99499	1.00503
0.8	1.00241	0.994811	1.00434
0.9	1.00255	0.995237	1.00202
1	1.00207	0.994128	1.0007
1.1	1.0027	0.996023	0.999708
1.2	1.00452	0.993622	1.00165
1.3	1.00503	0.996539	1.00021
1.4	1.00716	0.999265	0.999223
1.5	1.00406	0.993825	1.00005
1.6	1.00233	0.99424	0.999371
1.7	1.00023	0.996585	1.00203
1.8	1.00118	0.991291	1.00076
1.9	1.00257	0.995564	1.00299
2	1.00223	0.994229	1.00213
2.1	1.00072	0.992187	1.00084
2.2	1.00228	0.993307	1.00181
2.3	1.00162	0.995798	1.00256
2.4	1.00166	0.996854	1.00145
2.5	1.0028	1.00025	1.00296
2.6	1.00192	0.997942	1.00161
2.7	1.00335	0.999636	0.999976
2.8	1.00356	0.997391	0.99904
2.9	1.00089	0.996975	0.998779
3	0.997411	0.999826	1.00197
3.1	0.994343	0.99784	1.00485
3.2	0.99011	0.998233	1.0031
3.3	0.986694	0.995766	1.00305
3.4	0.98876	0.992333	1.00151
3.5	0.992363	0.99423	0.999811
3.6	0.994615	0.997742	0.998391
3.7	0.996696	0.996968	0.999345
3.8	0.99605	0.998325	0.996339
3.9	0.99486	1.00164	0.99806
4	0.995855	0.99948	0.996853
4.1	0.997504	1.00275	0.998267
4.2	0.996756	1.00263	0.996095
4.3	1.00049	0.998973	0.997049
4.4	0.996153	1.00006	0.996788
4.5	0.993204	1.00096	0.99383
4.6	0.994317	0.997672	0.996372
4.7	0.990246	1.00098	0.994865
4.8	0.988521	1.0002	0.992996
4.9	0.992081	0.996135	0.995505
5	0.993093	0.99609	0.993454
5.1	0.992796	0.993241	0.993256
5.2	0.990926	0.996249	0.994052
5.3	0.988913	0.99636	0.993588
5.4	0.990222	0.997314	0.995084
5.5	0.989918	0.996697	0.994171
5.6	0.988118	0.988428	0.995575
5.7	0.987531	0.987642	0.994393
5.8	0.982443	0.98587	0.993291
5.9	0.977071	0.989022	0.995592
6	0.978455	0.993499	0.994599
6.1	0.979465	0.990728	0.996135
6.2	0.980162	0.99121	0.995147
6.3	0.980256	0.988765	0.993983
6.4	0.981912	0.984984	0.994453
6.5	0.981819	0.983515	0.995318
6.6	0.983637	0.982202	0.993177
6.7	0.984903	0.984198	0.992446
6.8	0.984402	0.985476	0.992073
6.9	0.984607	0.986856	0.98966
7	0.983808	0.98984	0.990093
7.1	0.980835	0.992364	0.989841
7.2	0.980003	0.991534	0.989028
7.3	0.979322	0.991075	0.990363
7.4	0.977725	0.992645	0.991206
7.5	0.97882	0.989952	0.993016
7.6	0.977844	0.985322	0.995814
7.7	0.977479	0.98466	0.995419
7.8	0.977096	0.983684	0.996797
7.9	0.976358	0.979736	0.995016
8	0.976654	0.98329	0.991027
8.1	0.976628	0.98284	0.988999
8.2	0.978837	0.985297	0.987915
8.3	0.978582	0.9879	0.988454
8.4	0.978217	0.98615	0.990337
8.5	0.978846	0.988282	0.989077
8.6	0.978973	0.987743	0.989071
8.7	0.977827	0.986352	0.990534
8.8	0.974991	0.990098	0.99118
8.9	0.972749	0.990255	0.990945
9	0.971483	0.991803	0.99174
9.1	0.973071	0.991366	0.989829
9.2	0.97313	0.98826	0.991309
9.3	0.975304	0.99047	0.990023
9.4	0.978132	0.984896	0.989938
9.5	0.977733	0.983236	0.988471
9.6	0.977181	0.987879	0.987573
9.7	0.976849	0.986712	0.990012
9.8	0.975413	0.988394	0.990039
9.9	0.977036	0.986981	0.990726
10	0.97572	0.981193	0.988314
10.1	0.975312	0.978468	0.984743
10.2	0.973495	0.978783	0.983841
10.3	0.973334	0.979961	0.983147
10.4	0.976502	0.98328	0.98477
10.5	0.976553	0.988865	0.987129
10.6	0.976273	0.988068	0.987102
10.7	0.973334	0.990614	0.988368
10.8	0.969164	0.992859	0.988229
10.9	0.970395	0.993442	0.986253
11	0.971304	0.993465	0.98461
11.1	0.972909	0.998816	0.982651
11.2	0.976051	1.00158	0.981669
11.3	0.973384	0.998031	0.981333
11.4	0.972358	0.997627	0.980368
11.5	0.973674	0.993049	0.979935
11.6	0.975298	0.995271	0.980431
11.7	0.973634	0.996977	0.980201
11.8	0.974159	0.997392	0.981871
11.9	0.972163	0.993858	0.980863
12	0.967654	0.992263	0.98049
12.1	0.969547	0.989963	0.977973
12.2	0.968817	0.990659	0.979894
12.3	0.966815	0.989078	0.980359
12.4	0.96864	0.98633	0.981367
12.5	0.964939	0.990122	0.983489
12.6	0.963488	0.988899	0.983179
12.7	0.964701	0.988023	0.980564
12.8	0.965083	0.990458	0.978639
12.9	0.967552	0.991075	0.976794
13	0.973368	0.993655	0.976954
13.1	0.97376	0.992209	0.977402
13.2	0.975109	0.991434	0.976889
13.3	0.973565	0.988843	0.975118
13.4	0.974814	0.984367	0.974185
13.5	0.970619	0.987003	0.973167
13.6	0.969795	0.984289	0.973737
13.7	0.968174	0.982394	0.975604
13.8	0.965421	0.980094	0.974126
13.9	0.966958	0.973646	0.9745
14	0.969089	0.972356	0.9725
14.1	0.970735	0.974958	0.972586
14.2	0.969903	0.973837	0.971854
14.3	0.972493	0.979152	0.97291
14.4	0.971347	0.979342	0.973891
14.5	0.971686	0.975328	0.971475
14.6	0.969945	0.971616	0.970553
14.7	0.964793	0.968903	0.968414
14.8	0.963731	0.97026	0.968874
14.9	0.962194	0.968544	0.970767
15	0.960776	0.970337	0.972137
15.1	0.962118	0.973286	0.971349
15.2	0.963706	0.97018	0.970213
15.3	0.961941	0.969384	0.967723
15.4	0.961534	0.968745	0.966245
15.5	0.962383	0.96731	0.965359
15.6	0.961584	0.966402	0.965109
15.7	0.964156	0.968263	0.96632
15.8	0.963825	0.971716	0.966431
15.9	0.962349	0.975731	0.968096
16	0.962153	0.97535	0.96882
16.1	0.960022	0.975316	0.966874
16.2	0.963469	0.978266	0.964586
16.3	0.960531	0.975238	0.964943
16.4	0.962806	0.974083	0.963429
16.5	0.961635	0.973367	0.962689
16.6	0.960098	0.968533	0.963585
16.7	0.961762	0.969565	0.963777
16.8	0.958741	0.967636	0.967012
16.9	0.95711	0.969945	0.968841
17	0.960634	0.967177	0.96923
17.1	0.962646	0.961099	0.969412
17.2	0.964614	0.959093	0.967535
17.3	0.968282	0.958576	0.966617
17.4	0.96593	0.960112	0.965802
17.5	0.965964	0.965876	0.965204
17.6	0.967035	0.96775	0.963941
17.7	0.964165	0.970128	0.964016
17.8	0.965931	0.966978	0.962375
17.9	0.963486	0.963929	0.962967
18	0.962407	0.963692	0.964524
18.1	0.964716	0.963772	0.962823
18.2	0.967008	0.961842	0.961597
18.3	0.96705	0.961248	0.960466
18.4	0.966805	0.961963	0.959096
18.5	0.966729	0.962455	0.962114
18.6	0.964174	0.963745	0.964779
18.7	0.963987	0.966637	0.966624
18.8	0.964886	0.965886	0.967861
18.9	0.964742	0.96732	0.968116
19	0.966211	0.966076	0.967466
19.1	0.967289	0.967063	0.965851
19.2	0.967655	0.966536	0.965514
19.3	0.970966	0.966145	0.965083
19.4	0.966924	0.967961	0.965381
19.5	0.968291	0.967635	0.964215
19.6	0.968622	0.965931	0.96396
19.7	0.965957	0.965248	0.964206
19.8	0.96751	0.964764	0.961657
19.9	0.965412	0.965674	0.961518
20	0.963122	0.966526	0.962723
20.1	0.962586	0.967377	0.965409
20.2	0.962959	0.969239	0.968182
20.3	0.964734	0.966782	0.968145
20.4	0.968561	0.965337	0.965985
20.5	0.96941	0.96277	0.964716
20.6	0.97104	0.960988	0.961548
20.7	0.969368	0.960338	0.962689
20.8	0.963943	0.962312	0.964891
20.9	0.965574	0.966191	0.96591
21	0.965202	0.965585	0.967675
21.1	0.966696	0.964957	0.967957
21.2	0.971222	0.96323	0.965436
21.3	0.970992	0.959766	0.965377
21.4	0.970822	0.962884	0.964107
21.5	0.968165	0.961562	0.964229
21.6	0.967314	0.96053	0.966766
21.7	0.967543	0.961382	0.966574
21.8	0.966881	0.958277	0.968634
21.9	0.969199	0.95543	0.967941
22	0.970456	0.958622	0.967658
22.1	0.971883	0.958702	0.966929
22.2	0.97286	0.960877	0.967354
22.3	0.971399	0.962154	0.965903
22.4	0.971731	0.963668	0.965312
22.5	0.972554	0.962961	0.966062
22.6	0.970567	0.959978	0.964341
22.7	0.970804	0.958901	0.964028
22.8	0.969139	0.959059	0.96422
22.9	0.96778	0.955707	0.965052
23	0.968536	0.955718	0.96821
23.1	0.970047	0.958262	0.968455
23.2	0.968036	0.959361	0.971601
23.3	0.968461	0.95686	0.972545
23.4	0.964616	0.956973	0.973717
23.5	0.96022	0.953499	0.975748
23.6	0.962555	0.95359	0.976954
23.7	0.961925	0.952727	0.974591
23.8	0.968769	0.953668	0.973765
23.9	0.969328	0.955159	0.975168
24	0.972225	0.956425	0.97526
24.1	0.970654	0.953846	0.97735
24.2	0.968852	0.950059	0.977361
24.3	0.970661	0.949353	0.979376
24.4	0.966677	0.949164	0.978303
24.5	0.967425	0.948906	0.97777
24.6	0.965354	0.949633	0.977177
24.7	0.965219	0.947853	0.974719
24.8	0.963341	0.937678	0.972266
24.9	0.964861	0.9319	0.972478
25	0.966168	0.924002	0.970499
25.1	0.969038	0.915042	0.969055
25.2	0.97302	0.908382	0.967183
25.3	0.97499	0.898095	0.967823
25.4	0.974804	0.888202	0.967754
25.5	0.974057	0.883861	0.966074
25.6	0.96886	0.876177	0.965962
25.7	0.967706	0.867713	0.961853
25.8	0.966177	0.859314	0.957987
25.9	0.96819	0.846599	0.957119
26	0.972079	0.841625	0.95316
26.1	0.971374	0.835814	0.952996
26.2	0.974752	0.825354	0.953295
26.3	0.97128	0.819356	0.951164
26.4	0.969751	0.813436	0.952139
26.5	0.971781	0.803365	0.949838
26.6	0.969386	0.792202	0.949103
26.7	0.970872	0.779344	0.94563
26.8	0.971662	0.766256	0.941689
26.9	0.96919	0.755793	0.939142
27	0.97212	0.74354	0.937406
27.1	0.972214	0.733985	0.937608
27.2	0.973913	0.725112	0.93763
27.3	0.973796	0.71768	0.936129
27.4	0.974424	0.714092	0.933804
27.5	0.971529	0.70555	0.931495
27.6	0.970144	0.69673	0.932638
27.7	0.971637	0.687066	0.930302
27.8	0.971068	0.674086	0.926885
27.9	0.972487	0.662526	0.926294
28	0.977114	0.650989	0.925028
28.1	0.977735	0.638844	0.924437
28.2	0.976555	0.627182	0.924065
28.3	0.979571	0.616956	0.923416
28.4	0.978322	0.606521	0.919327
28.5	0.978671	0.59458	0.916945
28.6	0.977014	0.583641	0.917429
28.7	0.975493	0.574413	0.918062
28.8	0.973599	0.564412	0.917663
28.9	0.972876	0.556256	0.919715
29	0.971967	0.544398	0.919523
29.1	0.974328	0.534526	0.918587
29.2	0.97313	0.522495	0.918352
29.3	0.971449	0.510145	0.913367
29.4	0.971102	0.503107	0.913979
29.5	0.969038	0.49206	0.911879
29.6	0.970109	0.481782	0.909174
29.7	0.970737	0.471895	0.911427
29.8	0.973828	0.462129	0.909916
29.9	0.976944	0.449069	0.905966
30	0.972274	0.43817	0.90672
30.1	0.976656	0.426854	0.906874
30.2	0.974311	0.416867	0.906641
30.3	0.971518	0.406319	0.906879
30.4	0.976783	0.398781	0.905765
30.5	0.976332	0.389953	0.905919
30.6	0.975653	0.378429	0.904591
30.7	0.97634	0.367077	0.902268
30.8	0.975541	0.356851	0.900977
30.9	0.975932	0.345812	0.898825
31	0.975253	0.338241	0.894252
31.1	0.976501	0.329579	0.894135
31.2	0.975278	0.320379	0.893481
31.3	0.97634	0.313144	0.893302
31.4	0.975159	0.307145	0.893901
31.5	0.972935	0.298689	0.893391
31.6	0.968581	0.293927	0.893603
31.7	0.965073	0.287865	0.891468
31.8	0.96549	0.283534	0.89176
31.9	0.967545	0.280922	0.891277
32	0.971212	0.277804	0.888228
32.1	0.973921	0.273981	0.888032
32.2	0.97528	0.269508	0.886312
32.3	0.97358	0.268142	0.887517
32.4	0.974777	0.26617	0.887198
32.5	0.977488	0.265631	0.887018
32.6	0.977802	0.264706	0.886105
32.7	0.976749	0.263351	0.883477
32.8	0.974414	0.261787	0.882676
32.9	0.970175	0.260697	0.88266
33	0.969827	0.261181	0.881608
33.1	0.970973	0.259276	0.883253
33.2	0.972832	0.257316	0.883402
33.3	0.971958	0.254166	0.880966
33.4	0.971457	0.253902	0.878822
33.5	0.970923	0.253373	0.877559
33.6	0.970371	0.255322	0.874544
33.7	0.971721	0.256368	0.876057
33.8	0.972138	0.256104	0.876035
33.9	0.968809	0.256104	0.875303
34	0.9697	0.256148	0.875202
34.1	0.966473	0.253142	0.871754
34.2	0.96796	0.251502	0.872253
34.3	0.969734	0.249608	0.872253
34.4	0.968503	0.24778	0.869209
34.5	0.97032	0.247901	0.869585
34.6	0.972138	0.249013	0.86706
34.7	0.973139	0.250026	0.86896
34.8	0.972291	0.250389	0.869362
34.9	0.970491	0.250411	0.866971
35	0.969565	0.248672	0.865719
35.1	0.967739	0.247164	0.863157
35.2	0.968444	0.247032	0.866106
35.3	0.969046	0.245964	0.865931
35.4	0.96767	0.247802	0.86644
35.5	0.968561	0.247802	0.864323
35.6	0.968468	0.246216	0.863899
35.7	0.964376	0.247416	0.861433
35.8	0.966067	0.246712	0.859238
35.9	0.962408	0.2468	0.859885
36	0.961304	0.244709	0.858346
36.1	0.961227	0.243708	0.859969
36.2	0.962687	0.243664	0.859052
36.3	0.96503	0.241561	0.856556
36.4	0.963868	0.242056	0.855252
36.5	0.960778	0.242661	0.853142
36.6	0.959954	0.243156	0.854869
36.7	0.960532	0.244697	0.854112
36.8	0.963137	0.244829	0.852172
36.9	0.965497	0.241164	0.851033
37	0.966635	0.240602	0.848865
37.1	0.965565	0.2397	0.848796
37.2	0.965446	0.239524	0.850169
37.3	0.962587	0.241978	0.846593
37.4	0.962077	0.242011	0.844409
37.5	0.961194	0.243079	0.841258
37.6	0.960872	0.242408	0.838864
37.7	0.962111	0.240492	0.839112
37.8	0.961439	0.240966	0.839118
37.9	0.95835	0.240867	0.842216
38	0.956465	0.240063	0.843017
38.1	0.956092	0.239457	0.843107
38.2	0.955209	0.238467	0.841566
38.3	0.957025	0.238984	0.837159
38.4	0.956211	0.238258	0.835369
38.5	0.957339	0.239656	0.831129
38.6	0.959877	0.239711	0.827386
38.7	0.956492	0.240085	0.827662
38.8	0.955404	0.239017	0.827593
38.9	0.953707	0.237487	0.829366
39	0.950246	0.237531	0.831589
39.1	0.949177	0.236794	0.829001
39.2	0.945401	0.236959	0.82708
39.3	0.945079	0.236365	0.827799
39.4	0.949278	0.236706	0.823278
39.5	0.950745	0.236331	0.821458
39.6	0.952137	0.23533	0.821374
39.7	0.952824	0.234747	0.81949
39.8	0.953588	0.234307	0.818321
39.9	0.953341	0.234098	0.818099
40	0.951805	0.234736	0.818601
40.1	0.947682	0.235463	0.817178
40.2	0.949422	0.234307	0.816649
40.3	0.946961	0.233536	0.815924
40.4	0.949117	0.23259	0.815881
40.5	0.951832	0.233591	0.816865
40.6	0.954378	0.233096	0.813327
40.7	0.954225	0.233614	0.813243
40.8	0.953742	0.235088	0.810937
40.9	0.954598	0.234384	0.811059
41	0.949728	0.235562	0.81144
41.1	0.947267	0.234263	0.809716
41.2	0.9477	0.233074	0.808294
41.3	0.944975	0.233151	0.805688
41.4	0.948148	0.231765	0.805248
41.5	0.951543	0.231754	0.80335
41.6	0.948276	0.232348	0.803524
41.7	0.95111	0.229938	0.802499
41.8	0.948428	0.232128	0.799512
41.9	0.950211	0.23259	0.798883
42	0.953172	0.233624	0.797805
42.1	0.953444	0.235143	0.796923
42.2	0.956669	0.234955	0.795676
42.3	0.954012	0.232733	0.794789
42.4	0.951135	0.231313	0.794377
42.5	0.949074	0.230796	0.792803
42.6	0.944458	0.230367	0.794202
42.7	0.943278	0.231138	0.791423
42.8	0.942065	0.233108	0.789199
42.9	0.944679	0.233427	0.787229
43	0.947037	0.233504	0.785455
43.1	0.947063	0.232887	0.786126
43.2	0.950457	0.232271	0.786025
43.3	0.949752	0.231049	0.787018
43.4	0.950508	0.23215	0.788147
43.5	0.950397	0.23291	0.786315
43.6	0.950864	0.232789	0.786902
43.7	0.952459	0.232392	0.785476
43.8	0.952391	0.231743	0.783459
43.9	0.952866	0.229519	0.783221
44	0.949388	0.229894	0.778385
44.1	0.948269	0.229145	0.775788
44.2	0.947403	0.2293	0.777799
44.3	0.946097	0.228562	0.777836
44.4	0.946444	0.230796	0.77868
44.5	0.946638	0.232667	0.779271
44.6	0.946919	0.23259	0.778353
44.7	0.946681	0.235429	0.775856
44.8	0.948141	0.234087	0.77423
44.9	0.945766	0.23357	0.775091
45	0.947597	0.234263	0.773644
45.1	0.947275	0.230631	0.77308
45.2	0.946019	0.229365	0.774605
45.3	0.946943	0.228078	0.773164
45.4	0.945654	0.226317	0.771576
45.5	0.945358	0.228661	0.77061
45.6	0.944756	0.231071	0.769264
45.7	0.943313	0.232766	0.766267
45.8	0.943542	0.23346	0.769201
45.9	0.94562	0.23357	0.769191
46	0.943381	0.231269	0.768827
46.1	0.943458	0.228419	0.768689
46.2	0.944382	0.227627	0.766916
46.3	0.945681	0.227572	0.766494
46.4	0.948149	0.227021	0.764226
46.5	0.949226	0.229728	0.762728
46.6	0.947377	0.229112	0.763477
46.7	0.94697	0.230851	0.762116
46.8	0.945748	0.231764	0.763276
46.9	0.943729	0.231687	0.763645
47	0.948023	0.233261	0.764484
47.1	0.947462	0.231588	0.765011
47.2	0.948497	0.232557	0.763228
47.3	0.947767	0.232645	0.762078
47.4	0.945544	0.23062	0.761234
47.5	0.945255	0.231324	0.759769
47.6	0.946283	0.231357	0.760539
47.7	0.945248	0.230543	0.763108
47.8	0.944985	0.229277	0.762802
47.9	0.945571	0.228914	0.761304
48	0.944162	0.22821	0.760102
48.1	0.946259	0.227198	0.754676
48.2	0.946369	0.225954	0.752308
48.3	0.944477	0.224799	0.751792
48.4	0.946861	0.225316	0.751544
48.5	0.945265	0.227418	0.752572
48.6	0.948235	0.227726	0.753115
48.7	0.948507	0.228188	0.74962
48.8	0.945062	0.228199	0.750004
48.9	0.944756	0.226713	0.749049
49	0.940504	0.226614	0.746377
49.1	0.942863	0.227704	0.746804
49.2	0.945179	0.227759	0.746488
49.3	0.941446	0.227891	0.744169
49.4	0.943677	0.227671	0.745724
49.5	0.942719	0.22734	0.74506
49.6	0.940861	0.227098	0.744781
49.7	0.942642	0.226482	0.745307
49.8	0.942667	0.226516	0.743231
49.9	0.942946	0.226714	0.743873
50	0.947164	0.227638	0.744448
50.1	0.946672	0.227054	0.744353
50.2	0.946537	0.22722	0.743953
50.3	0.94927	0.227142	0.743037
50.4	0.946495	0.226527	0.741761
50.5	0.948319	0.226494	0.740623
50.6	0.948463	0.225503	0.740544
50.7	0.942142	0.22634	0.740086
50.8	0.942312	0.2258	0.738739
50.9	0.938425	0.225393	0.737822
51	0.938282	0.224711	0.73543
51.1	0.941276	0.224051	0.734239
51.2	0.939631	0.225129	0.734891
51.3	0.941429	0.226361	0.733375
51.4	0.944041	0.226526	0.734218
51.5	0.940156	0.228485	0.734502
51.6	0.939494	0.227396	0.734871
51.7	0.939902	0.226031	0.733507
51.8	0.93863	0.225591	0.732106
51.9	0.939741	0.225173	0.731848
52	0.940063	0.224216	0.732233
52.1	0.938163	0.225261	0.732611
52.2	0.940801	0.22602	0.732627
52.3	0.938002	0.22635	0.733217
52.4	0.938666	0.226669	0.731452
52.5	0.938038	0.22503	0.731574
52.6	0.938403	0.225261	0.729146
52.7	0.9411	0.225569	0.728198
52.8	0.938664	0.225547	0.730501
52.9	0.940105	0.226449	0.731565
53	0.940045	0.224854	0.730444
53.1	0.93885	0.223709	0.728753
53.2	0.938561	0.224788	0.726277
53.3	0.939258	0.225448	0.724824
53.4	0.937596	0.2258	0.724913
53.5	0.936112	0.22755	0.723451
53.6	0.936494	0.225833	0.722957
53.7	0.932787	0.226482	0.722911
53.8	0.932922	0.226791	0.722616
53.9	0.933177	0.227286	0.722325
54	0.932743	0.228001	0.721698
54.1	0.935101	0.22799	0.720871
54.2	0.934007	0.228485	0.72024
54.3	0.93818	0.227605	0.719314
54.4	0.938935	0.225591	0.718276
54.5	0.93818	0.225965	0.717945
54.6	0.940343	0.224711	0.717366
54.7	0.938281	0.224106	0.717145
54.8	0.935958	0.223523	0.718592
54.9	0.937052	0.224282	0.71824
55	0.941006	0.224513	0.71643
55.1	0.94205	0.223985	0.717278
55.2	0.939811	0.22284	0.71601
55.3	0.937139	0.223974	0.713305
55.4	0.932695	0.22338	0.713025
55.5	0.930361	0.22656	0.711468
55.6	0.934983	0.228254	0.710406
55.7	0.936467	0.22832	0.711358
55.8	0.938401	0.227726	0.713283
55.9	0.941777	0.225668	0.714005
56	0.941403	0.226603	0.714342
56.1	0.944517	0.227528	0.714425
56.2	0.943609	0.225888	0.713725
56.3	0.942185	0.227022	0.710238
56.4	0.941116	0.226879	0.710496
56.5	0.93763	0.224777	0.710202
56.6	0.93667	0.225998	0.709419
56.7	0.9355	0.225261	0.709855
56.8	0.936365	0.223423	0.710359
56.9	0.938613	0.223214	0.711127
57	0.943134	0.222752	0.7112
57.1	0.945637	0.22328	0.711631
57.2	0.943864	0.221641	0.710295
57.3	0.94322	0.223699	0.708365
57.4	0.941057	0.222313	0.709007
57.5	0.938206	0.222181	0.706666
57.6	0.939224	0.221422	0.705988
57.7	0.939342	0.221245	0.705493
57.8	0.940692	0.221586	0.703107
57.9	0.941591	0.224392	0.703117
58	0.941353	0.225459	0.702344
58.1	0.943703	0.224535	0.700735
58.2	0.943686	0.223104	0.69786
58.3	0.943228	0.221102	0.700032
58.4	0.946435	0.220706	0.698565
58.5	0.942719	0.222378	0.698429
58.6	0.944059	0.224667	0.697813
58.7	0.942617	0.225646	0.697103
58.8	0.942805	0.224106	0.696693
58.9	0.944153	0.223028	0.69706
59	0.942744	0.221366	0.697481
59.1	0.943432	0.221663	0.69571
59.2	0.94484	0.220563	0.694748
59.3	0.94495	0.222323	0.694627
59.4	0.943339	0.222004	0.694674
59.5	0.944255	0.223831	0.697266
59.6	0.943745	0.226262	0.695179
59.7	0.94221	0.226812	0.694979
59.8	0.942396	0.226328	0.694696
59.9	0.936797	0.224205	0.694107
60	0.935271	0.222059	0.693486
60.1	0.935949	0.221388	0.694679
60.2	0.937129	0.221795	0.695814
60.3	0.940964	0.222224	0.696818
60.4	0.9416	0.223038	0.695862
60.5	0.940242	0.221223	0.694448
60.6	0.942694	0.221949	0.69479
60.7	0.940648	0.221113	0.693145
60.8	0.941268	0.222918	0.692445
60.9	0.938511	0.223534	0.691547
61	0.934542	0.223985	0.689918
61.1	0.93248	0.223808	0.687233
61.2	0.931607	0.221465	0.688106
61.3	0.92758	0.221641	0.689188
61.4	0.928784	0.220783	0.68831
61.5	0.92713	0.221179	0.688626
61.6	0.92462	0.22327	0.688063
61.7	0.926477	0.223204	0.687075
61.8	0.928266	0.225701	0.686365
61.9	0.927172	0.226812	0.686686
62	0.927494	0.224612	0.688578
62.1	0.924526	0.224457	0.689355
62.2	0.925968	0.223852	0.690958
62.3	0.92629	0.224446	0.690754
62.4	0.92507	0.224865	0.68984
62.5	0.928444	0.223984	0.68859
62.6	0.928359	0.222851	0.685679
62.7	0.928511	0.221674	0.686336
62.8	0.931852	0.21998	0.685736
62.9	0.930928	0.221399	0.685174
63	0.930826	0.221168	0.685249
63.1	0.929538	0.222444	0.683635
63.2	0.925535	0.222686	0.682354
63.3	0.923042	0.223534	0.684139
63.4	0.923619	0.224304	0.683293
63.5	0.924611	0.224084	0.683462
63.6	0.926239	0.223325	0.682858
63.7	0.928655	0.222246	0.68175
63.8	0.923756	0.222742	0.679256
63.9	0.920696	0.223291	0.679229
64	0.919237	0.222114	0.677155
64.1	0.916431	0.22273	0.677985
64.2	0.919	0.221707	0.675532
64.3	0.919686	0.22174	0.674119
64.4	0.919178	0.222874	0.674633
64.5	0.918771	0.222104	0.670434
64.6	0.917058	0.222676	0.671227
64.7	0.917745	0.22404	0.670103
64.8	0.921263	0.222236	0.672036
64.9	0.923307	0.22239	0.673328
65	0.920468	0.222489	0.676205
65.1	0.922393	0.221455	0.676556
65.2	0.922579	0.222005	0.675228
65.3	0.91928	0.220981	0.671889
65.4	0.92089	0.220321	0.669033
65.5	0.919127	0.218583	0.670587
65.6	0.916142	0.216559	0.669008
65.7	0.91538	0.218121	0.669764
65.8	0.915626	0.218385	0.670079
65.9	0.915379	0.220849	0.668114
66	0.916803	0.223885	0.666472
66.1	0.917252	0.224359	0.667332
66.2	0.916346	0.223489	0.667048
66.3	0.917058	0.223786	0.668077
66.4	0.918194	0.221267	0.670554
66.5	0.914685	0.220629	0.670324
66.6	0.914185	0.21999	0.668933
66.7	0.913151	0.219826	0.668392
66.8	0.908863	0.221366	0.666938
66.9	0.910557	0.221685	0.666104
67	0.913108	0.222719	0.66603
67.1	0.914651	0.222939	0.665123
67.2	0.912229	0.224249	0.66176
67.3	0.912805	0.224392	0.659798
67.4	0.90939	0.225151	0.660133
67.5	0.910559	0.223809	0.661078
67.6	0.913482	0.222961	0.660668
67.7	0.912574	0.224029	0.661382
67.8	0.909846	0.223336	0.661928
67.9	0.908727	0.223259	0.662762
68	0.909092	0.224128	0.66357
68.1	0.909142	0.224865	0.664152
68.2	0.910693	0.223875	0.663171
68.3	0.912083	0.22481	0.663459
68.4	0.912524	0.225514	0.663265
68.5	0.911557	0.223941	0.661865
68.6	0.910337	0.224403	0.660941
68.7	0.907151	0.222378	0.659483
68.8	0.905719	0.221542	0.657306
68.9	0.905914	0.220519	0.656251
69	0.907186	0.220001	0.657442
69.1	0.910203	0.219682	0.656382
69.2	0.910373	0.221333	0.658916
69.3	0.909118	0.222499	0.659803
69.4	0.90716	0.221916	0.661183
69.5	0.903779	0.222125	0.663072
69.6	0.902262	0.2213	0.661697
69.7	0.90177	0.22064	0.661114
69.8	0.905134	0.219903	0.65749
69.9	0.904498	0.219936	0.655208
70	0.905185	0.21866	0.652224
70.1	0.904524	0.216438	0.650446
70.2	0.903796	0.217725	0.652513
70.3	0.901219	0.218143	0.651956
70.4	0.899296	0.220024	0.651459
70.5	0.90005	0.220959	0.651989
70.6	0.901838	0.219408	0.649991
70.7	0.904313	0.219463	0.650395
70.8	0.907465	0.221201	0.650604
70.9	0.904788	0.2213	0.650551
71	0.900789	0.222389	0.650803
71.1	0.901669	0.222488	0.651852
71.2	0.900119	0.223468	0.651579
71.3	0.905076	0.222555	0.651143
71.4	0.905814	0.221334	0.650824
71.5	0.904263	0.223952	0.648978
71.6	0.902527	0.221322	0.647221
71.7	0.897181	0.22371	0.64774
71.8	0.896731	0.224172	0.648773
71.9	0.895096	0.222312	0.648931
72	0.897426	0.222774	0.650929
72.1	0.899688	0.22108	0.651878
72.2	0.898806	0.220277	0.652329
72.3	0.902729	0.220607	0.651244
72.4	0.900061	0.220344	0.647884
72.5	0.897637	0.223501	0.646521
72.6	0.897959	0.222213	0.645226
72.7	0.897349	0.222092	0.644649
72.8	0.900042	0.221267	0.646111
72.9	0.89891	0.22054	0.646834
73	0.901248	0.220474	0.645156
73.1	0.898147	0.220651	0.644228
73.2	0.898555	0.221685	0.643332
73.3	0.903728	0.222819	0.643982
73.4	0.905634	0.221058	0.645292
73.5	0.908879	0.222159	0.644685
73.6	0.906702	0.223248	0.645911
73.7	0.90466	0.223853	0.644517
73.8	0.900068	0.223864	0.642416
73.9	0.895704	0.222675	0.64252
74	0.897042	0.223985	0.64089
74.1	0.898161	0.219892	0.639454
74.2	0.898653	0.220706	0.639915
74.3	0.900085	0.220563	0.639123
74.4	0.901754	0.220971	0.639333
74.5	0.898501	0.222995	0.639186
74.6	0.898051	0.224183	0.639805
74.7	0.896993	0.225008	0.641084
74.8	0.894773	0.223071	0.639684
74.9	0.897247	0.223698	0.638715
75	0.896808	0.222917	0.640161
75.1	0.897993	0.222972	0.640895
75.2	0.898027	0.222752	0.639916
75.3	0.89076	0.224172	0.641321
75.4	0.89186	0.223765	0.639963
75.5	0.889583	0.223478	0.639973
75.6	0.888735	0.223886	0.64177
75.7	0.891818	0.224006	0.639302
75.8	0.891326	0.223434	0.638165
75.9	0.890767	0.221751	0.637662
76	0.892706	0.22064	0.636415
76.1	0.89274	0.220739	0.638794
76.2	0.893689	0.22163	0.639302
76.3	0.896035	0.220915	0.637782
76.4	0.897187	0.22207	0.636352
76.5	0.894578	0.220376	0.632308
76.6	0.892605	0.220838	0.630128
76.7	0.892233	0.219892	0.630113
76.8	0.892089	0.219595	0.6317
76.9	0.893529	0.220706	0.632962
77	0.893977	0.218957	0.634
77.1	0.891182	0.219034	0.634513
77.2	0.891139	0.218374	0.632774
77.3	0.889827	0.219441	0.632758
77.4	0.889082	0.219287	0.63103
77.5	0.894867	0.219803	0.630291
77.6	0.895326	0.219837	0.630165
77.7	0.894055	0.219198	0.629244
77.8	0.895241	0.220519	0.630616
77.9	0.891166	0.221542	0.632004
78	0.886499	0.223094	0.629459
78.1	0.884086	0.22283	0.630527
78.2	0.884382	0.222621	0.628411
78.3	0.884958	0.220948	0.627301
78.4	0.889107	0.218759	0.629301
78.5	0.891783	0.219496	0.628265
78.6	0.893528	0.219848	0.626971
78.7	0.895231	0.218506	0.627222
78.8	0.894308	0.220475	0.627584
78.9	0.894536	0.220618	0.625536
79	0.891919	0.219925	0.628049
79.1	0.890429	0.220112	0.628976
79.2	0.890616	0.218946	0.627934
79.3	0.893098	0.217108	0.626788
79.4	0.892895	0.21669	0.626353
79.5	0.893469	0.218318	0.624311
79.6	0.893437	0.219121	0.622829
79.7	0.888855	0.21998	0.622065
79.8	0.88816	0.22097	0.622594
79.9	0.888524	0.220827	0.622986
80	0.886406	0.22119	0.623102
80.1	0.886821	0.222643	0.62495
80.2	0.888769	0.220937	0.624473
80.3	0.886406	0.219903	0.622897
80.4	0.889522	0.218461	0.623404
80.5	0.889277	0.217966	0.622645
80.6	0.887642	0.218175	0.619798
80.7	0.888074	0.217977	0.618515
80.8	0.885305	0.218715	0.619489
80.9	0.884449	0.218846	0.617175
81	0.884491	0.216943	0.620457
81.1	0.884695	0.217912	0.619614
81.2	0.883782	0.217725	0.619059
81.3	0.885984	0.219694	0.618771
81.4	0.886458	0.222037	0.618117
81.5	0.884569	0.221366	0.618341
81.6	0.886863	0.220387	0.618965
81.7	0.88478	0.219913	0.617981
81.8	0.883078	0.22108	0.617526
81.9	0.884874	0.220783	0.618359
82	0.883706	0.221003	0.619526
82.1	0.884756	0.220453	0.619834
82.2	0.885315	0.221135	0.620477
82.3	0.884458	0.220222	0.618975
82.4	0.885584	0.221795	0.617484
82.5	0.883595	0.222543	0.615647
82.6	0.881072	0.221641	0.614291
82.7	0.881876	0.221179	0.613475
82.8	0.881792	0.22075	0.611769
82.9	0.88313	0.218902	0.613622
83	0.883867	0.218429	0.614318
83.1	0.884231	0.218352	0.613397
83.2	0.88319	0.218198	0.614538
83.3	0.883689	0.219672	0.612402
83.4	0.884145	0.220541	0.611147
83.5	0.887067	0.222389	0.612167
83.6	0.889259	0.221377	0.611743
83.7	0.887092	0.222455	0.613072
83.8	0.885136	0.222522	0.613679
83.9	0.880835	0.220783	0.613485
84	0.882012	0.22174	0.611727
84.1	0.882198	0.219298	0.613051
84.2	0.883129	0.217076	0.611618
84.3	0.88401	0.217934	0.610999
84.4	0.884027	0.217263	0.609953
84.5	0.883028	0.217725	0.608891
84.6	0.884536	0.218011	0.609681
84.7	0.885433	0.21614	0.608922
84.8	0.884933	0.216723	0.608776
84.9	0.884908	0.217318	0.610204
85	0.883909	0.21723	0.608096
85.1	0.882715	0.217075	0.608468
85.2	0.883705	0.216371	0.609221
85.3	0.886076	0.217119	0.609504
85.4	0.883197	0.217174	0.608583
85.5	0.883434	0.218307	0.606652
85.6	0.882612	0.21767	0.606129
85.7	0.880326	0.216152	0.604686
85.8	0.881081	0.216812	0.607108
85.9	0.876721	0.216108	0.608086
86	0.875578	0.216405	0.609274
86.1	0.874453	0.217142	0.610147
86.2	0.874182	0.216701	0.609341
86.3	0.873827	0.214402	0.610686
86.4	0.877113	0.214006	0.608781
86.5	0.877256	0.213797	0.609587
86.6	0.877891	0.213731	0.606705
86.7	0.881233	0.213368	0.604984
86.8	0.87932	0.213764	0.60284
86.9	0.881063	0.211652	0.603457
87	0.883289	0.211917	0.60477
87.1	0.880792	0.211554	0.601579
87.2	0.881759	0.212434	0.60184
87.3	0.881335	0.215459	0.600486
87.4	0.8802	0.216779	0.59866
87.5	0.880699	0.22021	0.598801
87.6	0.881308	0.21922	0.59991
87.7	0.879971	0.217856	0.599931
87.8	0.876475	0.216349	0.601714
87.9	0.873843	0.21592	0.603357
88	0.872286	0.214556	0.602672
88.1	0.873563	0.216217	0.602694
88.2	0.873334	0.216085	0.602008
88.3	0.875433	0.216184	0.599665
88.4	0.875856	0.214699	0.597793
88.5	0.873909	0.214556	0.599346
88.6	0.874146	0.213313	0.597751
88.7	0.874011	0.211741	0.597871
88.8	0.874993	0.21382	0.598211
88.9	0.875424	0.214876	0.598535
89	0.871607	0.215449	0.599561
89.1	0.87104	0.217615	0.599007
89.2	0.872792	0.214546	0.597161
89.3	0.871439	0.214347	0.598139
89.4	0.874945	0.216107	0.598207
89.5	0.87519	0.216448	0.598133
89.6	0.872989	0.216327	0.597851
89.7	0.873362	0.217295	0.596596
89.8	0.871253	0.21437	0.596549
89.9	0.869561	0.213566	0.597156
90	0.868545	0.21438	0.598254
90.1	0.869104	0.21449	0.597037
90.2	0.868384	0.215073	0.596999
90.3	0.874097	0.214446	0.595243
90.4	0.871778	0.214061	0.594359
90.5	0.869967	0.215227	0.595702
90.6	0.871753	0.217185	0.595175
90.7	0.870093	0.218175	0.596026
90.8	0.874545	0.21735	0.594657
90.9	0.876771	0.215315	0.592712
91	0.877618	0.21624	0.592262
91.1	0.874943	0.21646	0.58944
91.2	0.875324	0.217285	0.588143
91.3	0.874663	0.217813	0.588243
91.4	0.87347	0.216547	0.58841
91.5	0.872564	0.216085	0.589074
91.6	0.868485	0.215557	0.590083
91.7	0.869678	0.214831	0.588718
91.8	0.870431	0.214468	0.590365
91.9	0.87243	0.214446	0.588582
92	0.87309	0.213181	0.587579
92.1	0.872158	0.213159	0.589675
92.2	0.869788	0.213918	0.589639
92.3	0.865861	0.214171	0.589377
92.4	0.865371	0.215172	0.589696
92.5	0.864584	0.215744	0.588028
92.6	0.865888	0.214831	0.585828
92.7	0.870297	0.214578	0.58436
92.8	0.871304	0.214952	0.585525
92.9	0.872582	0.214006	0.588409
93	0.872869	0.215612	0.588331
93.1	0.871506	0.215788	0.588608
93.2	0.872217	0.214171	0.586779
93.3	0.868689	0.21438	0.586748
93.4	0.868537	0.213984	0.585765
93.5	0.869019	0.213104	0.584585
93.6	0.866869	0.213533	0.582761
93.7	0.866056	0.214006	0.582641
93.8	0.864499	0.212466	0.582354
93.9	0.862823	0.211476	0.583654
94	0.866175	0.212983	0.582333
94.1	0.864348	0.212664	0.581857
94.2	0.86731	0.213247	0.582458
94.3	0.866811	0.214865	0.580619
94.4	0.866422	0.214997	0.582014
94.5	0.869712	0.216471	0.581267
94.6	0.869137	0.217637	0.581251
94.7	0.867589	0.217966	0.580337
94.8	0.867156	0.21933	0.578828
94.9	0.868951	0.21911	0.579533
95	0.870804	0.217548	0.579298
95.1	0.873969	0.217097	0.580745
95.2	0.870923	0.216371	0.582537
95.3	0.86846	0.21592	0.582156
95.4	0.867021	0.216063	0.581565
95.5	0.866928	0.21778	0.581137
95.6	0.868891	0.218011	0.579471
95.7	0.872404	0.217945	0.578097
95.8	0.871194	0.218638	0.578771
95.9	0.871533	0.216778	0.577742
96	0.868062	0.218462	0.577883
96.1	0.86483	0.219375	0.576922
96.2	0.863341	0.217296	0.578107
96.3	0.861251	0.219298	0.578775
96.4	0.85988	0.217406	0.579684
96.5	0.859829	0.217318	0.578869
96.6	0.8617	0.216054	0.57889
96.7	0.8628	0.214183	0.578373
96.8	0.863189	0.214106	0.578963
96.9	0.861699	0.214568	0.580149
97	0.860108	0.216196	0.580259
97.1	0.86114	0.217835	0.5776
97.2	0.859777	0.21822	0.576811
97.3	0.86081	0.218121	0.575469
97.4	0.860124	0.215832	0.57548
97.5	0.857993	0.214314	0.576608
97.6	0.858129	0.215216	0.574926
97.7	0.860184	0.214226	0.577354
97.8	0.858104	0.215744	0.577088
97.9	0.859212	0.215789	0.576007
98	0.860708	0.216514	0.576237
98.1	0.857638	0.218616	0.574409
98.2	0.858221	0.219529	0.573208
98.3	0.857731	0.21987	0.571919
98.4	0.856275	0.218825	0.572634
98.5	0.858314	0.219089	0.571724
98.6	0.860175	0.218495	0.571933
98.7	0.863212	0.217032	0.571745
98.8	0.862197	0.215844	0.571244
98.9	0.862063	0.214029	0.571234
99	0.861013	0.213446	0.571469
99.1	0.859617	0.214601	0.573824
99.2	0.858966	0.21393	0.57361
99.3	0.857206	0.215568	0.573454
99.4	0.859253	0.215887	0.572013
99.5	0.859761	0.216009	0.570722
99.6	0.859668	0.216372	0.571469
99.7	0.863467	0.217802	0.57124
99.8	0.861666	0.216196	0.570754
99.9	0.859974	0.216075	0.569276
100	0.858486	0.214249	0.568696
100.1	0.855244	0.211862	0.569047
100.2	0.853662	0.211543	0.569632
100.3	0.854786	0.211785	0.570504
100.4	0.856174	0.211928	0.568818
100.5	0.85883	0.213303	0.569282
100.6	0.858932	0.214611	0.568337
100.7	0.857376	0.217296	0.568405
100.8	0.855963	0.217472	0.569778
100.9	0.856208	0.218946	0.568812
101	0.85648	0.218979	0.567898
101.1	0.857731	0.216613	0.566901
101.2	0.859846	0.216052	0.565601
101.3	0.861615	0.213775	0.565377
101.4	0.858384	0.21372	0.567198
101.5	0.861768	0.213885	0.567349
101.6	0.860135	0.21262	0.566201
101.7	0.857148	0.213533	0.565617
101.8	0.860794	0.21405	0.565523
101.9	0.859355	0.213093	0.565784
102	0.857181	0.214325	0.567653
102.1	0.856394	0.214457	0.56746
102.2	0.854729	0.215183	0.567492
102.3	0.853061	0.214864	0.567706
102.4	0.853788	0.213995	0.565523
102.5	0.857342	0.215117	0.566207
102.6	0.857401	0.213797	0.565403
102.7	0.855946	0.214589	0.564939
102.8	0.858265	0.213995	0.563394
102.9	0.856572	0.213918	0.562793
103	0.85812	0.214886	0.561697
103.1	0.858797	0.21592	0.562506
103.2	0.857494	0.216723	0.562799
103.3	0.855751	0.216448	0.56331
103.4	0.856021	0.216217	0.562799
103.5	0.854753	0.21559	0.56235
103.6	0.853239	0.21515	0.561348
103.7	0.853002	0.213962	0.55828
103.8	0.851809	0.213621	0.557612
103.9	0.854035	0.213764	0.55851
104	0.852123	0.212081	0.558087
104.1	0.853696	0.211531	0.55683
104.2	0.853019	0.210795	0.558181
104.3	0.853856	0.209464	0.559303
104.4	0.852038	0.210542	0.559752
104.5	0.851835	0.212808	0.560279
104.6	0.851531	0.214248	0.561302
104.7	0.851768	0.214677	0.557778
104.8	0.853602	0.216987	0.556052
104.9	0.853112	0.216053	0.556845
105	0.856394	0.216064	0.556647
105.1	0.851751	0.216581	0.557586
105.2	0.852275	0.214655	0.559621
105.3	0.852655	0.214964	0.558566
105.4	0.850903	0.213709	0.558702
105.5	0.853372	0.215755	0.556041
105.6	0.853584	0.216361	0.554486
105.7	0.853906	0.217263	0.554998
105.8	0.85328	0.217373	0.55422
105.9	0.854642	0.214403	0.553542
106	0.852469	0.214458	0.552572
106.1	0.852173	0.214238	0.551962
106.2	0.850287	0.215568	0.551796
106.3	0.847107	0.217097	0.552192
106.4	0.84895	0.217691	0.552974
106.5	0.848087	0.21636	0.553172
106.6	0.849009	0.215238	0.552608
106.7	0.849279	0.213038	0.551701
106.8	0.84807	0.212599	0.552515
106.9	0.848654	0.213225	0.553057
107	0.848807	0.211696	0.553662
107.1	0.850118	0.212862	0.552494
107.2	0.850981	0.213676	0.552192
107.3	0.849966	0.21394	0.551274
107.4	0.848874	0.215139	0.549532
107.5	0.844087	0.216074	0.548113
107.6	0.843343	0.214864	0.548082
107.7	0.845906	0.213896	0.548071
107.8	0.842719	0.213764	0.547393
107.9	0.844105	0.212917	0.548363
108	0.8454	0.21471	0.547085
108.1	0.843177	0.215326	0.547612
108.2	0.846855	0.215029	0.547706
108.3	0.847016	0.215051	0.547936
108.4	0.845595	0.214963	0.549866
108.5	0.847269	0.214149	0.54802
108.6	0.843378	0.213148	0.546237
108.7	0.844806	0.21361	0.544604
108.8	0.842422	0.215282	0.543348
108.9	0.843995	0.214435	0.544103
109	0.844798	0.215271	0.544395
109.1	0.846533	0.215744	0.543973
109.2	0.848114	0.214204	0.545876
109.3	0.849679	0.214325	0.546226
109.4	0.849628	0.21427	0.54475
109.5	0.851743	0.215194	0.545803
109.6	0.848681	0.215128	0.546684
109.7	0.851125	0.214226	0.544584
109.8	0.849205	0.214216	0.547254
109.9	0.850432	0.213038	0.54741
110	0.850051	0.212026	0.544777
110.1	0.846974	0.213467	0.545606
110.2	0.84475	0.213687	0.541988
110.3	0.846178	0.214567	0.538881
110.4	0.84414	0.214798	0.538829
110.5	0.846626	0.214732	0.540826
110.6	0.84528	0.214754	0.54155
110.7	0.843742	0.213885	0.543301
110.8	0.843252	0.212488	0.543394
110.9	0.842694	0.213885	0.543692
111	0.843691	0.212455	0.542816
111.1	0.844308	0.213402	0.543071
111.2	0.84512	0.214513	0.543483
111.3	0.846041	0.215524	0.542935
111.4	0.848088	0.215613	0.543744
111.5	0.849917	0.21591	0.542743
111.6	0.846788	0.214832	0.543708
111.7	0.847507	0.212918	0.541743
111.8	0.842933	0.213027	0.540544
111.9	0.83916	0.212675	0.541977
112	0.837239	0.213434	0.542561
112.1	0.834949	0.2146	0.540887
112.2	0.835516	0.213797	0.540757
112.3	0.838771	0.214248	0.539625
112.4	0.840674	0.213214	0.539151
112.5	0.839904	0.211641	0.540757
112.6	0.842687	0.212411	0.540642
112.7	0.843278	0.211223	0.540371
112.8	0.844216	0.212598	0.538859
112.9	0.844283	0.214215	0.538859
113	0.840723	0.213434	0.538676
113.1	0.840638	0.214314	0.536889
113.2	0.842456	0.214435	0.538161
113.3	0.842288	0.215689	0.537938
113.4	0.8443	0.216063	0.537979
113.5	0.844427	0.216735	0.537463
113.6	0.842094	0.216944	0.538172
113.7	0.841205	0.217164	0.537557
113.8	0.840926	0.215668	0.538416
113.9	0.839075	0.214436	0.537473
114	0.840105	0.213919	0.536805
114.1	0.841426	0.212863	0.535128
114.2	0.84042	0.212632	0.535409
114.3	0.84206	0.211267	0.536618
114.4	0.840234	0.212345	0.535915
114.5	0.839684	0.211938	0.535425
114.6	0.839244	0.212521	0.534967
114.7	0.843041	0.212994	0.53493
114.8	0.842018	0.21217	0.534467
114.9	0.841366	0.211796	0.533658
115	0.84331	0.213215	0.534106
115.1	0.841746	0.211972	0.532481
115.2	0.843394	0.211972	0.532007
115.3	0.845779	0.212368	0.530683
115.4	0.84047	0.210784	0.529797
115.5	0.839837	0.212907	0.529047
115.6	0.835838	0.212995	0.529708
115.7	0.834866	0.21339	0.52712
115.8	0.837883	0.212004	0.527099
115.9	0.839066	0.210926	0.527485
116	0.840614	0.211102	0.527443
116.1	0.838897	0.212378	0.527
116.2	0.835888	0.212873	0.526771
116.3	0.837925	0.213731	0.527323
116.4	0.838542	0.212246	0.529616
116.5	0.83992	0.211542	0.529272
116.6	0.83976	0.211069	0.529751
116.7	0.840411	0.210981	0.531298
116.8	0.839981	0.211047	0.529261
116.9	0.838906	0.210783	0.528251
117	0.840114	0.211311	0.527668
117.1	0.838533	0.210827	0.526823
117.2	0.841805	0.211388	0.527401
117.3	0.841306	0.213874	0.52675
117.4	0.83893	0.213082	0.525219
117.5	0.839218	0.214204	0.525042
117.6	0.839784	0.214149	0.523917
117.7	0.837688	0.213633	0.523521
117.8	0.839836	0.211938	0.523839
117.9	0.838932	0.211707	0.524698
118	0.835457	0.210993	0.525427
118.1	0.836488	0.210949	0.52614
118.2	0.834957	0.211443	0.52712
118.3	0.833259	0.212092	0.52675
118.4	0.833927	0.210476	0.526156
118.5	0.833394	0.210069	0.52612
118.6	0.83227	0.209937	0.526182
118.7	0.834434	0.210179	0.524734
118.8	0.83162	0.211895	0.524568
118.9	0.831272	0.212235	0.523442
119	0.833277	0.211927	0.522859
119.1	0.836474	0.21075	0.521964
119.2	0.83774	0.209958	0.521417
119.3	0.83616	0.209969	0.520657
119.4	0.836344	0.211466	0.522042
119.5	0.833105	0.211213	0.5215
119.6	0.829327	0.211344	0.522187
119.7	0.83193	0.212818	0.521854
119.8	0.832175	0.212543	0.520776
119.9	0.830798	0.212862	0.519459
120	0.832092	0.21317	0.518923
120.1	0.833631	0.21317	0.517595
120.2	0.834848	0.212466	0.516361
120.3	0.83571	0.213181	0.517246
120.4	0.835439	0.2125	0.516887
120.5	0.834669	0.213149	0.516023
120.6	0.833317	0.210916	0.514847
120.7	0.834788	0.20909	0.51504
120.8	0.83806	0.211752	0.514847
120.9	0.836809	0.210245	0.517523
121	0.835982	0.21162	0.518423
121.1	0.832938	0.21195	0.519705
121.2	0.829041	0.21195	0.518367
121.3	0.82959	0.211664	0.517992
121.4	0.829582	0.210542	0.516675
121.5	0.830951	0.210333	0.51545
121.6	0.82964	0.209376	0.514779
121.7	0.830984	0.209254	0.513337
121.8	0.830841	0.210904	0.512099
121.9	0.830072	0.211223	0.511573
122	0.831881	0.213071	0.513436
122.1	0.829539	0.212961	0.515888
122.2	0.828558	0.213379	0.517017
122.3	0.832785	0.213424	0.5172
122.4	0.834671	0.214095	0.515847
122.5	0.834511	0.214645	0.515404
122.6	0.834376	0.214766	0.514831
122.7	0.832018	0.216031	0.516305
122.8	0.827916	0.215338	0.516648
122.9	0.827537	0.214612	0.517121
123	0.82626	0.212753	0.51759
123.1	0.825982	0.21184	0.516143
123.2	0.825213	0.212411	0.516783
123.3	0.830478	0.213984	0.517851
123.4	0.831349	0.213302	0.51759
123.5	0.833301	0.21262	0.517038
123.6	0.835803	0.21306	0.515039
123.7	0.835363	0.212213	0.514264
123.8	0.835862	0.212191	0.512713
123.9	0.834273	0.210333	0.512541
124	0.831788	0.209255	0.513301
124.1	0.832954	0.209607	0.512213
124.2	0.832404	0.207462	0.512422
124.3	0.83025	0.20953	0.511688
124.4	0.831602	0.210399	0.512006
124.5	0.829734	0.209629	0.512719
124.6	0.832625	0.210421	0.512208
124.7	0.832955	0.211322	0.514077
124.8	0.835827	0.211487	0.512271
124.9	0.833427	0.212136	0.510413
125	0.831576	0.212576	0.510387
125.1	0.830392	0.212488	0.510267
125.2	0.828888	0.212576	0.511505
125.3	0.830114	0.21273	0.51113
125.4	0.831855	0.213764	0.511766
125.5	0.829312	0.213203	0.513561
125.6	0.827056	0.212555	0.512843
125.7	0.828687	0.211884	0.511734
125.8	0.825948	0.211818	0.510095
125.9	0.827308	0.212104	0.507102
126	0.826176	0.211157	0.506816
126.1	0.828821	0.211344	0.508309
126.2	0.829438	0.213225	0.508496
126.3	0.830165	0.211619	0.507909
126.4	0.830089	0.211565	0.506618
126.5	0.825533	0.210597	0.506452
126.6	0.827325	0.211136	0.505812
126.7	0.828178	0.21338	0.503461
126.8	0.828238	0.214733	0.504616
126.9	0.82861	0.214612	0.502306
127	0.826878	0.214832	0.502784
127.1	0.827038	0.212686	0.503378
127.2	0.82806	0.212576	0.503039
127.3	0.825272	0.212631	0.505474
127.4	0.826285	0.211432	0.504376
127.5	0.827873	0.211982	0.505225
127.6	0.826834	0.212994	0.505376
127.7	0.830957	0.212477	0.504148
127.8	0.831905	0.213489	0.503399
127.9	0.830273	0.213082	0.501375
128	0.828	0.214369	0.501609
128.1	0.828313	0.21195	0.502629
128.2	0.828051	0.210498	0.502077
128.3	0.827713	0.210398	0.503294
128.4	0.828212	0.209783	0.503576
128.5	0.82615	0.210486	0.50395
128.6	0.825144	0.210827	0.503294
128.7	0.826691	0.2114	0.503258
128.8	0.825195	0.211135	0.503217
128.9	0.825372	0.211399	0.500834
129	0.825787	0.211036	0.501531
129.1	0.827071	0.210904	0.500199
129.2	0.829573	0.210915	0.500147
129.3	0.832877	0.211828	0.50062
129.4	0.832311	0.21295	0.500599
129.5	0.831695	0.214556	0.501577
129.6	0.830579	0.212202	0.501374
129.7	0.828644	0.211113	0.501374
129.8	0.828018	0.210134	0.50099
129.9	0.828348	0.208496	0.50035
130	0.831163	0.208815	0.499044
130.1	0.831702	0.208771	0.499086
130.2	0.831288	0.210113	0.500584
130.3	0.826927	0.213171	0.500772
130.4	0.827671	0.21162	0.501839
130.5	0.827182	0.209245	0.502125
130.6	0.825593	0.209453	0.500616
130.7	0.827841	0.206032	0.499185
130.8	0.827139	0.206384	0.498779
130.9	0.825474	0.209948	0.498535
131	0.827367	0.212324	0.498732
131.1	0.825441	0.212918	0.49971
131.2	0.825762	0.211906	0.499809
131.3	0.824553	0.211466	0.501177
131.4	0.823471	0.209629	0.50087
131.5	0.827409	0.210652	0.499201
131.6	0.827595	0.21075	0.4992
131.7	0.829209	0.211531	0.498582
131.8	0.831973	0.210574	0.498462
131.9	0.830332	0.210915	0.497937
132	0.832268	0.210124	0.496558
132.1	0.831187	0.210134	0.497297
132.2	0.828939	0.211652	0.496683
132.3	0.829785	0.210343	0.49764
132.4	0.830765	0.210244	0.499065
132.5	0.831103	0.210365	0.497531
132.6	0.832337	0.210486	0.497344
132.7	0.830688	0.210992	0.497251
132.8	0.828769	0.209343	0.49594
132.9	0.826471	0.208639	0.497318
133	0.827307	0.208232	0.498014
133.1	0.827122	0.207451	0.499527
133.2	0.827198	0.210333	0.499605
133.3	0.826995	0.211103	0.499756
133.4	0.826691	0.212291	0.497905
133.5	0.828712	0.214314	0.495815
133.6	0.829058	0.213478	0.49542
133.7	0.829227	0.213423	0.49529
133.8	0.828129	0.213083	0.496595
133.9	0.829683	0.211686	0.498571
134	0.826617	0.210905	0.496579
134.1	0.823964	0.21052	0.496668
134.2	0.824529	0.209585	0.496674
134.3	0.82348	0.210475	0.495742
134.4	0.826944	0.209815	0.496341
134.5	0.830857	0.210508	0.494526
134.6	0.82942	0.2113	0.493672
134.7	0.829361	0.211795	0.494213
134.8	0.828414	0.211851	0.49517
134.9	0.827518	0.210322	0.493231
135	0.826074	0.210278	0.491963
135.1	0.824747	0.208584	0.490705
135.2	0.824671	0.207649	0.489665
135.3	0.824773	0.206241	0.489404
135.4	0.82637	0.207341	0.490891
135.5	0.828027	0.208749	0.492065
135.6	0.826429	0.209134	0.489809
135.7	0.82768	0.211972	0.490044
135.8	0.82768	0.211532	0.490912
135.9	0.827637	0.210839	0.490634
136	0.829468	0.21127	0.492443
136.1	6.57033	6.27802
136.2	6.55466	6.32094
136.3	6.54011	6.33034
136.4	6.60279	6.39449
136.5	6.5282	6.41312
136.6	6.54385	6.43088
136.7	6.51782	6.39232
136.8	6.52599	6.3076
136.9	6.53261	6.38201
137	6.52973	6.4057
137.1	6.56149	6.45117
137.2	6.49754	6.35363
137.3	6.50967	6.38925
137.4	6.5476	6.31084
137.5	6.54032	6.41403
137.6	6.55201	6.50557
137.7	6.49204	6.3717
137.8	6.55884	6.34424
137.9	6.53943	6.44881
138	6.56149	6.38816
138.1	6.55929	6.43612
138.2	6.52158	6.35689
138.3	6.59395	6.26469
138.4	6.5701	6.37026
138.5	6.56745	6.26181
138.6	6.56922	6.29876
138.7	6.51937	6.45715
138.8	6.53105	6.40698
138.9	6.5818	6.28018
139	6.53393	6.36014
139.1	6.54826	6.29605
139.2	6.50019	6.29822
139.3	6.58424	6.4097
139.4	6.59727	6.32745
139.5	6.53481	6.31211
139.6	6.56989	6.42218
139.7	6.47134	6.27244
139.8	6.55576	6.28848
139.9	6.59131	6.34153
140	6.57407	6.35399
140.1	6.57363	6.41096
140.2	6.56128	6.42073
140.3	6.56481	6.32132
140.4	6.52311	6.43667
140.5	6.50791	6.44645
140.6	6.57474	6.40626
140.7	6.56877	6.28162
140.8	6.53481	6.38816
140.9	6.59196	6.3363
141	6.55664	6.35472
141.1	6.55135	6.35653
141.2	6.59947	6.43286
141.3	6.54473	6.30074
141.4	6.57827	6.35581
141.5	6.62708	6.37875
141.6	6.58755	6.4827
141.7	6.58888	6.25263
141.8	6.49029	6.39539
141.9	6.60212	6.44137
142	6.55929	6.24866
142.1	6.47993	6.47799
142.2	6.51298	6.38219
142.3	6.50549	6.28162
142.4	6.44273	6.29714
142.5	6.5304	6.38093
142.6	6.59263	6.33666
142.7	6.52973	6.37296
142.8	6.59417	6.42942
142.9	6.48082	6.28722
143	6.53238	6.42526
143.1	6.57871	6.36303
143.2	6.51187	6.4182
143.3	6.53238	6.30255
143.4	6.49139	6.46258
143.5	6.53591	6.30327
143.6	6.58358	6.30291
143.7	6.50857	6.45007
143.8	6.58667	6.33937
143.9	6.51122	6.3363
144	6.61671	6.38527
144.1	6.56945	6.41729
144.2	6.57253	6.30327
144.3	6.53702	6.32547
144.4	6.51761	6.41294
144.5	6.47905	6.37767
144.6	6.54914	6.2438
144.7	6.5529	6.27136
144.8	6.51298	6.28902
144.9	6.57673	6.3076
145	6.5412	6.2231
145.1	6.54296	6.36972
145.2	6.51078	6.41928
145.3	6.49931	6.34731
145.4	6.54958	6.27892
145.5	6.53723	6.17976
145.6	6.56657	6.42073
145.7	6.4643	6.2573
145.8	6.59108	6.27838
145.9	6.51893	6.34496
146	6.52223	6.28667
146.1	6.55664	6.29299
146.2	6.48918	6.43014
146.3	6.52399	6.41766
146.4	6.5284	6.27406
146.5	6.60809	6.24811
146.6	6.49469	6.3289
146.7	6.47575	6.28127
146.8	6.57077	6.30273
146.9	6.5487	6.44627
147	6.51849	6.39414
147.1	6.5723	6.34315
147.2	6.51298	6.38491
147.3	6.51805	6.28144
147.4	6.48874	6.33666
147.5	6.55443	6.35291
147.6	6.56237	6.39756
147.7	6.58071	6.2186
147.8	6.53393	6.37948
147.9	6.55378	6.49595
148	6.58379	6.32835
148.1	6.53679	6.45696
148.2	6.52908	6.33268
148.3	6.58358	6.25281
148.4	6.54099	6.35092
148.5	6.44912	6.29533
148.6	6.53017	6.2069
148.7	6.57054	6.29209
148.8	6.5509	6.32204
148.9	6.60477	6.24938
149	6.53437	6.3094
149.1	6.55046	6.33594
149.2	6.48434	6.35905
149.3	6.57363	6.38201
149.4	6.53657	6.36177
149.5	6.51694	6.39414
149.6	6.51475	6.37351
149.7	6.51275	6.32564
149.8	6.4938	6.43758
149.9	6.48302	6.41494
150	6.52091	6.38455
150.1	6.48985	6.36448
150.2	6.59528	6.31121
150.3	6.56922	6.32529
150.4	6.55907	6.38401
150.5	6.48897	6.2285
150.6	6.48609	6.3446
150.7	6.54341	6.38473
150.8	6.5337	6.28704
150.9	6.51187	6.25172
151	6.52885	6.32294
151.1	6.54429	6.33412
151.2	6.53855	6.33847
151.3	6.53613	6.26253
151.4	6.53811	6.28451
151.5	6.54937	6.44717
151.6	6.51563	6.2901
151.7	6.45484	6.41838
151.8	6.5121	6.31986
151.9	6.48082	6.25604
152	6.56547	6.34171
152.1	6.53657	6.36267
152.2	6.48721	6.28055
152.3	6.55201	6.31806
152.4	6.5024	6.26685
152.5	6.59771	6.30651
152.6	6.54958	6.23102
152.7	6.47729	6.36682
152.8	6.53591	6.35905
152.9	6.57253	6.3502
153	6.50461	6.32022
153.1	6.53746	6.31788
153.2	6.52664	6.29064
153.3	6.52797	6.28487
153.4	6.46892	6.28451
153.5	6.49624	6.20134
153.6	6.53943	6.41204
153.7	6.50637	6.32583
153.8	6.5262	6.28866
153.9	6.51761	6.34858
154	6.58467	6.33594
154.1	6.54341	6.24793
154.2	6.59816	6.34568
154.3	6.4577	6.31265
154.4	6.5304	6.35164
154.5	6.55995	6.2285
154.6	6.50637	6.2195
154.7	6.51122	6.31012
154.8	6.47001	6.30164
154.9	6.55884	6.25712
155	6.5723	6.2719
155.1	6.46958	6.3502
155.2	6.52643	6.26469
155.3	6.5304	6.4115
155.4	6.4577	6.30273
155.5	6.55443	6.30489
155.6	6.55443	6.26253
155.7	6.50614	6.29731
155.8	6.54011	6.33268
155.9	6.54011	6.27677
156	6.46209	6.21302
156.1	6.54496	6.33304
156.2	6.4991	6.24793
156.3	6.58799	6.3652
156.4	6.54275	6.32438
156.5	6.52797	6.28018
156.6	6.46497	6.27478
156.7	6.52708	6.29028
156.8	6.54605	6.16126
156.9	6.54187	6.39105
157	6.52797	6.37857
157.1	6.48874	6.29552
157.2	6.52643	6.2114
157.3	6.53261	6.30471
157.4	6.61848	6.30634
157.5	6.57077	6.20961
157.6	6.56325	6.34009
157.7	6.5013	6.29028
157.8	6.48521	6.19684
157.9	6.47707	6.22418
158	6.51387	6.32222
158.1	6.4412	6.23263
158.2	6.461	6.22705
158.3	6.52356	6.22615
158.4	6.47333	6.339
158.5	6.48391	6.29389
158.6	6.57717	6.25604
158.7	6.5476	6.37189
158.8	6.55819	6.48362
158.9	6.52378	6.2483
159	6.56061	6.26703
159.1	6.56547	6.44102
159.2	6.56105	6.215
159.3	6.49842	6.17204
159.4	6.48632	6.2411
159.5	6.58424	6.27551
159.6	6.55576	6.25802
159.7	6.54296	6.16486
159.8	6.46321	6.27424
159.9	6.50791	6.33666
160	6.59528	6.36249
160.1	6.56657	6.38273
160.2	6.5637	6.27605
160.3	6.53923	6.27568
160.4	6.57496	6.35236
160.5	6.54914	6.30706
160.6	6.53282	6.25892
160.7	6.48609	6.29371
160.8	6.49998	6.24344
160.9	6.49116	6.29028
161	6.48632	6.31139
161.1	6.50218	6.13397
161.2	6.54628	6.2357
161.3	6.50527	6.26091
161.4	6.57496	6.22562
161.5	6.48941	6.29768
161.6	6.54011	6.2993
161.7	6.54076	6.27244
161.8	6.48059	6.26325
161.9	6.52996	6.28018
162	6.51275	6.22022
162.1	6.50549	6.32655
162.2	6.49315	6.25387
162.3	6.4916	6.25622
162.4	6.47531	6.32166
162.5	6.53547	6.21968
162.6	6.55178	6.14115
162.7	6.48323	6.30074
162.8	6.56569	6.29786
162.9	6.53547	6.32709
163	6.4916	6.24577
163.1	6.52069	6.24631
163.2	6.55642	6.26325
163.3	6.56193	6.31121
163.4	6.49535	6.37261
163.5	6.54032	6.32817
163.6	6.51232	6.29894
163.7	6.50746	6.21644
163.8	6.5304	6.17042
163.9	6.49359	6.24721
164	6.48103	6.28686
164.1	6.57894	6.41114
164.2	6.51519	6.24092
164.3	6.53855	6.37803
164.4	6.54628	6.21338
164.5	6.53613	6.36067
164.6	6.45484	6.22472
164.7	6.56613	6.13523
164.8	6.47508	6.31698
164.9	6.52797	6.1521
165	6.52334	6.22795
165.1	6.53349	6.3428
165.2	6.48059	6.24037
165.3	6.47707	6.21987
165.4	6.46474	6.16126
165.5	6.52996	6.30868
165.6	6.49624	6.27748
165.7	6.46364	6.32457
165.8	6.47399	6.19414
165.9	6.56017	6.2357
166	6.54076	6.18552
166.1	6.50461	6.27515
166.2	6.48103	6.22832
166.3	6.56172	6.2438
166.4	6.54914	6.23929
166.5	6.48456	6.24308
166.6	6.54958	6.25281
166.7	6.5454	6.20475
166.8	6.54605	6.22201
166.9	6.47201	6.21589
167	6.58623	6.153
167.1	6.47707	6.15766
167.2	6.51232	6.25477
167.3	6.5315	6.20817
167.4	6.52267	6.15282
167.5	6.46409	6.24614
167.6	6.54099	6.29443
167.7	6.48368	6.21086
167.8	6.48147	6.2564
167.9	6.55576	6.3204
168	6.47861	6.21248
168.1	6.58755	6.22364
168.2	6.53502	6.25532
168.3	6.57518	6.2438
168.4	6.49315	6.21266
168.5	6.45661	6.25676
168.6	6.51893	6.10886
168.7	6.52752	6.23678
168.8	6.54628	6.19216
168.9	6.48853	6.15696
169	6.56945	6.20997
169.1	6.48279	6.39521
169.2	6.47597	6.2312
169.3	6.51628	6.2069
169.4	6.48962	6.25064
169.5	6.55775	6.26325
169.6	6.48985	6.26991
169.7	6.58092	6.21662
169.8	6.5154	6.34624
169.9	6.51694	6.35995
170	6.43306	6.35183
170.1	6.51143	6.23624
170.2	6.48544	6.24541
170.3	6.5013	6.16952
170.4	6.49336	6.17383
170.5	6.5057	6.19054
170.6	6.58799	6.11317
170.7	6.47157	6.07535
170.8	6.44824	6.23155
170.9	6.50725	6.1742
171	6.50702	6.29119
171.1	6.3735	6.36231
171.2	6.50484	6.2555
171.3	6.52863	6.12016
171.4	6.47464	6.31806
171.5	6.50504	6.15282
171.6	6.49315	6.23642
171.7	6.49227	6.32745
171.8	6.48853	6.28505
171.9	6.48015	6.1487
172	6.51232	6.15408
172.1	6.44999	6.13039
172.2	6.49424	6.22777
172.3	6.48346	6.10779
172.4	6.54341	6.18084
172.5	6.48059	6.23516
172.6	6.46671	6.14959
172.7	6.43525	6.24236
172.8	6.50461	6.16144
172.9	6.50813	6.3085
173	6.5132	6.23768
173.1	6.50637	6.28343
173.2	6.5262	6.15497
173.3	6.4544	6.19395
173.4	6.52752	6.32166
173.5	6.47928	6.12607
173.6	6.46453	6.16916
173.7	6.45747	6.17851
173.8	6.53414	6.21374
173.9	6.45042	6.16881
174	6.52135	6.16288
174.1	6.5121	6.16772
174.2	6.46871	6.15533
174.3	6.49359	6.23354
174.4	6.5121	6.16916
174.5	6.47024	6.1408
174.6	6.49998	6.20979
174.7	6.4958	6.17132
174.8	6.54517	6.25857
174.9	6.51255	6.07787
175	6.51408	6.23155
175.1	6.5304	6.03222
175.2	6.57496	6.20331
175.3	6.51607	6.15857
175.4	6.57673	6.18803
175.5	6.53105	6.25405
175.6	6.5121	6.07535
175.7	6.54849	6.15659
175.8	6.54208	6.31842
175.9	6.45946	6.19899
176	6.51387	6.19325
176.1	6.51673	6.13451
176.2	6.54385	6.19054
176.3	6.53261	6.06819
176.4	6.62576	6.16845
176.5	6.55884	6.10814
176.6	6.539	6.1241
176.7	6.44626	6.17634
176.8	6.54429	6.24614
176.9	6.5132	6.15031
177	6.5165	6.32276
177.1	6.52885	6.14241
177.2	6.53834	6.10564
177.3	6.52664	6.12123
177.4	6.52223	6.27298
177.5	6.59263	6.23048
177.6	6.51673	6.17887
177.7	6.52664	6.16018
177.8	6.59085	6.14762
177.9	6.50174	6.28234
178	6.51078	6.1909
178.1	6.56393	6.16431
178.2	6.54143	6.16054
178.3	6.50372	6.17815
178.4	6.55267	6.05996
178.5	6.48786	6.16359
178.6	6.50945	6.07445
178.7	6.59528	6.15515
178.8	6.48853	6.07482
178.9	6.56789	6.17455
179	6.56812	6.15731
179.1	6.58424	6.19989
179.2	6.53172	6.19271
179.3	6.53943	6.21033
179.4	6.47442	6.0469
179.5	6.52664	6.11855
179.6	6.54782	6.07195
179.7	6.53349	6.2591
179.8	6.50834	6.11801
179.9	6.5315	6.1857
180	6.57363	6.21716
180.1	6.55311	6.09793
180.2	6.56657	6.08181
180.3	6.50196	6.0888
180.4	6.5282	6.07159
180.5	6.50504	6.14241
180.6	6.53304	6.20223
180.7	6.5529	6.17761
180.8	6.5818	6.11228
180.9	6.53437	6.22581
181	6.52929	6.14115
181.1	6.55466	6.19721
181.2	6.59372	6.10259
181.3	6.57673	6.12607
181.4	6.56812	6.04851
181.5	6.52797	6.21338
181.6	6.55113	6.13074
181.7	6.57363	6.28253
181.8	6.51782	6.22922
181.9	6.52223	6.12195
182	6.52797	6.14834
182.1	6.55554	6.00755
182.2	6.41547	6.31174
182.3	6.54893	6.14456
182.4	6.49315	6.18534
182.5	6.52422	6.25622
182.6	6.59263	6.13684
182.7	6.52885	6.16414
182.8	6.56636	6.01041
182.9	6.5476	6.10599
183	6.47289	6.07857
183.1	6.51055	6.19756
183.2	6.50504	6.04241
183.3	6.54496	6.14941
183.4	6.5668	6.12537
183.5	6.52267	6.08127
183.6	6.55488	6.06425
183.7	6.54584	6.12249
183.8	6.53128	6.09595
183.9	6.51408	6.02006
184	6.52003	6.05708
184.1	6.53414	6.11622
184.2	6.51519	5.97201
184.3	6.5262	6.10349
184.4	6.50834	6.06604
184.5	6.54187	6.18875
184.6	6.53061	6.17311
184.7	6.54231	6.10116
184.8	6.48015	6.04994
184.9	6.5251	6.08163
185	6.5337	6.17779
185.1	6.59859	6.1591
185.2	6.5668	6.3002
185.3	6.57915	6.13954
185.4	6.50902	6.14026
185.5	6.53767	6.02864
185.6	6.52135	6.13451
185.7	6.55642	6.14008
185.8	6.60168	6.07482
185.9	6.49931	6.0793
186	6.57253	6.2222
186.1	6.53481	6.139
186.2	6.53459	6.05298
186.3	6.5251	6.12698
186.4	6.48015	6.14762
186.5	6.57827	6.05368
186.6	6.51826	6.10134
186.7	6.54208	6.15659
186.8	6.57739	6.10223
186.9	6.51782	6.15983
187	6.59219	6.029
187.1	6.57319	6.23498
187.2	6.52643	6.11012
187.3	6.55178	6.08181
187.4	6.54208	6.15857
187.5	6.4795	6.13433
187.6	6.52223	6.08825
187.7	6.49512	6.18138
187.8	6.48368	6.01346
187.9	6.47707	6.02274
188	6.51914	5.9954
188.1	6.45616	6.12931
188.2	6.57407	6.17222
188.3	6.51275	6.07517
188.4	6.4784	6.0383
188.5	6.56237	6.16162
188.6	6.53061	6.11281
188.7	6.57187	6.07356
188.8	6.5262	6.06461
188.9	6.50196	6.15049
189	6.51914	6.11371
189.1	6.49777	6.16682
189.2	6.51893	6.12519
189.3	6.51475	6.15049
189.4	6.53437	6.13918
189.5	6.55113	6.01005
189.6	6.52267	6.19343
189.7	6.46915	6.12967
189.8	6.49204	6.04851
189.9	6.54805	6.15677
190	6.51738	6.09058
190.1	6.56613	6.11443
190.2	6.48346	6.03329
190.3	6.5604	6.08395
190.4	6.53525	6.07016
190.5	6.54452	6.11783
190.6	6.56128	6.12572
190.7	6.54208	5.98719
190.8	6.50857	6.01219
190.9	6.48456	6.10941
191	6.5284	5.98861
191.1	6.52356	6.09577
191.2	6.47354	6.10564
191.3	6.55531	6.1433
191.4	6.51166	6.15533
191.5	6.53061	6.02596
191.6	6.48985	6.0562
191.7	6.45065	6.05835
191.8	6.48411	6.08108
191.9	6.53261	6.19721
192	6.50879	6.05548
192.1	6.47905	6.09937
192.2	6.53943	6.09022
192.3	6.52532	6.14923
192.4	6.54364	5.9729
192.5	6.56857	6.07249
192.6	6.42074	6.02972
192.7	6.55135	6.07445
192.8	6.58799	6.075
192.9	6.46915	6.12195
193	6.53834	6.10062
193.1	6.48565	6.06568
193.2	6.5132	6.05137
193.3	6.49645	6.09165
193.4	6.45593	6.12806
193.5	6.5099	6.04976
193.6	6.50439	6.10725
193.7	6.53084	5.97647
193.8	6.49403	5.99915
193.9	6.49029	6.17365
194	6.50746	6.03401
194.1	6.46321	6.00076
194.2	6.5701	6.12537
194.3	6.5284	6.08073
194.4	6.54672	5.99164
194.5	6.47157	6.06103
194.6	6.58268	6.13433
194.7	6.53502	6.01166
194.8	6.57298	6.12752
194.9	6.5412	6.01237
195	6.53767	6.0544
195.1	6.44735	6.00862
195.2	6.54737	6.07787
195.3	6.51563	6.29552
195.4	6.50328	6.04475
195.5	6.5057	6.04797
195.6	6.5099	6.02274
195.7	6.54275	6.05047
195.8	6.51628	6.06801
195.9	6.53943	6.05065
196	6.50549	6.11245
196.1	6.4883	6.07087
196.2	6.47487	6.07087
196.3	6.52952	6.00951
196.4	6.57033	6.01505
196.5	6.48082	5.99057
196.6	6.52444	6.11298
196.7	6.5282	6.10976
196.8	6.48676	6.01934
196.9	6.5412	6.12177
197	6.50284	6.06264
197.1	6.5187	6.02954
197.2	6.52643	6.01559
197.3	6.45484	5.9795
197.4	6.50834	6.08376
197.5	6.49998	6.08807
197.6	6.46011	6.08019
197.7	6.47333	6.09255
197.8	6.47905	6.02864
197.9	6.5013	6.04832
198	6.49624	6.12698
198.1	6.52687	5.91564
198.2	6.53547	6.11586
198.3	6.51607	6.06926
198.4	6.50637	6.13918
198.5	6.49204	5.98861
198.6	6.49601	5.99361
198.7	6.47993	6.04207
198.8	6.51232	6.06121
198.9	6.48279	6.14959
199	6.48302	5.96879
199.1	6.4795	6.0088
199.2	6.52267	6.06765
199.3	6.5024	6.04653
199.4	6.52356	6.11819
199.5	6.48853	6.04832
199.6	6.5165	6.11371
199.7	6.49624	6.09937
199.8	6.47575	6.09774
199.9	6.51937	5.99772
[truncated: 4,601 more rows]
