# Supplementary material for: An Orai1 gain-of-function tubular aggregate myopathy mouse model phenocopies key features of the human disease
Source: EMBO J. 2024 Oct 17;43(23):5941–71. doi: 10.1038/s44318-024-00273-4 (PMC11612304; doi:10.1038/s44318-024-00273-4)
Supplement: Supplementary file 6 — Source data Fig. 4 [file 44318_2024_273_MOESM6_ESM.zip › Figure 4/4B/Representative traces of 2wks WT and GS constitutive calcium entry .xlsx]

## Sheet: Sheet1
Time (sec)	2wk WT (x 10^5)	2wk GS (x 10^5)
0.1	6.4784	6.57243
0.2	6.57717	6.65986
0.3	6.6377	6.63087
0.4	6.64589	6.65203
0.5	6.58908	6.91216
0.6	6.59859	6.67683
0.7	6.66623	6.69727
0.8	6.59263	6.62941
0.9	6.61162	6.58007
1	6.62312	6.66971
1.1	6.63594	6.82644
1.2	6.66446	6.54153
1.3	6.61361	6.70475
1.4	6.60653	6.59754
1.5	6.68837	6.7521
1.6	6.60853	6.70366
1.7	6.68726	6.57189
1.8	6.60168	6.67226
1.9	6.62511	6.55426
2	6.68129	6.60866
2.1	6.65097	6.57626
2.2	6.64146	6.67683
2.3	6.6596	6.58844
2.4	6.63107	6.59682
2.5	6.6689	6.56407
2.6	6.70144	6.63798
2.7	6.71894	6.734
2.8	6.65141	6.5757
2.9	6.67488	6.61303
3	6.65076	6.59335
3.1	6.60698	6.7329
3.2	6.734	6.66424
3.3	6.61317	6.58226
3.4	6.71562	6.53281
3.5	6.62511	6.68925
3.6	6.6523	6.60846
3.7	6.63107	6.60083
3.8	6.64589	6.67318
3.9	6.60323	6.59427
4	6.64589	6.60446
4.1	6.63351	6.60574
4.2	6.70033	6.55207
4.3	6.66027	6.63069
4.4	6.6346	6.60556
4.5	6.60698	6.65822
4.6	6.6762	6.63999
4.7	6.64854	6.46784
4.8	6.69324	6.63908
4.9	6.65385	6.66625
5	6.58688	6.53191
5.1	6.54717	6.64892
5.2	6.60234	6.48416
5.3	6.61825	6.53154
5.4	6.67309	6.61084
5.5	6.63351	6.56607
5.6	6.66247	6.64509
5.7	6.59219	6.52046
5.8	6.6397	6.55098
5.9	6.59307	6.47853
6	6.62377	6.717
6.1	6.67819	6.61704
6.2	6.60609	6.61921
6.3	6.75728	6.44191
6.4	6.6461	6.5588
6.5	6.66335	6.60592
6.6	6.69989	6.591
6.7	6.64169	6.62122
6.8	6.6627	6.50956
6.9	6.65385	6.56189
7	6.61671	6.58572
7.1	6.71472	6.55863
7.2	6.6262	6.58881
7.3	6.62753	6.51374
7.4	6.64434	6.63178
7.5	6.61913	6.53281
7.6	6.68704	6.58191
7.7	6.66027	6.65203
7.8	6.71762	6.55479
7.9	6.59859	6.62323
8	6.67863	6.58572
8.1	6.66734	6.46458
8.2	6.68262	6.53408
8.3	6.65828	6.47183
8.4	6.59637	6.63653
8.5	6.63063	6.56807
8.6	6.61117	6.68723
8.7	6.69989	6.45642
8.8	6.64677	6.46059
8.9	6.63594	6.59481
9	6.64123	6.65221
9.1	6.61296	6.6772
9.2	6.70121	6.49033
9.3	6.6304	6.4711
9.4	6.7267	6.48506
9.5	6.61936	6.53426
9.6	6.65208	6.46712
9.7	6.65672	6.62869
9.8	6.63527	6.5359
9.9	6.58467	6.53426
10	6.67089	6.54807
10.1	6.60964	6.5859
10.2	6.6512	6.51773
10.3	6.68327	6.62122
10.4	6.66182	6.5043
10.5	6.6793	6.55389
10.6	6.61096	6.58881
10.7	6.72691	6.48888
10.8	6.65982	6.59956
10.9	6.67488	6.61448
11	6.60809	6.46204
11.1	6.62267	6.45207
11.2	6.59859	6.55661
11.3	6.62024	6.55262
11.4	6.63263	6.57407
11.5	6.65982	6.52446
11.6	6.6461	6.59609
11.7	6.65916	6.5003
11.8	6.64014	6.51284
11.9	6.64169	6.65712
12	6.62952	6.5112
12.1	6.65607	6.59919
12.2	6.65208	6.58226
12.3	6.61472	6.56152
12.4	6.60875	6.64035
12.5	6.64965	6.53662
12.6	6.59352	6.62997
12.7	6.67863	6.54135
12.8	6.69302	6.5259
12.9	6.66867	6.6103
13	6.64898	6.69016
13.1	6.64832	6.53263
13.2	6.67576	6.65876
13.3	6.61936	6.51464
13.4	6.64655	6.65876
13.5	6.66092	6.55643
13.6	6.55488	6.60083
13.7	6.64014	6.46222
13.8	6.64766	6.58645
13.9	6.62532	6.53826
14	6.61472	6.56226
14.1	6.61803	6.64947
14.2	6.61317	6.63015
14.3	6.59881	6.69801
14.4	6.66136	6.55244
14.5	6.62555	6.57243
14.6	6.64191	6.69016
14.7	6.62887	6.47401
14.8	6.61627	6.5339
14.9	6.63594	6.62941
15	6.60013	6.57353
15.1	6.68681	6.43848
15.2	6.64965	6.57535
15.3	6.71053	6.56334
15.4	6.64921	6.65786
15.5	6.62135	6.59828
15.6	6.62201	6.68541
15.7	6.69103	6.62031
15.8	6.66602	6.70513
15.9	6.67863	6.60484
16	6.63218	6.69016
16.1	6.63107	6.51537
16.2	6.6355	6.57171
16.3	6.60897	6.57698
16.4	6.61073	6.47201
16.5	6.64411	6.52446
16.6	6.65939	6.67792
16.7	6.66757	6.54081
16.8	6.61913	6.56898
16.9	6.6804	6.57026
17	6.61627	6.59335
17.1	6.6638	6.53644
17.2	6.6008	6.63653
17.3	6.6908	6.50575
17.4	6.62001	6.69125
17.5	6.64257	6.57189
17.6	6.65407	6.58354
17.7	6.60168	6.62742
17.8	6.55399	6.57044
17.9	6.57187	6.51665
18	6.60234	6.56517
18.1	6.68283	6.61558
18.2	6.59992	6.62487
18.3	6.66535	6.5359
18.4	6.63815	6.54352
18.5	6.62244	6.71408
18.6	6.62688	6.53572
18.7	6.65208	6.61193
18.8	6.58556	6.68248
18.9	6.59947	6.49922
19	6.66182	6.67027
19.1	6.64146	6.60119
19.2	6.59175	6.47255
19.3	6.65561	6.65057
19.4	6.60853	6.49668
19.5	6.5723	6.62704
19.6	6.61671	6.45715
19.7	6.63926	6.54899
19.8	6.64633	6.75429
19.9	6.65848	6.52319
20	6.60897	6.54861
20.1	6.64633	6.6637
20.2	6.58401	6.65165
20.3	6.63152	6.44899
20.4	6.60676	6.57389
20.5	6.60832	6.59792
20.6	6.6512	6.49251
20.7	6.62996	6.60739
20.8	6.60521	6.57281
20.9	6.60588	6.58336
21	6.68815	6.55863
21.1	6.6282	6.63707
21.2	6.63416	6.59008
21.3	6.61648	6.59719
21.4	6.6377	6.61721
21.5	6.59417	6.5617
21.6	6.60544	6.54572
21.7	6.67974	6.71536
21.8	6.62996	6.5359
21.9	6.701	6.68523
22	6.65828	6.5023
22.1	6.66247	6.58226
22.2	6.63527	6.45007
22.3	6.67354	6.59373
22.4	6.65009	6.42381
22.5	6.59219	6.55025
22.6	6.58644	6.65968
22.7	6.66182	6.59809
22.8	6.61449	6.57772
22.9	6.63571	6.597
23	6.6176	6.58081
23.1	6.62996	6.5537
23.2	6.63195	6.53807
23.3	6.69678	6.53699
23.4	6.62135	6.4278
23.5	6.64809	6.68997
23.6	6.60521	6.63579
23.7	6.63881	6.6163
23.8	6.60875	6.58936
23.9	6.68904	6.54989
24	6.64234	6.53754
24.1	6.61537	6.63234
24.2	6.61715	6.48506
24.3	6.61692	6.51338
24.4	6.66646	6.64492
24.5	6.59064	6.58809
24.6	6.66159	6.49976
24.7	6.60609	6.51356
24.8	6.65805	6.59008
24.9	6.6304	6.59008
25	6.64279	6.61339
25.1	6.66247	6.47364
25.2	6.71053	6.52809
25.3	6.58776	6.60228
25.4	6.66136	6.56007
25.5	6.6377	6.68467
25.6	6.58953	6.64035
25.7	6.64921	6.535
25.8	6.64986	6.62286
25.9	6.64411	6.68011
26	6.63859	6.62851
26.1	6.62135	6.5359
26.2	6.62112	6.45642
26.3	6.6156	6.76069
26.4	6.63483	6.54679
26.5	6.63704	6.60193
26.6	6.58908	6.6052
26.7	6.63328	6.53735
26.8	6.61648	6.62997
26.9	6.5924	6.64564
27	6.60743	6.56898
27.1	6.63747	6.55789
27.2	6.61185	6.45986
27.3	6.66358	6.57189
27.4	6.66667	6.6154
27.5	6.59748	6.60846
27.6	6.59859	6.60193
27.7	6.59947	6.48524
27.8	6.56768	6.44391
27.9	6.65871	6.57189
28	6.6742	6.61976
28.1	6.61251	6.70495
28.2	6.64411	6.50485
28.3	6.61581	6.46131
28.4	6.62001	6.66898
28.5	6.63792	6.48851
28.6	6.61185	6.50865
28.7	6.58203	6.56698
28.8	6.58931	6.48906
28.9	6.63395	6.59245
29	6.58136	6.55007
29.1	6.61936	6.58462
29.2	6.58997	6.5839
29.3	6.60145	6.50702
29.4	6.64655	6.48742
29.5	6.63571	6.47092
29.6	6.59505	6.60392
29.7	6.63328	6.45279
29.8	6.63174	6.55917
29.9	6.64146	6.72503
30	6.68726	6.55389
30.1	6.64457	6.58827
30.2	6.6156	6.51901
30.3	6.55488	6.76747
30.4	6.58755	6.60028
30.5	6.62356	6.56625
30.6	6.67089	6.56898
30.7	6.65916	6.53518
30.8	6.66801	6.59209
30.9	6.56504	6.57261
31	6.62135	6.56826
31.1	6.66403	6.62104
31.2	6.6156	6.50339
31.3	6.70874	6.54953
31.4	6.56458	6.61831
31.5	6.61648	6.65093
31.6	6.62377	6.57662
31.7	6.62467	6.60629
31.8	6.63174	6.49377
31.9	6.65273	6.55462
32	6.56281	6.57189
32.1	6.64411	6.54644
32.2	6.63263	6.54626
32.3	6.61251	6.41964
32.4	6.56834	6.63452
32.5	6.67576	6.58462
32.6	6.57805	6.55352
32.7	6.60013	6.48144
32.8	6.6576	6.74679
32.9	6.61428	6.56116
33	6.6355	6.49123
33.1	6.56636	6.57425
33.2	6.56172	6.44681
33.3	6.64123	6.68486
33.4	6.61317	6.61139
33.5	6.57098	6.55626
33.6	6.605	6.42254
33.7	6.62996	6.4249
33.8	6.63019	6.50739
33.9	6.60212	6.56426
34	6.64789	6.52663
34.1	6.55687	6.56443
34.2	6.57098	6.49033
34.3	6.66579	6.54317
34.4	6.63792	6.43739
34.5	6.60832	6.63489
34.6	6.62576	6.56844
34.7	6.56613	6.69508
34.8	6.60875	6.47291
34.9	6.61008	6.58354
35	6.56525	6.41005
35.1	6.56989	6.5508
35.2	6.52885	6.57335
35.3	6.62267	6.53172
35.4	6.66048	6.65257
35.5	6.54826	6.50884
35.6	6.57938	6.47401
35.7	6.57121	6.50139
35.8	6.62842	6.52972
35.9	6.60189	6.50721
36	6.59793	6.44373
36.1	6.62356	6.57626
36.2	6.60609	6.53135
36.3	6.66757	6.52863
36.4	6.57717	6.52082
36.5	6.58424	6.55316
36.6	6.65607	6.47364
36.7	6.60368	6.52772
36.8	6.6576	6.5132
36.9	6.58467	6.56862
37	6.64169	6.50811
37.1	6.64434	6.47309
37.2	6.60985	6.54589
37.3	6.59417	6.45914
37.4	6.60676	6.31626
37.5	6.63174	6.5428
37.6	6.66358	6.61265
37.7	6.59417	6.54899
37.8	6.62887	6.52172
37.9	6.60853	6.60338
38	6.62532	6.57844
38.1	6.57451	6.58699
38.2	6.59793	6.46983
38.3	6.69147	6.4818
38.4	6.60212	6.55226
38.5	6.58953	6.59463
38.6	6.57651	6.50939
38.7	6.63527	6.54025
38.8	6.62467	6.45715
38.9	6.58976	6.56698
39	6.64832	6.53444
39.1	6.68218	6.54498
39.2	6.61892	6.56207
39.3	6.57694	6.48216
39.4	6.58931	6.54899
39.5	6.63372	6.4106
39.6	6.61073	6.5668
39.7	6.6324	6.51338
39.8	6.54672	6.56316
39.9	6.66757	6.46566
40	6.57739	6.54226
40.1	6.58578	6.46168
40.2	6.62444	6.51464
40.3	6.66203	6.62341
40.4	6.60787	6.4916
40.5	6.68084	6.38075
40.6	6.64279	6.53426
40.7	6.59836	6.50248
40.8	6.5944	6.47145
40.9	6.64478	6.5448
41	6.66579	6.56007
41.1	6.61848	6.6123
41.2	6.65805	6.41368
41.3	6.66403	6.41674
41.4	6.60013	6.45479
41.5	6.624	6.44789
41.6	6.63218	6.54807
41.7	6.53459	6.401
41.8	6.58268	6.48288
41.9	6.58976	6.54881
42	6.61073	6.46004
42.1	6.62179	6.45043
42.2	6.64213	6.33721
42.3	6.65364	6.46131
42.4	6.58467	6.47563
42.5	6.64942	6.50465
42.6	6.6156	6.57879
42.7	6.58843	6.49395
42.8	6.61052	6.58044
42.9	6.59992	6.46838
43	6.64367	6.5699
43.1	6.64257	6.42272
43.2	6.64809	6.46094
43.3	6.59925	6.56116
43.4	6.60477	6.46112
43.5	6.52114	6.54025
43.6	6.59947	6.4566
43.7	6.63704	6.53844
43.8	6.539	6.52899
43.9	6.62244	6.44663
44	6.66182	6.52827
44.1	6.63107	6.4383
44.2	6.52775	6.42978
44.3	6.56017	6.66023
44.4	6.59484	6.5588
44.5	6.58467	6.49559
44.6	6.55223	6.48524
44.7	6.62931	6.39214
44.8	6.59484	6.41638
44.9	6.58755	6.56498
45	6.61648	6.54589
45.1	6.6176	6.58717
45.2	6.6377	6.59409
45.3	6.62555	6.48742
45.4	6.63284	6.55643
45.5	6.58224	6.46494
45.6	6.61296	6.37875
45.7	6.56017	6.51591
45.8	6.60345	6.52954
45.9	6.59947	6.55589
46	6.59771	6.47364
46.1	6.59372	6.41982
46.2	6.58335	6.45189
46.3	6.60609	6.3764
46.4	6.57694	6.48797
46.5	6.58224	6.40118
46.6	6.56724	6.45442
46.7	6.6156	6.48996
46.8	6.58755	6.35002
46.9	6.57098	6.44555
47	6.61671	6.50485
47.1	6.62312	6.47545
47.2	6.66004	6.51519
47.3	6.59969	6.54989
47.4	6.58048	6.66533
47.5	6.63195	6.56663
47.6	6.54849	6.40082
47.7	6.6176	6.51046
47.8	6.55466	6.3963
47.9	6.57827	6.50539
48	6.59152	6.53009
48.1	6.64123	6.49069
48.2	6.59352	6.53154
48.3	6.60036	6.62778
48.4	6.52334	6.5439
48.5	6.63284	6.55735
48.6	6.58997	6.39539
48.7	6.59219	6.4124
48.8	6.58908	6.4296
48.9	6.58048	6.49287
49	6.53502	6.46366
49.1	6.53414	6.42706
49.2	6.52135	6.53572
49.3	6.57407	6.37568
49.4	6.5882	6.57026
49.5	6.56525	6.59355
49.6	6.54672	6.47617
49.7	6.53481	6.57498
49.8	6.64213	6.54589
49.9	6.52223	6.47635
50	6.54341	6.41674
50.1	6.58467	6.4124
50.2	6.56701	6.3992
50.3	6.59727	6.48017
50.4	6.57915	6.56426
50.5	6.56216	6.48542
50.6	6.62753	6.45135
50.7	6.54296	6.40263
50.8	6.53061	6.43014
50.9	6.58071	6.38635
51	6.56084	6.51556
51.1	6.61803	6.53244
51.2	6.64743	6.46566
51.3	6.59616	6.52845
51.4	6.6092	6.53772
51.5	6.60676	6.43612
51.6	6.5637	6.55771
51.7	6.52114	6.47327
51.8	6.5818	6.4702
51.9	6.58865	6.53644
52	6.603	6.59809
52.1	6.62312	6.50122
52.2	6.58578	6.46712
52.3	6.50484	6.53735
52.4	6.58535	6.57281
52.5	6.6835	6.49431
52.6	6.57209	6.44209
52.7	6.57386	6.44246
52.8	6.50527	6.36882
52.9	6.61516	6.46712
53	6.61537	6.4162
53.1	6.54805	6.44863
53.2	6.5944	6.46494
53.3	6.55687	6.58226
53.4	6.57142	6.51284
53.5	6.60964	6.42544
53.6	6.54805	6.38057
53.7	6.56128	6.52009
53.8	6.63439	6.48488
53.9	6.56193	6.47455
54	6.59947	6.47327
54.1	6.64457	6.49904
54.2	6.62224	6.45895
54.3	6.58688	6.56007
54.4	6.54737	6.43504
54.5	6.59175	6.49776
54.6	6.56436	6.50194
54.7	6.61581	6.50829
54.8	6.56304	6.42272
54.9	6.51958	6.44191
55	6.62511	6.51464
55.1	6.59836	6.44191
55.2	6.61339	6.42725
55.3	6.60145	6.56353
55.4	6.5284	6.56643
55.5	6.65871	6.40191
55.6	6.56525	6.43539
55.7	6.63306	6.60119
55.8	6.59064	6.45587
55.9	6.59219	6.49051
56	6.55952	6.52518
56.1	6.53061	6.58044
56.2	6.58312	6.52227
56.3	6.58136	6.53699
56.4	6.56724	6.52645
56.5	6.65296	6.51865
56.6	6.5551	6.45496
56.7	6.5476	6.41729
56.8	6.60101	6.51791
56.9	6.5966	6.4691
57	6.62112	6.51065
57.1	6.58446	6.55679
57.2	6.63527	6.51755
57.3	6.61073	6.52991
57.4	6.63328	6.42508
57.5	6.55995	6.51228
57.6	6.56877	6.58717
57.7	6.62047	6.46294
57.8	6.58644	6.42634
57.9	6.6092	6.4316
58	6.59836	6.51011
58.1	6.51496	6.4287
58.2	6.53657	6.4838
58.3	6.56393	6.54153
58.4	6.66203	6.54098
58.5	6.55687	6.61285
58.6	6.64633	6.32564
58.7	6.54055	6.53772
58.8	6.58976	6.47908
58.9	6.57165	6.54572
59	6.57673	6.52172
59.1	6.56922	6.57917
59.2	6.53282	6.49994
59.3	6.62267	6.57626
59.4	6.54826	6.50286
59.5	6.57871	6.2993
59.6	6.63991	6.45189
59.7	6.54296	6.5003
59.8	6.56128	6.47908
59.9	6.60234	6.44463
60	6.59947	6.47853
60.1	6.56789	6.59318
60.2	6.56017	6.44319
60.3	6.53061	6.57007
60.4	6.64832	6.45515
60.5	6.56724	6.5688
60.6	6.52952	6.46929
60.7	6.60101	6.4974
60.8	6.62244	6.4682
60.9	6.58556	6.44084
61	6.60456	6.52935
61.1	6.64854	6.59809
61.2	6.57209	6.45822
61.3	6.56789	6.48034
61.4	6.52555	6.51302
61.5	6.5637	6.65876
61.6	6.52026	6.47364
61.7	6.57121	6.49686
61.8	6.57871	6.42652
61.9	6.5944	6.41042
62	6.59616	6.45351
62.1	6.55687	6.44355
62.2	6.60787	6.4229
62.3	6.55422	6.49177
62.4	6.56481	6.50865
62.5	6.62224	6.52191
62.6	6.58247	6.39395
62.7	6.5487	6.56152
62.8	6.58644	6.46422
62.9	6.5262	6.46204
63	6.62201	6.43721
63.1	6.58865	6.36972
63.2	6.62708	6.36032
63.3	6.51122	6.48126
63.4	6.5701	6.48724
63.5	6.51232	6.41024
63.6	6.53834	6.445
63.7	6.55069	6.37117
63.8	6.54893	6.43322
63.9	6.53459	6.44517
64	6.56547	6.35436
64.1	6.47905	6.46874
64.2	6.52599	6.52882
64.3	6.60323	6.43395
64.4	6.58247	6.62176
64.5	6.62377	6.42906
64.6	6.53414	6.47491
64.7	6.57098	6.54771
64.8	6.58976	6.48108
64.9	6.56636	6.42996
65	6.57341	6.67847
65.1	6.60036	6.46566
65.2	6.55929	6.51428
65.3	6.64501	6.39756
65.4	6.55178	6.39576
65.5	6.56128	6.50521
65.6	6.54737	6.47201
65.7	6.60964	6.44971
65.8	6.58203	6.38635
65.9	6.62842	6.31986
66	6.53304	6.47364
66.1	6.56237	6.55043
66.2	6.58358	6.36465
66.3	6.54319	6.57535
66.4	6.539	6.4575
66.5	6.61737	6.46402
66.6	6.60565	6.50629
66.7	6.6689	6.49776
66.8	6.57717	6.46059
66.9	6.56525	6.56226
67	6.63659	6.45207
67.1	6.57539	6.48688
67.2	6.51475	6.36303
67.3	6.58843	6.43539
67.4	6.5701	6.51519
67.5	6.51122	6.47401
67.6	6.58865	6.36646
67.7	6.55599	6.53226
67.8	6.59969	6.43811
67.9	6.64279	6.48488
68	6.57606	6.4095
68.1	6.57562	6.60374
68.2	6.53943	6.41838
68.3	6.60832	6.34063
68.4	6.57915	6.31914
68.5	6.55466	6.49686
68.6	6.53326	6.59882
68.7	6.59461	6.46276
68.8	6.57938	6.46422
68.9	6.51187	6.48506
69	6.54782	6.44591
69.1	6.60544	6.47001
69.2	6.55796	6.44428
69.3	6.60036	6.37296
69.4	6.53679	6.37279
69.5	6.52399	6.49323
69.6	6.50834	6.42978
69.7	6.54496	6.36718
69.8	6.57451	6.35472
69.9	6.51738	6.4798
70	6.57033	6.55917
70.1	6.54561	6.41674
70.2	6.5551	6.54063
70.3	6.56569	6.44119
70.4	6.57982	6.34532
70.5	6.55246	6.52682
70.6	6.56724	6.37424
70.7	6.51166	6.35092
70.8	6.5659	6.4994
70.9	6.60168	6.41748
71	6.52775	6.23786
71.1	6.5509	6.43686
71.2	6.50725	6.535
71.3	6.57982	6.42652
71.4	6.62024	6.45642
71.5	6.5637	6.51246
71.6	6.624	6.52027
71.7	6.59219	6.52209
71.8	6.55687	6.46566
71.9	6.59549	6.47962
72	6.53613	6.51865
72.1	6.5584	6.44535
72.2	6.60411	6.41512
72.3	6.56436	6.45877
72.4	6.58224	6.41964
72.5	6.54055	6.3755
72.6	6.54452	6.4267
72.7	6.53569	6.34984
72.8	6.57121	6.5132
72.9	6.57762	6.37206
73	6.5882	6.56589
73.1	6.52885	6.46656
73.2	6.57187	6.31102
73.3	6.56281	6.50685
73.4	6.54826	6.45696
73.5	6.57054	6.52772
73.6	6.59108	6.31102
73.7	6.55443	6.49904
73.8	6.58159	6.50775
73.9	6.57739	6.42616
74	6.60565	6.54661
74.1	6.59793	6.42036
74.2	6.46936	6.35725
74.3	6.51628	6.48597
74.4	6.57098	6.45189
74.5	6.63682	6.49849
74.6	6.6008	6.525
74.7	6.60544	6.34189
74.8	6.56877	6.44717
74.9	6.54429	6.54153
75	6.50461	6.53317
75.1	6.53437	6.43069
75.2	6.53437	6.49051
75.3	6.60057	6.28433
75.4	6.57386	6.44209
75.5	6.5454	6.38491
75.6	6.57539	6.44789
75.7	6.58247	6.37117
75.8	6.54231	6.43558
75.9	6.58512	6.26109
76	6.57805	6.49233
76.1	6.58667	6.42906
76.2	6.52643	6.53789
76.3	6.5637	6.40246
76.4	6.5902	6.46929
76.5	6.60323	6.52172
76.6	6.57673	6.42254
76.7	6.58092	6.40154
76.8	6.57827	6.42344
76.9	6.61073	6.44428
77	6.5509	6.45986
77.1	6.53878	6.54661
77.2	6.56745	6.30651
77.3	6.54231	6.58026
77.4	6.65473	6.50757
77.5	6.57539	6.45117
77.6	6.57253	6.48288
77.7	6.51694	6.36828
77.8	6.5659	6.33322
77.9	6.56105	6.3596
78	6.56989	6.38889
78.1	6.53547	6.51628
78.2	6.5924	6.44555
78.3	6.52555	6.46766
78.4	6.59683	6.50739
78.5	6.61516	6.57044
78.6	6.5315	6.50702
78.7	6.58114	6.48542
78.8	6.60168	6.38943
78.9	6.51364	6.45025
79	6.60212	6.32402
79.1	6.57298	6.43322
79.2	6.58159	6.28632
79.3	6.53878	6.39051
79.4	6.58556	6.40318
79.5	6.56061	6.45135
79.6	6.62377	6.46004
79.7	6.56413	6.47255
79.8	6.53613	6.3251
79.9	6.57275	6.40842
80	6.57982	6.47491
80.1	6.56413	6.4229
80.2	6.61692	6.35905
80.3	6.59395	6.4653
80.4	6.57915	6.44789
80.5	6.56504	6.44789
80.6	6.55664	6.50248
80.7	6.53966	6.43884
80.8	6.53702	6.47853
80.9	6.56966	6.53172
81	6.59196	6.39377
81.1	6.56789	6.51102
81.2	6.52467	6.36954
81.3	6.59372	6.33557
81.4	6.54341	6.38147
81.5	6.56636	6.41024
81.6	6.52687	6.43141
81.7	6.55576	6.37911
81.8	6.55246	6.33991
81.9	6.56789	6.49776
82	6.59085	6.31824
82.1	6.57054	6.42652
82.2	6.56172	6.47927
82.3	6.61296	6.41892
82.4	6.54605	6.38327
82.5	6.53017	6.45696
82.6	6.57606	6.36556
82.7	6.59152	6.38363
82.8	6.56657	6.44409
82.9	6.52026	6.45079
83	6.57209	6.40046
83.1	6.55599	6.47309
83.2	6.57694	6.36484
83.3	6.50813	6.29966
83.4	6.55863	6.47691
83.5	6.55929	6.44445
83.6	6.56569	6.45859
83.7	6.61052	6.45442
83.8	6.57363	6.28938
83.9	6.51563	6.54044
84	6.54496	6.40842
84.1	6.53084	6.42906
84.2	6.54341	6.30363
84.3	6.57451	6.48126
84.4	6.54076	6.4691
84.5	6.61428	6.45461
84.6	6.56193	6.39884
84.7	6.54275	6.37568
84.8	6.5637	6.35218
84.9	6.60323	6.3983
85	6.61428	6.38762
85.1	6.57894	6.43304
85.2	6.62776	6.37622
85.3	6.66646	6.38255
85.4	6.53017	6.47617
85.5	6.53657	6.4048
85.6	6.55995	6.47165
85.7	6.52467	6.44428
85.8	6.50593	6.29569
85.9	6.59461	6.39793
86	6.60456	6.40046
86.1	6.52114	6.43848
86.2	6.53437	6.37152
86.3	6.57187	6.28848
86.4	6.5165	6.41386
86.5	6.59417	6.33322
86.6	6.6008	6.58972
86.7	6.56436	6.45297
86.8	6.50658	6.4595
86.9	6.56128	6.40716
87	6.55752	6.4097
87.1	6.6092	6.31355
87.2	6.56922	6.26199
87.3	6.54452	6.31626
87.4	6.52731	6.45442
87.5	6.56613	6.45079
87.6	6.49492	6.35725
87.7	6.59925	6.40372
87.8	6.59793	6.35797
87.9	6.53547	6.39611
88	6.53105	6.31571
88.1	6.47024	6.37712
88.2	6.53459	6.45043
88.3	6.55158	6.50358
88.4	6.52399	6.45442
88.5	6.51761	6.45243
88.6	6.57187	6.45551
88.7	6.53943	6.44119
88.8	6.52091	6.35291
88.9	6.53459	6.35617
89	6.59505	6.33756
89.1	6.61627	6.38707
89.2	6.56636	6.48144
89.3	6.62532	6.3916
89.4	6.49336	6.25154
89.5	6.5529	6.50448
89.6	6.64367	6.3652
89.7	6.51343	6.28866
89.8	6.4938	6.30688
89.9	6.57673	6.39793
90	6.58071	6.44156
90.1	6.4797	6.45605
90.2	6.60013	6.37966
90.3	6.58667	6.33412
90.4	6.55664	6.37424
90.5	6.52797	6.45061
90.6	6.5944	6.47799
90.7	6.53172	6.41964
90.8	6.54958	6.51046
90.9	6.58776	6.38021
91	6.51143	6.47817
91.1	6.57165	6.35869
91.2	6.52223	6.4191
91.3	6.54517	6.43088
91.4	6.52158	6.44591
91.5	6.51805	6.37911
91.6	6.54826	6.3708
91.7	6.56348	6.42725
91.8	6.57584	6.31463
91.9	6.55466	6.41476
92	6.60964	6.3643
92.1	6.55422	6.34966
92.2	6.49799	6.41042
92.3	6.57651	6.32564
92.4	6.56834	6.37496
92.5	6.61339	6.37117
92.6	6.6262	6.47763
92.7	6.6198	6.41476
92.8	6.47157	6.37894
92.9	6.5284	6.44789
93	6.55531	6.43576
93.1	6.52599	6.38599
93.2	6.59108	6.4106
93.3	6.54649	6.49758
93.4	6.59352	6.48253
93.5	6.62135	6.46584
93.6	6.56304	6.47237
93.7	6.55907	6.47165
93.8	6.55819	6.36646
93.9	6.55135	6.30309
94	6.59947	6.40282
94.1	6.61869	6.39088
94.2	6.60853	6.36195
94.3	6.54649	6.51028
94.4	6.57341	6.3764
94.5	6.58953	6.30453
94.6	6.60323	6.47927
94.7	6.65628	6.41186
94.8	6.57827	6.36574
94.9	6.56458	6.36122
95	6.55113	6.39576
95.1	6.63682	6.31661
95.2	6.58512	6.34858
95.3	6.61052	6.40788
95.4	6.61073	6.50086
95.5	6.50263	6.43304
95.6	6.54208	6.50775
95.7	6.5882	6.4048
95.8	6.60145	6.32673
95.9	6.52422	6.46929
96	6.5743	6.41132
96.1	6.5659	6.39956
96.2	6.57253	6.37478
96.3	6.63704	6.34424
96.4	6.56281	6.43975
96.5	6.53349	6.52827
96.6	6.57606	6.26829
96.7	6.52069	6.32835
96.8	6.60743	6.34027
96.9	6.60565	6.31914
97	6.6178	6.31102
97.1	6.52467	6.31102
97.2	6.55069	6.36646
97.3	6.62467	6.33196
97.4	6.63372	6.4106
97.5	6.5476	6.45805
97.6	6.60743	6.38165
97.7	6.60521	6.25064
97.8	6.61384	6.3186
97.9	6.53017	6.29677
98	6.57894	6.44428
98.1	6.5902	6.29209
98.2	6.53061	6.45225
98.3	6.60676	6.47817
98.4	6.6198	6.37894
98.5	6.57783	6.27677
98.6	6.63328	6.27028
98.7	6.60632	6.43993
98.8	6.61361	6.33069
98.9	6.58732	6.3811
99	6.59904	6.38255
99.1	6.62643	6.33286
99.2	6.61825	6.50956
99.3	6.61052	6.32962
99.4	6.65407	6.35038
99.5	6.60941	6.39847
99.6	6.61096	6.34477
99.7	6.58026	6.23893
99.8	6.6397	6.3186
99.9	6.54364	6.32907
100	6.62908	6.45877
100.1	6.62931	6.37478
100.2	6.62688	6.30597
100.3	6.58711	6.32979
100.4	6.55069	6.3983
100.5	6.55576	6.34532
100.6	6.60565	6.30183
100.7	6.60609	6.29425
100.8	6.60234	6.32925
100.9	6.54958	6.42706
101	6.61516	6.41512
101.1	6.5944	6.3177
101.2	6.624	6.39738
101.3	6.57629	6.3992
101.4	6.62731	6.43413
101.5	6.66358	6.34009
101.6	6.5966	6.28018
101.7	6.58048	6.52882
101.8	6.57805	6.4296
101.9	6.56281	6.26145
102	6.56193	6.45189
102.1	6.63747	6.37911
102.2	6.59041	6.47401
102.3	6.65053	6.27623
102.4	6.58136	6.40408
102.5	6.61073	6.4153
102.6	6.60257	6.43539
102.7	6.58755	6.44826
102.8	6.62289	6.34424
102.9	6.62312	6.28271
103	6.57298	6.37098
103.1	6.62488	6.35689
103.2	6.58446	6.422
103.3	6.62444	6.30688
103.4	6.58092	6.35869
103.5	6.60964	6.38834
103.6	6.58953	6.4827
103.7	6.61339	6.46168
103.8	6.59836	6.36159
103.9	6.61627	6.50665
104	6.59549	6.49559
104.1	6.61296	6.51773
104.2	6.58865	6.43884
104.3	6.63372	6.36213
104.4	6.54385	6.35905
104.5	6.61273	6.45442
104.6	6.53569	6.3708
104.7	6.60632	6.4575
104.8	6.61029	6.4211
104.9	6.61692	6.3316
105	6.60676	6.39395
105.1	6.56017	6.38581
105.2	6.61405	6.30634
105.3	6.56745	6.30886
105.4	6.6262	6.44084
105.5	6.60124	6.47617
105.6	6.63682	6.46475
105.7	6.63152	6.36249
105.8	6.61892	6.42436
105.9	6.59616	6.34714
106	6.58467	6.30796
106.1	6.6576	6.39214
106.2	6.54981	6.37117
106.3	6.57165	6.37496
106.4	6.57253	6.45025
106.5	6.60257	6.45859
106.6	6.69168	6.4604
106.7	6.55884	6.52027
106.8	6.6439	6.36592
106.9	6.64766	6.29966
107	6.57054	6.23443
107.1	6.5476	6.49868
107.2	6.65894	6.3484
107.3	6.64478	6.4896
107.4	6.62112	6.35164
107.5	6.59727	6.36484
107.6	6.55642	6.48434
107.7	6.58159	6.37044
107.8	6.58335	6.37515
107.9	6.61052	6.36393
108	6.55972	6.39322
108.1	6.61384	6.39576
108.2	6.51958	6.50775
108.3	6.64478	6.40136
108.4	6.55796	6.4633
108.5	6.60124	6.3934
108.6	6.6355	6.37532
108.7	6.56613	6.36195
108.8	6.54231	6.27659
108.9	6.58446	6.38743
109	6.66314	6.44191
109.1	6.58535	6.39576
109.2	6.58623	6.36014
109.3	6.61029	6.41422
109.4	6.5668	6.39286
109.5	6.54628	6.25676
109.6	6.63659	6.29966
109.7	6.55972	6.48034
109.8	6.58136	6.35779
109.9	6.63439	6.42254
110	6.61825	6.43286
110.1	6.57165	6.3204
110.2	6.64014	6.40136
110.3	6.60941	6.34009
110.4	6.65097	6.38707
110.5	6.60433	6.37931
110.6	6.62864	6.47381
110.7	6.60013	6.33774
110.8	6.56724	6.40372
110.9	6.62423	6.28162
111	6.60389	6.32691
111.1	6.5818	6.40878
111.2	6.55158	6.4048
111.3	6.61848	6.38743
111.4	6.59131	6.4162
111.5	6.60456	6.49541
111.6	6.54385	6.4876
111.7	6.57894	6.30525
111.8	6.61117	6.38075
111.9	6.54231	6.43975
112	6.58159	6.33955
112.1	6.58865	6.40372
112.2	6.59947	6.31698
112.3	6.55884	6.49213
112.4	6.56105	6.44283
112.5	6.52929	6.38237
112.6	6.56945	6.38255
112.7	6.60257	6.44844
112.8	6.56877	6.39395
112.9	6.50945	6.35002
113	6.56237	6.27046
113.1	6.56481	6.44735
113.2	6.56172	6.36664
113.3	6.58092	6.45225
113.4	6.5944	6.33088
113.5	6.61493	6.44935
113.6	6.62156	6.42308
113.7	6.65717	6.31733
113.8	6.60168	6.40209
113.9	6.59572	6.37695
114	6.53502	6.41946
114.1	6.56458	6.29407
114.2	6.56281	6.36231
114.3	6.59263	6.49668
114.4	6.62555	6.36159
114.5	6.59816	6.21068
114.6	6.60609	6.36393
114.7	6.64302	6.3983
114.8	6.54076	6.51556
114.9	6.55201	6.3916
115	6.61207	6.36918
115.1	6.59395	6.37098
115.2	6.6262	6.43088
115.3	6.57386	6.4133
115.4	6.54826	6.22867
115.5	6.53702	6.40716
115.6	6.58865	6.44191
115.7	6.60787	6.3168
115.8	6.56745	6.31554
115.9	6.57982	6.47273
116	6.57739	6.31156
116.1	6.57562	6.41042
116.2	6.50372	6.36339
116.3	6.46936	6.40028
116.4	6.5668	6.31174
116.5	6.52114	6.40064
116.6	6.57539	6.4077
116.7	6.61296	6.44699
116.8	6.60897	6.43504
116.9	6.59284	6.30453
117	6.60632	6.23678
117.1	6.56436	6.25208
117.2	6.57496	6.40788
117.3	6.59793	6.38689
117.4	6.62289	6.50212
117.5	6.57474	6.41748
117.6	6.57562	6.38743
117.7	6.63284	6.39267
117.8	6.57762	6.42852
117.9	6.52179	6.35363
118	6.6793	6.41386
118.1	6.63372	6.45642
118.2	6.59484	6.41114
118.3	6.58312	6.33502
118.4	6.55311	6.49451
118.5	6.60743	6.36286
118.6	6.57915	6.42272
118.7	6.59572	6.39956
118.8	6.55311	6.35436
118.9	6.60145	6.4653
119	6.55135	6.30597
119.1	6.62179	6.27623
119.2	6.60477	6.47691
119.3	6.54319	6.32204
119.4	6.56084	6.37622
119.5	6.59816	6.23426
119.6	6.53569	6.42888
119.7	6.5944	6.35977
119.8	6.62931	6.47545
119.9	6.62511	6.37134
120	6.52267	6.40191
120.1	6.58732	6.45768
120.2	6.56481	6.38527
120.3	6.67244	6.31571
120.4	6.53393	6.42816
120.5	6.65939	6.3103
120.6	6.5165	6.36828
120.7	6.56105	6.33178
120.8	6.56812	6.35472
120.9	6.60787	6.38834
121	6.55752	6.26432
121.1	6.5262	6.4296
121.2	6.56084	6.60938
121.3	6.51893	6.39486
121.4	6.59108	6.46112
121.5	6.52952	6.35056
121.6	6.57915	6.32835
121.7	6.58159	6.42725
121.8	6.57629	6.43612
121.9	6.60964	6.36682
122	6.5154	6.40878
122.1	6.5509	6.36448
122.2	6.58424	6.42
122.3	6.61339	6.39756
122.4	6.48741	6.35545
122.5	6.55311	6.41692
122.6	6.58865	6.48851
122.7	6.59041	6.36882
122.8	6.58092	6.38707
122.9	6.61848	6.38165
123	6.54584	6.30579
123.1	6.5509	6.45895
123.2	6.53591	6.30164
123.3	6.55599	6.41712
123.4	6.59108	6.33376
123.5	6.54364	6.4363
123.6	6.61073	6.367
123.7	6.58711	6.29137
123.8	6.55952	6.50793
123.9	6.59683	6.2483
124	6.58755	6.32094
124.1	6.56017	6.40824
124.2	6.58358	6.32166
124.3	6.53723	6.36484
124.4	6.5584	6.26414
124.5	6.57319	6.3737
124.6	6.52952	6.40191
124.7	6.55466	6.38455
124.8	6.59925	6.45135
124.9	6.57187	6.271
125	6.56281	6.36411
125.1	6.52664	6.28974
125.2	6.53216	6.39956
125.3	6.55731	6.38345
125.4	6.51011	6.49723
125.5	6.60189	6.47908
125.6	6.54937	6.32925
125.7	6.55201	6.45225
125.8	6.57805	6.39267
125.9	6.5337	6.38291
126	6.55884	6.45189
126.1	6.53923	6.45787
126.2	6.58203	6.38907
126.3	6.53084	6.39195
126.4	6.55113	6.4097
126.5	6.60433	6.35129
126.6	6.60189	6.37677
126.7	6.56172	6.43032
126.8	6.54937	6.33088
126.9	6.57562	6.33666
127	6.54319	6.4077
127.1	6.5796	6.36628
127.2	6.58026	6.30092
127.3	6.569	6.33106
127.4	6.59395	6.35146
127.5	6.53061	6.38455
127.6	6.52885	6.40408
127.7	6.57871	6.39467
127.8	6.56877	6.40191
127.9	6.54296	6.46204
128	6.53172	6.34568
128.1	6.64014	6.35761
128.2	6.54164	6.27226
128.3	6.60124	6.25748
128.4	6.57121	6.42725
128.5	6.47729	6.47673
128.6	6.54164	6.41766
128.7	6.64213	6.38255
128.8	6.57033	6.41222
128.9	6.53613	6.39414
129	6.57363	6.2993
129.1	6.56237	6.51502
129.2	6.59947	6.38219
129.3	6.55069	6.30164
129.4	6.51673	6.37894
129.5	6.55135	6.34586
129.6	6.53172	6.38816
129.7	6.56657	6.37388
129.8	6.56989	6.35743
129.9	6.54561	6.3549
130	6.57783	6.5132
130.1	6.57054	6.32673
130.2	6.47354	6.30796
130.3	6.53193	6.23191
130.4	6.58997	6.38725
130.5	6.48918	6.48779
130.6	6.58335	6.47853
130.7	6.57739	6.34948
130.8	6.57187	6.37062
130.9	6.58071	6.35129
131	6.5849	6.32094
131.1	6.58136	6.37622
131.2	6.56084	6.4336
131.3	6.57894	6.47219
131.4	6.57054	6.38129
131.5	6.56657	6.43539
131.6	6.51255	6.34786
131.7	6.55334	6.31589
131.8	6.53635	6.3002
131.9	6.53414	6.46312
132	6.55025	6.38581
132.1	6.55884	6.36664
132.2	6.57827	6.34099
132.3	6.54584	6.42128
132.4	6.5668	6.31337
132.5	6.54099	6.30832
132.6	6.54605	6.38581
132.7	6.586	6.36195
132.8	6.55158	6.38075
132.9	6.61869	6.36104
133	6.54231	6.41168
133.1	6.55069	6.46059
133.2	6.53613	6.30146
133.3	6.58401	6.30958
133.4	6.52708	6.37605
133.5	6.53326	6.38255
133.6	6.55819	6.39576
133.7	6.52752	6.36628
133.8	6.55907	6.38345
133.9	6.56636	6.34352
134	6.52246	6.35236
134.1	6.54319	6.38943
134.2	6.54429	6.37515
134.3	6.55466	6.42834
134.4	6.53017	6.34225
134.5	6.57651	6.43377
134.6	6.60257	6.29605
134.7	6.58888	6.34424
134.8	6.54407	6.48306
134.9	6.53746	6.28018
135	6.60609	6.25333
135.1	6.56945	6.29894
135.2	6.51011	6.39449
135.3	6.59637	6.39359
135.4	6.57319	6.38797
135.5	6.60832	6.45025
135.6	6.57121	6.40118
135.7	6.54893	6.35941
135.8	6.51761	6.29353
135.9	6.58865	6.30724
136	6.55422	6.37911
136.1	6.57033	6.27802
136.2	6.55466	6.32094
136.3	6.54011	6.33034
136.4	6.60279	6.39449
136.5	6.5282	6.41312
136.6	6.54385	6.43088
136.7	6.51782	6.39232
136.8	6.52599	6.3076
136.9	6.53261	6.38201
137	6.52973	6.4057
137.1	6.56149	6.45117
137.2	6.49754	6.35363
137.3	6.50967	6.38925
137.4	6.5476	6.31084
137.5	6.54032	6.41403
137.6	6.55201	6.50557
137.7	6.49204	6.3717
137.8	6.55884	6.34424
137.9	6.53943	6.44881
138	6.56149	6.38816
138.1	6.55929	6.43612
138.2	6.52158	6.35689
138.3	6.59395	6.26469
138.4	6.5701	6.37026
138.5	6.56745	6.26181
138.6	6.56922	6.29876
138.7	6.51937	6.45715
138.8	6.53105	6.40698
138.9	6.5818	6.28018
139	6.53393	6.36014
139.1	6.54826	6.29605
139.2	6.50019	6.29822
139.3	6.58424	6.4097
139.4	6.59727	6.32745
139.5	6.53481	6.31211
139.6	6.56989	6.42218
139.7	6.47134	6.27244
139.8	6.55576	6.28848
139.9	6.59131	6.34153
140	6.57407	6.35399
140.1	6.57363	6.41096
140.2	6.56128	6.42073
140.3	6.56481	6.32132
140.4	6.52311	6.43667
140.5	6.50791	6.44645
140.6	6.57474	6.40626
140.7	6.56877	6.28162
140.8	6.53481	6.38816
140.9	6.59196	6.3363
141	6.55664	6.35472
141.1	6.55135	6.35653
141.2	6.59947	6.43286
141.3	6.54473	6.30074
141.4	6.57827	6.35581
141.5	6.62708	6.37875
141.6	6.58755	6.4827
141.7	6.58888	6.25263
141.8	6.49029	6.39539
141.9	6.60212	6.44137
142	6.55929	6.24866
142.1	6.47993	6.47799
142.2	6.51298	6.38219
142.3	6.50549	6.28162
142.4	6.44273	6.29714
142.5	6.5304	6.38093
142.6	6.59263	6.33666
142.7	6.52973	6.37296
142.8	6.59417	6.42942
142.9	6.48082	6.28722
143	6.53238	6.42526
143.1	6.57871	6.36303
143.2	6.51187	6.4182
143.3	6.53238	6.30255
143.4	6.49139	6.46258
143.5	6.53591	6.30327
143.6	6.58358	6.30291
143.7	6.50857	6.45007
143.8	6.58667	6.33937
143.9	6.51122	6.3363
144	6.61671	6.38527
144.1	6.56945	6.41729
144.2	6.57253	6.30327
144.3	6.53702	6.32547
144.4	6.51761	6.41294
144.5	6.47905	6.37767
144.6	6.54914	6.2438
144.7	6.5529	6.27136
144.8	6.51298	6.28902
144.9	6.57673	6.3076
145	6.5412	6.2231
145.1	6.54296	6.36972
145.2	6.51078	6.41928
145.3	6.49931	6.34731
145.4	6.54958	6.27892
145.5	6.53723	6.17976
145.6	6.56657	6.42073
145.7	6.4643	6.2573
145.8	6.59108	6.27838
145.9	6.51893	6.34496
146	6.52223	6.28667
146.1	6.55664	6.29299
146.2	6.48918	6.43014
146.3	6.52399	6.41766
146.4	6.5284	6.27406
146.5	6.60809	6.24811
146.6	6.49469	6.3289
146.7	6.47575	6.28127
146.8	6.57077	6.30273
146.9	6.5487	6.44627
147	6.51849	6.39414
147.1	6.5723	6.34315
147.2	6.51298	6.38491
147.3	6.51805	6.28144
147.4	6.48874	6.33666
147.5	6.55443	6.35291
147.6	6.56237	6.39756
147.7	6.58071	6.2186
147.8	6.53393	6.37948
147.9	6.55378	6.49595
148	6.58379	6.32835
148.1	6.53679	6.45696
148.2	6.52908	6.33268
148.3	6.58358	6.25281
148.4	6.54099	6.35092
148.5	6.44912	6.29533
148.6	6.53017	6.2069
148.7	6.57054	6.29209
148.8	6.5509	6.32204
148.9	6.60477	6.24938
149	6.53437	6.3094
149.1	6.55046	6.33594
149.2	6.48434	6.35905
149.3	6.57363	6.38201
149.4	6.53657	6.36177
149.5	6.51694	6.39414
149.6	6.51475	6.37351
149.7	6.51275	6.32564
149.8	6.4938	6.43758
149.9	6.48302	6.41494
150	6.52091	6.38455
150.1	6.48985	6.36448
150.2	6.59528	6.31121
150.3	6.56922	6.32529
150.4	6.55907	6.38401
150.5	6.48897	6.2285
150.6	6.48609	6.3446
150.7	6.54341	6.38473
150.8	6.5337	6.28704
150.9	6.51187	6.25172
151	6.52885	6.32294
151.1	6.54429	6.33412
151.2	6.53855	6.33847
151.3	6.53613	6.26253
151.4	6.53811	6.28451
151.5	6.54937	6.44717
151.6	6.51563	6.2901
151.7	6.45484	6.41838
151.8	6.5121	6.31986
151.9	6.48082	6.25604
152	6.56547	6.34171
152.1	6.53657	6.36267
152.2	6.48721	6.28055
152.3	6.55201	6.31806
152.4	6.5024	6.26685
152.5	6.59771	6.30651
152.6	6.54958	6.23102
152.7	6.47729	6.36682
152.8	6.53591	6.35905
152.9	6.57253	6.3502
153	6.50461	6.32022
153.1	6.53746	6.31788
153.2	6.52664	6.29064
153.3	6.52797	6.28487
153.4	6.46892	6.28451
153.5	6.49624	6.20134
153.6	6.53943	6.41204
153.7	6.50637	6.32583
153.8	6.5262	6.28866
153.9	6.51761	6.34858
154	6.58467	6.33594
154.1	6.54341	6.24793
154.2	6.59816	6.34568
154.3	6.4577	6.31265
154.4	6.5304	6.35164
154.5	6.55995	6.2285
154.6	6.50637	6.2195
154.7	6.51122	6.31012
154.8	6.47001	6.30164
154.9	6.55884	6.25712
155	6.5723	6.2719
155.1	6.46958	6.3502
155.2	6.52643	6.26469
155.3	6.5304	6.4115
155.4	6.4577	6.30273
155.5	6.55443	6.30489
155.6	6.55443	6.26253
155.7	6.50614	6.29731
155.8	6.54011	6.33268
155.9	6.54011	6.27677
156	6.46209	6.21302
156.1	6.54496	6.33304
156.2	6.4991	6.24793
156.3	6.58799	6.3652
156.4	6.54275	6.32438
156.5	6.52797	6.28018
156.6	6.46497	6.27478
156.7	6.52708	6.29028
156.8	6.54605	6.16126
156.9	6.54187	6.39105
157	6.52797	6.37857
157.1	6.48874	6.29552
157.2	6.52643	6.2114
157.3	6.53261	6.30471
157.4	6.61848	6.30634
157.5	6.57077	6.20961
157.6	6.56325	6.34009
157.7	6.5013	6.29028
157.8	6.48521	6.19684
157.9	6.47707	6.22418
158	6.51387	6.32222
158.1	6.4412	6.23263
158.2	6.461	6.22705
158.3	6.52356	6.22615
158.4	6.47333	6.339
158.5	6.48391	6.29389
158.6	6.57717	6.25604
158.7	6.5476	6.37189
158.8	6.55819	6.48362
158.9	6.52378	6.2483
159	6.56061	6.26703
159.1	6.56547	6.44102
159.2	6.56105	6.215
159.3	6.49842	6.17204
159.4	6.48632	6.2411
159.5	6.58424	6.27551
159.6	6.55576	6.25802
159.7	6.54296	6.16486
159.8	6.46321	6.27424
159.9	6.50791	6.33666
160	6.59528	6.36249
160.1	6.56657	6.38273
160.2	6.5637	6.27605
160.3	6.53923	6.27568
160.4	6.57496	6.35236
160.5	6.54914	6.30706
160.6	6.53282	6.25892
160.7	6.48609	6.29371
160.8	6.49998	6.24344
160.9	6.49116	6.29028
161	6.48632	6.31139
161.1	6.50218	6.13397
161.2	6.54628	6.2357
161.3	6.50527	6.26091
161.4	6.57496	6.22562
161.5	6.48941	6.29768
161.6	6.54011	6.2993
161.7	6.54076	6.27244
161.8	6.48059	6.26325
161.9	6.52996	6.28018
162	6.51275	6.22022
162.1	6.50549	6.32655
162.2	6.49315	6.25387
162.3	6.4916	6.25622
162.4	6.47531	6.32166
162.5	6.53547	6.21968
162.6	6.55178	6.14115
162.7	6.48323	6.30074
162.8	6.56569	6.29786
162.9	6.53547	6.32709
163	6.4916	6.24577
163.1	6.52069	6.24631
163.2	6.55642	6.26325
163.3	6.56193	6.31121
163.4	6.49535	6.37261
163.5	6.54032	6.32817
163.6	6.51232	6.29894
163.7	6.50746	6.21644
163.8	6.5304	6.17042
163.9	6.49359	6.24721
164	6.48103	6.28686
164.1	6.57894	6.41114
164.2	6.51519	6.24092
164.3	6.53855	6.37803
164.4	6.54628	6.21338
164.5	6.53613	6.36067
164.6	6.45484	6.22472
164.7	6.56613	6.13523
164.8	6.47508	6.31698
164.9	6.52797	6.1521
165	6.52334	6.22795
165.1	6.53349	6.3428
165.2	6.48059	6.24037
165.3	6.47707	6.21987
165.4	6.46474	6.16126
165.5	6.52996	6.30868
165.6	6.49624	6.27748
165.7	6.46364	6.32457
165.8	6.47399	6.19414
165.9	6.56017	6.2357
166	6.54076	6.18552
166.1	6.50461	6.27515
166.2	6.48103	6.22832
166.3	6.56172	6.2438
166.4	6.54914	6.23929
166.5	6.48456	6.24308
166.6	6.54958	6.25281
166.7	6.5454	6.20475
166.8	6.54605	6.22201
166.9	6.47201	6.21589
167	6.58623	6.153
167.1	6.47707	6.15766
167.2	6.51232	6.25477
167.3	6.5315	6.20817
167.4	6.52267	6.15282
167.5	6.46409	6.24614
167.6	6.54099	6.29443
167.7	6.48368	6.21086
167.8	6.48147	6.2564
167.9	6.55576	6.3204
168	6.47861	6.21248
168.1	6.58755	6.22364
168.2	6.53502	6.25532
168.3	6.57518	6.2438
168.4	6.49315	6.21266
168.5	6.45661	6.25676
168.6	6.51893	6.10886
168.7	6.52752	6.23678
168.8	6.54628	6.19216
168.9	6.48853	6.15696
169	6.56945	6.20997
169.1	6.48279	6.39521
169.2	6.47597	6.2312
169.3	6.51628	6.2069
169.4	6.48962	6.25064
169.5	6.55775	6.26325
169.6	6.48985	6.26991
169.7	6.58092	6.21662
169.8	6.5154	6.34624
169.9	6.51694	6.35995
170	6.43306	6.35183
170.1	6.51143	6.23624
170.2	6.48544	6.24541
170.3	6.5013	6.16952
170.4	6.49336	6.17383
170.5	6.5057	6.19054
170.6	6.58799	6.11317
170.7	6.47157	6.07535
170.8	6.44824	6.23155
170.9	6.50725	6.1742
171	6.50702	6.29119
171.1	6.3735	6.36231
171.2	6.50484	6.2555
171.3	6.52863	6.12016
171.4	6.47464	6.31806
171.5	6.50504	6.15282
171.6	6.49315	6.23642
171.7	6.49227	6.32745
171.8	6.48853	6.28505
171.9	6.48015	6.1487
172	6.51232	6.15408
172.1	6.44999	6.13039
172.2	6.49424	6.22777
172.3	6.48346	6.10779
172.4	6.54341	6.18084
172.5	6.48059	6.23516
172.6	6.46671	6.14959
172.7	6.43525	6.24236
172.8	6.50461	6.16144
172.9	6.50813	6.3085
173	6.5132	6.23768
173.1	6.50637	6.28343
173.2	6.5262	6.15497
173.3	6.4544	6.19395
173.4	6.52752	6.32166
173.5	6.47928	6.12607
173.6	6.46453	6.16916
173.7	6.45747	6.17851
173.8	6.53414	6.21374
173.9	6.45042	6.16881
174	6.52135	6.16288
174.1	6.5121	6.16772
174.2	6.46871	6.15533
174.3	6.49359	6.23354
174.4	6.5121	6.16916
174.5	6.47024	6.1408
174.6	6.49998	6.20979
174.7	6.4958	6.17132
174.8	6.54517	6.25857
174.9	6.51255	6.07787
175	6.51408	6.23155
175.1	6.5304	6.03222
175.2	6.57496	6.20331
175.3	6.51607	6.15857
175.4	6.57673	6.18803
175.5	6.53105	6.25405
175.6	6.5121	6.07535
175.7	6.54849	6.15659
175.8	6.54208	6.31842
175.9	6.45946	6.19899
176	6.51387	6.19325
176.1	6.51673	6.13451
176.2	6.54385	6.19054
176.3	6.53261	6.06819
176.4	6.62576	6.16845
176.5	6.55884	6.10814
176.6	6.539	6.1241
176.7	6.44626	6.17634
176.8	6.54429	6.24614
176.9	6.5132	6.15031
177	6.5165	6.32276
177.1	6.52885	6.14241
177.2	6.53834	6.10564
177.3	6.52664	6.12123
177.4	6.52223	6.27298
177.5	6.59263	6.23048
177.6	6.51673	6.17887
177.7	6.52664	6.16018
177.8	6.59085	6.14762
177.9	6.50174	6.28234
178	6.51078	6.1909
178.1	6.56393	6.16431
178.2	6.54143	6.16054
178.3	6.50372	6.17815
178.4	6.55267	6.05996
178.5	6.48786	6.16359
178.6	6.50945	6.07445
178.7	6.59528	6.15515
178.8	6.48853	6.07482
178.9	6.56789	6.17455
179	6.56812	6.15731
179.1	6.58424	6.19989
179.2	6.53172	6.19271
179.3	6.53943	6.21033
179.4	6.47442	6.0469
179.5	6.52664	6.11855
179.6	6.54782	6.07195
179.7	6.53349	6.2591
179.8	6.50834	6.11801
179.9	6.5315	6.1857
180	6.57363	6.21716
180.1	6.55311	6.09793
180.2	6.56657	6.08181
180.3	6.50196	6.0888
180.4	6.5282	6.07159
180.5	6.50504	6.14241
180.6	6.53304	6.20223
180.7	6.5529	6.17761
180.8	6.5818	6.11228
180.9	6.53437	6.22581
181	6.52929	6.14115
181.1	6.55466	6.19721
181.2	6.59372	6.10259
181.3	6.57673	6.12607
181.4	6.56812	6.04851
181.5	6.52797	6.21338
181.6	6.55113	6.13074
181.7	6.57363	6.28253
181.8	6.51782	6.22922
181.9	6.52223	6.12195
182	6.52797	6.14834
182.1	6.55554	6.00755
182.2	6.41547	6.31174
182.3	6.54893	6.14456
182.4	6.49315	6.18534
182.5	6.52422	6.25622
182.6	6.59263	6.13684
182.7	6.52885	6.16414
182.8	6.56636	6.01041
182.9	6.5476	6.10599
183	6.47289	6.07857
183.1	6.51055	6.19756
183.2	6.50504	6.04241
183.3	6.54496	6.14941
183.4	6.5668	6.12537
183.5	6.52267	6.08127
183.6	6.55488	6.06425
183.7	6.54584	6.12249
183.8	6.53128	6.09595
183.9	6.51408	6.02006
184	6.52003	6.05708
184.1	6.53414	6.11622
184.2	6.51519	5.97201
184.3	6.5262	6.10349
184.4	6.50834	6.06604
184.5	6.54187	6.18875
184.6	6.53061	6.17311
184.7	6.54231	6.10116
184.8	6.48015	6.04994
184.9	6.5251	6.08163
185	6.5337	6.17779
185.1	6.59859	6.1591
185.2	6.5668	6.3002
185.3	6.57915	6.13954
185.4	6.50902	6.14026
185.5	6.53767	6.02864
185.6	6.52135	6.13451
185.7	6.55642	6.14008
185.8	6.60168	6.07482
185.9	6.49931	6.0793
186	6.57253	6.2222
186.1	6.53481	6.139
186.2	6.53459	6.05298
186.3	6.5251	6.12698
186.4	6.48015	6.14762
186.5	6.57827	6.05368
186.6	6.51826	6.10134
186.7	6.54208	6.15659
186.8	6.57739	6.10223
186.9	6.51782	6.15983
187	6.59219	6.029
187.1	6.57319	6.23498
187.2	6.52643	6.11012
187.3	6.55178	6.08181
187.4	6.54208	6.15857
187.5	6.4795	6.13433
187.6	6.52223	6.08825
187.7	6.49512	6.18138
187.8	6.48368	6.01346
187.9	6.47707	6.02274
188	6.51914	5.9954
188.1	6.45616	6.12931
188.2	6.57407	6.17222
188.3	6.51275	6.07517
188.4	6.4784	6.0383
188.5	6.56237	6.16162
188.6	6.53061	6.11281
188.7	6.57187	6.07356
188.8	6.5262	6.06461
188.9	6.50196	6.15049
189	6.51914	6.11371
189.1	6.49777	6.16682
189.2	6.51893	6.12519
189.3	6.51475	6.15049
189.4	6.53437	6.13918
189.5	6.55113	6.01005
189.6	6.52267	6.19343
189.7	6.46915	6.12967
189.8	6.49204	6.04851
189.9	6.54805	6.15677
190	6.51738	6.09058
190.1	6.56613	6.11443
190.2	6.48346	6.03329
190.3	6.5604	6.08395
190.4	6.53525	6.07016
190.5	6.54452	6.11783
190.6	6.56128	6.12572
190.7	6.54208	5.98719
190.8	6.50857	6.01219
190.9	6.48456	6.10941
191	6.5284	5.98861
191.1	6.52356	6.09577
191.2	6.47354	6.10564
191.3	6.55531	6.1433
191.4	6.51166	6.15533
191.5	6.53061	6.02596
191.6	6.48985	6.0562
191.7	6.45065	6.05835
191.8	6.48411	6.08108
191.9	6.53261	6.19721
192	6.50879	6.05548
192.1	6.47905	6.09937
192.2	6.53943	6.09022
192.3	6.52532	6.14923
192.4	6.54364	5.9729
192.5	6.56857	6.07249
192.6	6.42074	6.02972
192.7	6.55135	6.07445
192.8	6.58799	6.075
192.9	6.46915	6.12195
193	6.53834	6.10062
193.1	6.48565	6.06568
193.2	6.5132	6.05137
193.3	6.49645	6.09165
193.4	6.45593	6.12806
193.5	6.5099	6.04976
193.6	6.50439	6.10725
193.7	6.53084	5.97647
193.8	6.49403	5.99915
193.9	6.49029	6.17365
194	6.50746	6.03401
194.1	6.46321	6.00076
194.2	6.5701	6.12537
194.3	6.5284	6.08073
194.4	6.54672	5.99164
194.5	6.47157	6.06103
194.6	6.58268	6.13433
194.7	6.53502	6.01166
194.8	6.57298	6.12752
194.9	6.5412	6.01237
195	6.53767	6.0544
195.1	6.44735	6.00862
195.2	6.54737	6.07787
195.3	6.51563	6.29552
195.4	6.50328	6.04475
195.5	6.5057	6.04797
195.6	6.5099	6.02274
195.7	6.54275	6.05047
195.8	6.51628	6.06801
195.9	6.53943	6.05065
196	6.50549	6.11245
196.1	6.4883	6.07087
196.2	6.47487	6.07087
196.3	6.52952	6.00951
196.4	6.57033	6.01505
196.5	6.48082	5.99057
196.6	6.52444	6.11298
196.7	6.5282	6.10976
196.8	6.48676	6.01934
196.9	6.5412	6.12177
197	6.50284	6.06264
197.1	6.5187	6.02954
197.2	6.52643	6.01559
197.3	6.45484	5.9795
197.4	6.50834	6.08376
197.5	6.49998	6.08807
197.6	6.46011	6.08019
197.7	6.47333	6.09255
197.8	6.47905	6.02864
197.9	6.5013	6.04832
198	6.49624	6.12698
198.1	6.52687	5.91564
198.2	6.53547	6.11586
198.3	6.51607	6.06926
198.4	6.50637	6.13918
198.5	6.49204	5.98861
198.6	6.49601	5.99361
198.7	6.47993	6.04207
198.8	6.51232	6.06121
198.9	6.48279	6.14959
199	6.48302	5.96879
199.1	6.4795	6.0088
199.2	6.52267	6.06765
199.3	6.5024	6.04653
199.4	6.52356	6.11819
199.5	6.48853	6.04832
199.6	6.5165	6.11371
199.7	6.49624	6.09937
199.8	6.47575	6.09774
199.9	6.51937	5.99772
[truncated: 4,601 more rows]
