# Supplementary material for: An Orai1 gain-of-function tubular aggregate myopathy mouse model phenocopies key features of the human disease
Source: EMBO J. 2024 Oct 17;43(23):5941–71. doi: 10.1038/s44318-024-00273-4 (PMC11612304; doi:10.1038/s44318-024-00273-4)
Supplement: Supplementary file 6 — Source data Fig. 4 [file 44318_2024_273_MOESM6_ESM.zip › Figure 4/4C/Representative traces of 8M WT and GS constitutive calcium entry .xlsx]

## Sheet: Sheet1
Time (sec)	8M WT (x 10^5)	8M GS (x 10^5)
0.1	7.70719	7.58183
0.2	7.77977	7.65313
0.3	7.93196	7.70646
0.4	7.9747	7.72321
0.5	7.9682	7.67587
0.6	8.0304	7.79631
0.7	8.0078	7.7183
0.8	7.92066	7.88011
0.9	8.0379	7.87877
1	8.0283	7.93734
1.1	7.96066	7.88571
1.2	7.9901	7.83752
1.3	8.0053	7.84492
1.4	7.91356	7.83327
1.5	7.88156	7.78804
1.6	7.88676	7.89693
1.7	7.9806	7.84805
1.8	7.96096	7.84066
1.9	7.9776	7.81691
2	7.9689	7.83035
2.1	7.9873	7.90254
2.2	7.90086	7.88549
2.3	7.9518	7.85679
2.4	7.92956	7.87158
2.5	7.90916	7.86239
2.6	7.9943	7.86934
2.7	8.0225	7.90141
2.8	7.9741	7.89671
2.9	8.0331	7.86217
3	7.9961	7.88907
3.1	7.95596	7.89559
3.2	7.9719	7.85948
3.3	8.0043	7.87472
3.4	7.90036	7.86665
3.5	7.954	7.80035
3.6	7.92116	7.79967
3.7	8.0193	7.89447
3.8	7.96406	7.83551
3.9	7.90136	7.80772
4	7.90756	7.80974
4.1	7.9866	7.89626
4.2	7.87426	7.81512
4.3	7.93226	7.82027
4.4	7.96046	7.85567
4.5	7.90906	7.84312
4.6	7.9563	7.85814
4.7	8.0265	7.86038
4.8	7.88616	7.84626
4.9	8.0082	7.82856
5	7.91136	7.8373
5.1	7.90956	7.9443
5.2	7.9805	7.86127
5.3	7.88826	7.85814
5.4	7.95166	7.842
5.5	7.88706	7.87091
5.6	7.93206	7.88705
5.7	7.92576	7.80281
5.8	7.90396	7.78221
5.9	7.96186	7.82722
6	8.0249	7.78132
6.1	7.91316	7.79542
6.2	7.89626	7.83192
6.3	7.91956	7.88369
6.4	7.93916	7.91466
6.5	7.95086	7.90725
6.6	8.0245	7.83349
6.7	7.93616	7.90882
6.8	7.93376	7.87068
6.9	7.88326	7.85702
7	7.90106	7.92297
7.1	8.0003	7.83663
7.2	7.95256	7.83148
7.3	7.95296	7.88817
7.4	7.88286	7.85612
7.5	7.96226	7.80191
7.6	7.87386	7.86284
7.7	7.87046	7.81848
7.8	7.91256	7.78535
7.9	7.93396	7.84962
8	7.95586	7.85007
8.1	7.95116	7.76454
8.2	7.9523	7.86374
8.3	7.95116	7.85455
8.4	7.87576	7.85746
8.5	7.94106	7.86508
8.6	7.95686	7.79185
8.7	7.95236	7.82072
8.8	7.80431	7.87158
8.9	7.93946	7.82341
9	7.91886	7.81198
9.1	7.91216	7.83484
9.2	7.96096	7.81602
9.3	7.90586	7.85814
9.4	7.90686	7.81198
9.5	7.90786	7.78221
9.6	7.93576	7.85545
9.7	7.92066	7.87449
9.8	7.94706	7.79475
9.9	7.85151	7.80349
10	7.95846	7.81355
10.1	7.83721	7.83663
10.2	7.80501	7.80996
10.3	7.86856	7.83125
10.4	7.88036	7.84492
10.5	7.93726	7.85433
10.6	7.94906	7.80169
10.7	7.86671	7.85679
10.8	7.86021	7.81153
10.9	7.87966	7.8317
11	7.86941	7.79542
11.1	7.93496	7.88101
11.2	7.87726	7.89693
11.3	7.82761	7.82318
11.4	7.83901	7.79028
11.5	7.90726	7.81646
11.6	7.80791	7.75271
11.7	7.95666	7.81355
11.8	7.91706	7.80996
11.9	7.84691	7.79699
12	7.78831	7.80527
12.1	7.80221	7.903
12.2	7.85331	7.83663
12.3	7.92826	7.78804
12.4	7.94666	7.75515
12.5	7.94646	7.78692
12.6	7.87686	7.82766
12.7	7.89386	7.74241
12.8	7.94386	7.79766
12.9	7.94736	7.79587
13	7.86161	7.75337
13.1	7.89436	7.82229
13.2	7.82061	7.8326
13.3	7.79781	7.86239
13.4	7.82621	7.81378
13.5	7.87526	7.81445
13.6	7.89016	7.77842
13.7	7.90426	7.82901
13.8	7.90596	7.77551
13.9	7.84771	7.77484
14	7.81541	7.73258
14.1	7.82571	7.79699
14.2	7.87851	7.74867
14.3	7.93536	7.79833
14.4	7.86591	7.82341
14.5	7.81431	7.79519
14.6	7.87051	7.75136
14.7	7.81811	7.79542
14.8	7.81461	7.84447
14.9	7.86761	7.81826
15	7.87361	7.7999
15.1	7.82551	7.7717
15.2	7.87551	7.81781
15.3	7.84611	7.76768
15.4	7.82021	7.74042
15.5	7.81941	7.72678
15.6	7.91306	7.87337
15.7	7.81271	7.83237
15.8	7.80891	7.83035
15.9	7.79751	7.80862
16	7.79861	7.73952
16.1	7.87301	7.76566
16.2	7.85491	7.78491
16.3	7.81161	7.83416
16.4	7.82451	7.7999
16.5	7.78751	7.7943
16.6	7.84241	7.81019
16.7	7.81831	7.80929
16.8	7.79221	7.86822
16.9	7.77977	7.87697
17	7.79281	7.81557
17.1	7.83331	7.78871
17.2	7.86871	7.83887
17.3	7.74757	7.76656
17.4	7.80771	7.78737
17.5	7.80151	7.87653
17.6	7.87211	7.79028
17.7	7.85311	7.83327
17.8	7.79771	7.75113
17.9	7.84941	7.80595
18	7.70997	7.85836
18.1	7.87001	7.90524
18.2	7.81371	7.8122
18.3	7.80161	7.72745
18.4	7.87881	7.81153
18.5	7.87841	7.78065
18.6	7.86251	7.79185
18.7	7.84851	7.81982
18.8	7.82491	7.86575
18.9	7.84571	7.82677
19	7.85991	7.82386
19.1	7.87411	7.75582
19.2	7.84191	7.73795
19.3	7.88231	7.82565
19.4	7.84411	7.88011
19.5	7.79731	7.77663
19.6	7.84221	7.74957
19.7	7.79921	7.79385
19.8	7.79047	7.85209
19.9	7.78651	7.81557
20	7.84241	7.82587
20.1	7.81631	7.82632
20.2	7.79191	7.82632
20.3	7.81531	7.80527
20.4	7.90566	7.8261
20.5	7.87991	7.80595
20.6	7.79961	7.78379
20.7	7.84241	7.8606
20.8	7.86291	7.76612
20.9	7.84291	7.88639
21	7.83561	7.80371
21.1	7.85901	7.85052
21.2	7.79461	7.8122
21.3	7.82501	7.78557
21.4	7.79841	7.80996
21.5	7.85201	7.81266
21.6	7.86701	7.78333
21.7	7.85891	7.87787
21.8	7.85491	7.77573
21.9	7.78597	7.80237
22	7.90906	7.88079
22.1	7.79991	7.80035
22.2	7.83821	7.67253
22.3	7.87661	7.82296
22.4	7.78821	7.74286
22.5	7.87831	7.81086
22.6	7.80221	7.87248
22.7	7.77627	7.79117
22.8	7.87031	7.78244
22.9	7.79611	7.78737
23	7.88221	7.7773
23.1	7.76377	7.85612
23.2	7.79061	7.76746
23.3	7.91436	7.78939
23.4	7.83601	7.85455
23.5	7.85401	7.77551
23.6	7.80691	7.80929
23.7	7.81051	7.83506
23.8	7.86791	7.8149
23.9	7.81631	7.8252
24	7.87031	7.81736
24.1	7.80041	7.78289
24.2	7.80011	7.80772
24.3	7.85341	7.85836
24.4	7.86861	7.85186
24.5	7.85141	7.79564
24.6	7.80601	7.84447
24.7	7.71077	7.81422
24.8	7.78761	7.85455
24.9	7.82671	7.8541
25	7.78851	7.88101
25.1	7.87181	7.79833
25.2	7.85671	7.84268
25.3	7.81531	7.82654
25.4	7.74657	7.8243
25.5	7.87191	7.84335
25.6	7.78671	7.81848
25.7	7.81901	7.7621
25.8	7.71517	7.82923
25.9	7.75507	7.72857
26	7.82901	7.84469
26.1	7.82541	7.74689
26.2	7.80431	7.84021
26.3	7.76017	7.78804
26.4	7.83461	7.72231
26.5	7.82241	7.76634
26.6	7.79297	7.81019
26.7	7.79531	7.84312
26.8	7.86271	7.74777
26.9	7.83011	7.8243
27	7.83041	7.72767
27.1	7.80561	7.80013
27.2	7.86571	7.84873
27.3	7.81831	7.81041
27.4	7.79851	7.90837
27.5	7.79401	7.80393
27.6	7.74327	7.76165
27.7	7.81851	7.86687
27.8	7.73837	7.916
27.9	7.74207	7.83349
28	7.83341	7.76589
28.1	7.82421	7.80013
28.2	7.73177	7.88593
28.3	7.80417	7.80929
28.4	7.73227	7.83349
28.5	7.74567	7.81669
28.6	7.76417	7.80461
28.7	7.73507	7.79073
28.8	7.84881	7.81848
28.9	7.72647	7.7706
29	7.84311	7.81893
29.1	7.77257	7.82632
29.2	7.79947	7.79901
29.3	7.74917	7.76253
29.4	7.71957	7.82722
29.5	7.72277	7.75986
29.6	7.76967	7.81848
29.7	7.87741	7.83484
29.8	7.82391	7.82856
29.9	7.77407	7.82878
30	7.75587	7.71471
30.1	7.71367	7.83663
30.2	7.77177	7.76365
30.3	7.81661	7.85254
30.4	7.74397	7.7943
30.5	7.76627	7.82363
30.6	7.78951	7.76454
30.7	7.74177	7.76031
30.8	7.82141	7.76858
30.9	7.73187	7.75963
31	7.86631	7.74823
31.1	7.75137	7.7679
31.2	7.81921	7.78737
31.3	7.79211	7.77596
31.4	7.72697	7.79564
31.5	7.75037	7.83192
31.6	7.83771	7.7858
31.7	7.73317	7.79811
31.8	7.79637	7.74331
31.9	7.78577	7.79743
32	7.73587	7.69306
32.1	7.74977	7.81736
32.2	7.77907	7.75806
32.3	7.78507	7.80705
32.4	7.71867	7.77932
32.5	7.72917	7.80817
32.6	7.76097	7.842
32.7	7.72437	7.77842
32.8	7.72827	7.73057
32.9	7.79457	7.74935
33	7.79777	7.72476
33.1	7.84021	7.81243
33.2	7.85371	7.765
33.3	7.76187	7.84514
33.4	7.86821	7.77282
33.5	7.87591	7.72097
33.6	7.85791	7.80214
33.7	7.85621	7.72588
33.8	7.78571	7.80685
33.9	7.79887	7.78155
34	7.81541	7.78804
34.1	7.82001	7.7697
34.2	7.71527	7.85186
34.3	7.78627	7.80461
34.4	7.72017	7.70154
34.5	7.74687	7.6839
34.6	7.77327	7.74019
34.7	7.72517	7.74867
34.8	7.88521	7.71985
34.9	7.80497	7.71316
35	7.73757	7.75762
35.1	7.71137	7.74309
35.2	7.71577	7.71137
35.3	7.79617	7.72611
35.4	7.74487	7.73482
35.5	7.79421	7.74488
35.6	7.82431	7.72321
35.7	7.79337	7.67677
35.8	7.74797	7.72879
35.9	7.72267	7.76365
36	7.79787	7.75694
36.1	7.80557	7.70289
36.2	7.79057	7.75986
36.3	7.75697	7.77551
36.4	7.71687	7.75627
36.5	7.75877	7.7375
36.6	7.75417	7.7641
36.7	7.71407	7.71359
36.8	7.76217	7.7069
36.9	7.72727	7.72387
37	7.78317	7.78669
37.1	7.79377	7.73281
37.2	7.76917	7.73281
37.3	7.72947	7.7366
37.4	7.77927	7.70378
37.5	7.75897	7.75627
37.6	7.75657	7.70758
37.7	7.77997	7.75717
37.8	7.73287	7.82117
37.9	7.73287	7.71025
38	7.70867	7.76634
38.1	7.75927	7.74957
38.2	7.70617	7.71047
38.3	7.76377	7.73616
38.4	7.78447	7.66205
38.5	7.76717	7.71226
38.6	7.73147	7.72187
38.7	7.78327	7.78961
38.8	7.77477	7.73907
38.9	7.75517	7.68458
39	7.74307	7.76053
39.1	7.73877	7.76342
39.2	7.74577	7.72745
39.3	7.77777	7.71516
39.4	7.80377	7.75449
39.5	7.70687	7.6422
39.6	7.72277	7.73862
39.7	7.75917	7.7641
39.8	7.78627	7.7384
39.9	7.78207	7.71695
40	7.75767	7.72611
40.1	7.71457	7.66896
40.2	7.73987	7.66539
40.3	7.78447	7.66606
40.4	7.87941	7.71851
40.5	7.77837	7.73884
40.6	7.83421	7.73348
40.7	7.72737	7.6993
40.8	7.76797	7.64977
40.9	7.79887	7.72141
41	7.71367	7.69797
41.1	7.76167	7.73974
41.2	7.77007	7.65847
41.3	7.69893	7.75538
41.4	7.72987	7.78445
41.5	7.87531	7.66584
41.6	7.80197	7.68814
41.7	7.71397	7.74667
41.8	7.73387	7.67342
41.9	7.77227	7.72566
42	7.79337	7.72566
42.1	7.76467	7.71851
42.2	7.79877	7.6732
42.3	7.75787	7.75694
42.4	7.80457	7.70399
42.5	7.70023	7.72431
42.6	7.74167	7.80349
42.7	7.71067	7.74777
42.8	7.70353	7.75739
42.9	7.76187	7.71316
43	7.62713	7.73416
43.1	7.76057	7.79587
43.2	7.78627	7.65134
43.3	7.64503	7.7337
43.4	7.70917	7.63217
43.5	7.75907	7.81803
43.6	7.77937	7.78289
43.7	7.71447	7.79587
43.8	7.62983	7.72209
43.9	7.73407	7.67298
44	7.70793	7.76276
44.1	7.68453	7.63551
44.2	7.65753	7.69283
44.3	7.78187	7.6723
44.4	7.67683	7.71204
44.5	7.70797	7.62148
44.6	7.79877	7.65847
44.7	7.79187	7.74689
44.8	7.69193	7.71271
44.9	7.63043	7.70065
45	7.72677	7.67185
45.1	7.70603	7.70735
45.2	7.74737	7.6944
45.3	7.74587	7.66159
45.4	7.73287	7.66828
45.5	7.63863	7.72767
45.6	7.77967	7.64487
45.7	7.74407	7.7632
45.8	7.68823	7.68123
45.9	7.71927	7.72231
46	7.77797	7.73571
46.1	7.76377	7.72409
46.2	7.80417	7.71895
46.3	7.79557	7.66205
46.4	7.66103	7.67721
46.5	7.67483	7.68994
46.6	7.66723	7.6877
46.7	7.67943	7.70087
46.8	7.78267	7.62482
46.9	7.64303	7.76342
47	7.71503	7.72879
47.1	7.78107	7.72052
47.2	7.76847	7.69171
47.3	7.75817	7.74107
47.4	7.80017	7.72543
47.5	7.72333	7.6694
47.6	7.74527	7.77618
47.7	7.74727	7.67609
47.8	7.69473	7.68792
47.9	7.78457	7.64331
48	7.79727	7.68301
48.1	7.76907	7.80303
48.2	7.73907	7.7098
48.3	7.62663	7.7337
48.4	7.66363	7.65424
48.5	7.63623	7.67073
48.6	7.76877	7.69707
48.7	7.79377	7.68256
48.8	7.78467	7.68636
48.9	7.76477	7.73952
49	7.73657	7.74443
49.1	7.69563	7.71294
49.2	7.77527	7.65
49.3	7.72323	7.70221
49.4	7.74637	7.66137
49.5	7.71507	7.69775
49.6	7.70073	7.69797
49.7	7.76627	7.66516
49.8	7.77347	7.73795
49.9	7.72427	7.727
50	7.72577	7.73258
50.1	7.69023	7.72409
50.2	7.77067	7.6839
50.3	7.74697	7.69239
50.4	7.80197	7.7174
50.5	7.69703	7.75493
50.6	7.79087	7.65224
50.7	7.71927	7.67877
50.8	7.72537	7.69461
50.9	7.67793	7.69506
51	7.75657	7.64867
51.1	7.77437	7.67899
51.2	7.74057	7.68123
51.3	7.71583	7.71182
51.4	7.79847	7.77125
51.5	7.79087	7.65356
51.6	7.66873	7.65178
51.7	7.63033	7.64197
51.8	7.80037	7.65424
51.9	7.67563	7.67655
52	7.71557	7.68882
52.1	7.75037	7.7556
52.2	7.76757	7.67967
52.3	7.63933	7.70758
52.4	7.76987	7.68101
52.5	7.68683	7.71471
52.6	7.71557	7.67453
52.7	7.68253	7.76008
52.8	7.75767	7.73102
52.9	7.65733	7.64844
53	7.65493	7.65603
53.1	7.69403	7.73817
53.2	7.67883	7.71917
53.3	7.65713	7.67141
53.4	7.72493	7.65401
53.5	7.63893	7.6732
53.6	7.73117	7.64732
53.7	7.73967	7.67208
53.8	7.77297	7.65313
53.9	7.66203	7.65334
54	7.66953	7.69171
54.1	7.62783	7.70466
54.2	7.79837	7.70132
54.3	7.76867	7.68123
54.4	7.67483	7.71404
54.5	7.80187	7.73817
54.6	7.74227	7.69685
54.7	7.66443	7.69887
54.8	7.63853	7.73862
54.9	7.77517	7.70087
55	7.64333	7.73884
55.1	7.65213	7.70132
55.2	7.70683	7.68994
55.3	7.65183	7.65401
55.4	7.76177	7.68145
55.5	7.68233	7.69104
55.6	7.68763	7.66159
55.7	7.66673	7.68101
55.8	7.68703	7.61501
55.9	7.71973	7.68592
56	7.66743	7.67208
56.1	7.63213	7.71516
56.2	7.67733	7.72454
56.3	7.70757	7.66339
56.4	7.69883	7.69104
56.5	7.67053	7.61591
56.6	7.69603	7.65491
56.7	7.68833	7.69149
56.8	7.79337	7.61456
56.9	7.79477	7.69149
57	7.65573	7.70623
57.1	7.63693	7.65603
57.2	7.62693	7.71226
57.3	7.66293	7.67811
57.4	7.63233	7.63261
57.5	7.68363	7.69506
57.6	7.63343	7.59118
57.7	7.68253	7.7279
57.8	7.70983	7.68502
57.9	7.68273	7.67453
58	7.66683	7.65959
58.1	7.67723	7.73146
58.2	7.69393	7.69082
58.3	7.71043	7.69016
58.4	7.71103	7.71159
58.5	7.63103	7.70912
58.6	7.72413	7.68702
58.7	7.70463	7.7089
58.8	7.67283	7.68033
58.9	7.68883	7.69685
59	7.63033	7.66539
59.1	7.71063	7.78199
59.2	7.69313	7.72431
59.3	7.65923	7.65915
59.4	7.68143	7.74309
59.5	7.67703	7.70087
59.6	7.79547	7.61346
59.7	7.64963	7.70378
59.8	7.66803	7.74667
59.9	7.65433	7.65982
60	7.69713	7.60432
60.1	7.72513	7.71963
60.2	7.70603	7.66182
60.3	7.80197	7.73102
60.4	7.63023	7.6723
60.5	7.63363	7.70712
60.6	7.72593	7.63017
60.7	7.64233	7.69595
60.8	7.67103	7.68033
60.9	7.68713	7.67565
61	7.64343	7.64577
61.1	7.72293	7.64599
61.2	7.64033	7.68101
61.3	7.67343	7.68525
61.4	7.71193	7.73705
61.5	7.69953	7.6741
61.6	7.73717	7.6607
61.7	7.68533	7.71047
61.8	7.60848	7.63751
61.9	7.69713	7.69038
62	7.67393	7.6973
62.1	7.71193	7.63706
62.2	7.70273	7.63908
62.3	7.60799	7.6752
62.4	7.71263	7.6732
62.5	7.67123	7.62258
62.6	7.71533	7.63618
62.7	7.71703	7.67475
62.8	7.72383	7.67275
62.9	7.62903	7.7621
63	7.69963	7.61545
63.1	7.65563	7.75315
63.2	7.63213	7.63039
63.3	7.68713	7.67632
63.4	7.64993	7.68435
63.5	7.71833	7.74533
63.6	7.63983	7.64889
63.7	7.58509	7.66806
63.8	7.71343	7.66025
63.9	7.68543	7.66784
64	7.68373	7.66227
64.1	7.70823	7.67855
64.2	7.72063	7.69573
64.3	7.63803	7.68525
64.4	7.70783	7.64754
64.5	7.72313	7.72499
64.6	7.63483	7.71493
64.7	7.64073	7.72588
64.8	7.57709	7.70556
64.9	7.71353	7.64197
65	7.71723	7.7069
65.1	7.71503	7.63373
65.2	7.65083	7.65558
65.3	7.66643	7.63686
65.4	7.72073	7.66851
65.5	7.56848	7.68725
65.6	7.67233	7.68592
65.7	7.71473	7.66784
65.8	7.70283	7.7366
65.9	7.65773	7.62213
66	7.67163	7.72566
66.1	7.63699	7.64085
66.2	7.66973	7.65246
66.3	7.64573	7.66047
66.4	7.71793	7.65937
66.5	7.64873	7.69395
66.6	7.75137	7.63818
66.7	7.66093	7.65134
66.8	7.67383	7.71807
66.9	7.75277	7.64577
67	7.69053	7.66784
67.1	7.56168	7.68145
67.2	7.62768	7.60832
67.3	7.72283	7.65
67.4	7.68213	7.63774
67.5	7.67213	7.58116
67.6	7.58918	7.64732
67.7	7.68293	7.73258
67.8	7.63213	7.68323
67.9	7.71473	7.72097
68	7.62663	7.66182
68.1	7.61679	7.61679
68.2	7.70983	7.6607
68.3	7.67033	7.68368
68.4	7.67483	7.69351
68.5	7.56449	7.68323
68.6	7.68403	7.63194
68.7	7.63753	7.67096
68.8	7.66183	7.68458
68.9	7.68323	7.71249
69	7.71043	7.68525
69.1	7.72123	7.66963
69.2	7.69323	7.63329
69.3	7.66163	7.71449
69.4	7.66913	7.67677
69.5	7.62638	7.67163
69.6	7.63723	7.59875
69.7	7.56179	7.64732
69.8	7.55908	7.59852
69.9	7.68633	7.61346
70	7.68033	7.66159
70.1	7.63303	7.63239
70.2	7.65083	7.64777
70.3	7.69613	7.61656
70.4	7.68123	7.62236
70.5	7.71363	7.60187
70.6	7.64003	7.61701
70.7	7.64179	7.63329
70.8	7.64973	7.66628
70.9	7.65983	7.62503
71	7.70293	7.67632
71.1	7.63803	7.69887
71.2	7.54739	7.66539
71.3	7.64523	7.73862
71.4	7.70123	7.70221
71.5	7.71243	7.7089
71.6	7.71753	7.62815
71.7	7.56768	7.63284
71.8	7.63013	7.70488
71.9	7.72473	7.6857
72	7.65983	7.66427
72.1	7.66953	7.62548
72.2	7.63793	7.64867
72.3	7.63148	7.72343
72.4	7.69883	7.62103
72.5	7.63018	7.63908
72.6	7.60058	7.65625
72.7	7.70583	7.69104
72.8	7.71123	7.64197
72.9	7.63753	7.62727
73	7.67443	7.65892
73.1	7.68953	7.61479
73.2	7.65273	7.61211
73.3	7.71053	7.63127
73.4	7.67363	7.60499
73.5	7.64619	7.64532
73.6	7.60759	7.65112
73.7	7.66103	7.66494
73.8	7.57179	7.75024
73.9	7.70173	7.63996
74	7.66693	7.66317
74.1	7.66233	7.64867
74.2	7.58859	7.66047
74.3	7.63373	7.61433
74.4	7.56658	7.64754
74.5	7.56588	7.71516
74.6	7.60269	7.66963
74.7	7.56018	7.61968
74.8	7.56738	7.60008
74.9	7.64003	7.70868
75	7.68803	7.59185
75.1	7.64003	7.66784
75.2	7.63803	7.61679
75.3	7.69313	7.5992
75.4	7.72283	7.60499
75.5	7.60219	7.6741
75.6	7.71583	7.65668
75.7	7.67773	7.63239
75.8	7.55889	7.6217
75.9	7.67493	7.66828
76	7.62188	7.67185
76.1	7.64783	7.63261
76.2	7.71533	7.67096
76.3	7.70593	7.66025
76.4	7.66903	7.65491
76.5	7.60588	7.66806
76.6	7.55539	7.59964
76.7	7.64843	7.60275
76.8	7.71193	7.67789
76.9	7.55389	7.63886
77	7.56898	7.60922
77.1	7.56069	7.63618
77.2	7.64009	7.58783
77.3	7.69733	7.61791
77.4	7.56339	7.61858
77.5	7.62209	7.68502
77.6	7.67433	7.68234
77.7	7.64113	7.62971
77.8	7.70913	7.6384
77.9	7.66553	7.62637
78	7.65473	7.64754
78.1	7.57658	7.62236
78.2	7.61388	7.62749
78.3	7.56979	7.70132
78.4	7.60979	7.66271
78.5	7.64079	7.61523
78.6	7.62768	7.60854
78.7	7.59438	7.60744
78.8	7.70693	7.60499
78.9	7.56729	7.60075
79	7.64259	7.62772
79.1	7.63739	7.63774
79.2	7.68033	7.62148
79.3	7.60778	7.64867
79.4	7.60489	7.67609
79.5	7.63469	7.61568
79.6	7.60799	7.67163
79.7	7.57759	7.59964
79.8	7.57949	7.59675
79.9	7.57888	7.60854
80	7.62678	7.64532
80.1	7.69483	7.64889
80.2	7.61308	7.61613
80.3	7.60208	7.62058
80.4	7.56639	7.66137
80.5	7.63649	7.61835
80.6	7.64449	7.65246
80.7	7.60438	7.61189
80.8	7.65703	7.67587
80.9	7.60098	7.6228
81	7.64449	7.61144
81.1	7.62509	7.62438
81.2	7.59908	7.62058
81.3	7.62728	7.57827
81.4	7.64953	7.60744
81.5	7.67643	7.53512
81.6	7.55239	7.59875
81.7	7.63288	7.64242
81.8	7.66983	7.64532
81.9	7.58979	7.64799
82	7.58319	7.58918
82.1	7.64048	7.63618
82.2	7.55874	7.66339
82.3	7.61969	7.58071
82.4	7.59448	7.59475
82.5	7.62819	7.64687
82.6	7.56719	7.57292
82.7	7.60618	7.69506
82.8	7.61768	7.67163
82.9	7.64398	7.62302
83	7.56069	7.6266
83.1	7.61289	7.61479
83.2	7.56468	7.64867
83.3	7.60518	7.63351
83.4	7.55349	7.61301
83.5	7.58828	7.67073
83.6	7.56919	7.66651
83.7	7.63769	7.61613
83.8	7.64273	7.68145
83.9	7.61949	7.60387
84	7.54959	7.59385
84.1	7.64433	7.6188
84.2	7.66753	7.56314
84.3	7.60839	7.63462
84.4	7.56409	7.64397
84.5	7.56578	7.65134
84.6	7.60848	7.59453
84.7	7.62359	7.62213
84.8	7.55968	7.60899
84.9	7.67183	7.65268
85	7.55028	7.62859
85.1	7.58678	7.60699
85.2	7.52774	7.58316
85.3	7.63948	7.67944
85.4	7.60499	7.60297
85.5	7.62158	7.62482
85.6	7.64339	7.6384
85.7	7.59488	7.72075
85.8	7.61259	7.61701
85.9	7.59338	7.61456
86	7.56438	7.62949
86.1	7.59689	7.68101
86.2	7.52644	7.60722
86.3	7.58948	7.67141
86.4	7.57489	7.67275
86.5	7.57719	7.62438
86.6	7.59638	7.67163
86.7	7.57029	7.60899
86.8	7.61789	7.64934
86.9	7.57949	7.60297
87	7.58399	7.66339
87.1	7.60829	7.56825
87.2	7.55959	7.6188
87.3	7.55778	7.63149
87.4	7.63159	7.66427
87.5	7.57388	7.64532
87.6	7.63959	7.61301
87.7	7.59779	7.58918
87.8	7.58539	7.61613
87.9	7.56524	7.61968
88	7.58939	7.60922
88.1	7.55248	7.63172
88.2	7.57698	7.69171
88.3	7.57348	7.60165
88.4	7.60738	7.6886
88.5	7.56198	7.65112
88.6	7.63098	7.62615
88.7	7.62859	7.65758
88.8	7.60069	7.64867
88.9	7.58228	7.59475
89	7.51754	7.67163
89.1	7.52014	7.62837
89.2	7.60998	7.63596
89.3	7.60039	7.68458
89.4	7.47924	7.57626
89.5	7.55879	7.58049
89.6	7.60909	7.6364
89.7	7.61339	7.63996
89.8	7.60229	7.67655
89.9	7.61289	7.62949
90	7.64649	7.65959
90.1	7.55419	7.66137
90.2	7.48954	7.68278
90.3	7.57329	7.65401
90.4	7.63959	7.66182
90.5	7.55868	7.68458
90.6	7.60248	7.54957
90.7	7.60938	7.67543
90.8	7.51434	7.70758
90.9	7.57489	7.68614
91	7.59779	7.62236
91.1	7.60769	7.56737
91.2	7.60858	7.6364
91.3	7.63098	7.71516
91.4	7.60339	7.67677
91.5	7.59699	7.59228
91.6	7.56254	7.66539
91.7	7.61538	7.62103
91.8	7.63619	7.67275
91.9	7.59398	7.62971
92	7.61088	7.66159
92.1	7.63819	7.58673
92.2	7.55009	7.62772
92.3	7.60588	7.61433
92.4	7.51844	7.64265
92.5	7.56734	7.65915
92.6	7.64478	7.62013
92.7	7.48174	7.61012
92.8	7.60959	7.6694
92.9	7.59469	7.64197
93	7.59478	7.78401
93.1	7.55628	7.66449
93.2	7.60618	7.67767
93.3	7.64518	7.67118
93.4	7.63328	7.63217
93.5	7.55719	7.64642
93.6	7.59649	7.64911
93.7	7.53614	7.63728
93.8	7.64389	7.58361
93.9	7.60489	7.58895
94	7.63248	7.66003
94.1	7.52004	7.63863
94.2	7.53324	7.64487
94.3	7.48184	7.62125
94.4	7.58298	7.64153
94.5	7.62739	7.6529
94.6	7.55774	7.6732
94.7	7.58369	7.6752
94.8	7.54784	7.67632
94.9	7.56909	7.58918
95	7.61589	7.6578
95.1	7.56339	7.64687
95.2	7.54374	7.64509
95.3	7.64168	7.58718
95.4	7.49894	7.62503
95.5	7.56309	7.68145
95.6	7.56459	7.6558
95.7	7.60018	7.6266
95.8	7.63628	7.65825
95.9	7.57268	7.71963
96	7.49234	7.6422
96.1	7.51244	7.59475
96.2	7.68673	7.61077
96.3	7.58448	7.63373
96.4	7.60088	7.63506
96.5	7.57658	7.60854
96.6	7.57318	7.64911
96.7	7.57348	7.67944
96.8	7.63978	7.67208
96.9	7.59638	7.60187
97	7.58559	7.64822
97.1	7.62739	7.67118
97.2	7.57029	7.61144
97.3	7.56959	7.61813
97.4	7.57909	7.68101
97.5	7.55349	7.64732
97.6	7.56504	7.64665
97.7	7.60198	7.66427
97.8	7.55739	7.61968
97.9	7.63438	7.60787
98	7.62469	7.60075
98.1	7.59089	7.65491
98.2	7.46834	7.63686
98.3	7.58139	7.66205
98.4	7.50774	7.66539
98.5	7.56288	7.58806
98.6	7.56264	7.65803
98.7	7.55374	7.6219
98.8	7.58798	7.65646
98.9	7.61629	7.62482
99	7.56628	7.64754
99.1	7.61779	7.54312
99.2	7.57969	7.68882
99.3	7.63378	7.58384
99.4	7.52194	7.64956
99.5	7.56384	7.64085
99.6	7.48904	7.67855
99.7	7.58838	7.56092
99.8	7.63689	7.67789
99.9	7.56599	7.61034
100	7.56614	7.65089
100.1	7.47554	7.6558
100.2	7.50574	7.64197
100.3	7.48124	7.58696
100.4	7.55404	7.65558
100.5	7.49804	7.61077
100.6	7.48574	7.58806
100.7	7.50404	7.66137
100.8	7.51844	7.58338
100.9	7.51614	7.63751
101	7.61278	7.66896
101.1	7.49964	7.66606
101.2	7.53404	7.59608
101.3	7.55244	7.64353
101.4	7.54814	7.63663
101.5	7.55999	7.57961
101.6	7.47544	7.6422
101.7	7.50514	7.55045
101.8	7.48974	7.67543
101.9	7.56468	7.63239
102	7.60198	7.60766
102.1	7.63279	7.62815
102.2	7.56668	7.6364
102.3	7.63839	7.61946
102.4	7.50294	7.61346
102.5	7.53524	7.63462
102.6	7.49324	7.60365
102.7	7.62779	7.56781
102.8	7.49254	7.63596
102.9	7.46974	7.62704
103	7.49854	7.61099
103.1	7.49344	7.65356
103.2	7.54824	7.67921
103.3	7.59239	7.6694
103.4	7.62059	7.70824
103.5	7.54464	7.61034
103.6	7.48064	7.65356
103.7	7.47734	7.58873
103.8	7.55778	7.6752
103.9	7.56304	7.58673
104	7.55298	7.60387
104.1	7.53364	7.58538
104.2	7.55849	7.67587
104.3	7.51174	7.63172
104.4	7.50624	7.63751
104.5	7.53294	7.70087
104.6	7.52954	7.68614
104.7	7.51394	7.65446
104.8	7.49464	7.62837
104.9	7.52314	7.69595
105	7.58049	7.60187
105.1	7.49674	7.65201
105.2	7.47704	7.70042
105.3	7.62068	7.57582
105.4	7.50404	7.60297
105.5	7.54204	7.62058
105.6	7.56548	7.64687
105.7	7.53894	7.64487
105.8	7.60808	7.61346
105.9	7.60738	7.65268
106	7.64128	7.61367
106.1	7.50524	7.6529
106.2	7.55934	7.61613
106.3	7.53654	7.64799
106.4	7.52844	7.66227
106.5	7.54074	7.61746
106.6	7.49144	7.60477
106.7	7.47114	7.6578
106.8	7.51154	7.62148
106.9	7.57899	7.59006
107	7.49524	7.62414
107.1	7.54784	7.63351
107.2	7.63809	7.66584
107.3	7.64649	7.60008
107.4	7.47104	7.63127
107.5	7.56264	7.61701
107.6	7.59089	7.60632
107.7	7.56729	7.58538
107.8	7.60409	7.70668
107.9	7.52614	7.64397
108	7.52694	7.65468
108.1	7.47544	7.61634
108.2	7.54739	7.60365
108.3	7.47334	7.59251
108.4	7.55344	7.60677
108.5	7.50694	7.60854
108.6	7.64358	7.62438
108.7	7.48524	7.57494
108.8	7.55168	7.58584
108.9	7.50864	7.60988
109	7.53504	7.63686
109.1	7.55954	7.62882
109.2	7.53644	7.70199
109.3	7.52584	7.62125
109.4	7.51844	7.66584
109.5	7.51594	7.6529
109.6	7.55954	7.59808
109.7	7.64529	7.64041
109.8	7.50094	7.61835
109.9	7.56744	7.58696
110	7.53574	7.65156
110.1	7.61479	7.65246
110.2	7.52944	7.65178
110.3	7.54044	7.61278
110.4	7.53954	7.58384
110.5	7.54744	7.65134
110.6	7.57268	7.63618
110.7	7.48364	7.6413
110.8	7.46774	7.63908
110.9	7.56714	7.63149
111	7.55818	7.62749
111.1	7.54794	7.61903
111.2	7.53114	7.65134
111.3	7.64098	7.57472
111.4	7.55408	7.70154
111.5	7.52344	7.6578
111.6	7.47964	7.60899
111.7	7.48504	7.57092
111.8	7.47074	7.5974
111.9	7.51464	7.58718
112	7.55448	7.6219
112.1	7.54264	7.62414
112.2	7.51024	7.60876
112.3	7.50574	7.62772
112.4	7.54794	7.65424
112.5	7.55014	7.54757
112.6	7.49504	7.63039
112.7	7.53684	7.64085
112.8	7.54034	7.56358
112.9	7.50824	7.59095
113	7.52814	7.66294
113.1	7.56684	7.57671
113.2	7.55614	7.57604
113.3	7.51064	7.61301
113.4	7.54564	7.54022
113.5	7.47754	7.63728
113.6	7.53714	7.63261
113.7	7.49434	7.55912
113.8	7.47144	7.65713
113.9	7.51244	7.6246
114	7.4595	7.63127
114.1	7.54764	7.5627
114.2	7.60518	7.66673
114.3	7.49814	7.63329
114.4	7.62378	7.59051
114.5	7.47204	7.64577
114.6	7.52344	7.59051
114.7	7.56384	7.56602
114.8	7.47004	7.57827
114.9	7.55834	7.61166
115	7.54654	7.64175
115.1	7.52914	7.60008
115.2	7.56124	7.60142
115.3	7.48164	7.60699
115.4	7.48834	7.63663
115.5	7.47744	7.63082
115.6	7.58568	7.54557
115.7	7.54444	7.61746
115.8	7.55379	7.6558
115.9	7.49494	7.59964
116	7.51894	7.60477
116.1	7.61458	7.61056
116.2	7.52804	7.64956
116.3	7.52474	7.64063
116.4	7.53064	7.63194
116.5	7.54948	7.60677
116.6	7.52384	7.57159
116.7	7.52924	7.60455
116.8	7.53004	7.57426
116.9	7.52124	7.61656
117	7.51444	7.63528
117.1	7.54344	7.59496
117.2	7.4315	7.61256
117.3	7.55324	7.69483
117.4	7.52714	7.58761
117.5	7.50654	7.62749
117.6	7.55714	7.67944
117.7	7.48584	7.58873
117.8	7.49174	7.61144
117.9	7.51174	7.58696
118	7.48464	7.6208
118.1	7.56074	7.65691
118.2	7.54954	7.54735
118.3	7.52834	7.63284
118.4	7.50624	7.64397
118.5	7.56434	7.5974
118.6	7.54364	7.63394
118.7	7.54284	7.59808
118.8	7.52934	7.65603
118.9	7.58918	7.62438
119	7.47534	7.62772
119.1	7.46844	7.58761
119.2	7.53184	7.5618
119.3	7.49124	7.6257
119.4	7.54834	7.58226
119.5	7.54214	7.66025
119.6	7.54954	7.58673
119.7	7.55389	7.60744
119.8	7.50704	7.59496
119.9	7.49324	7.60699
120	7.56454	7.63039
120.1	7.53174	7.66896
120.2	7.54844	7.56647
120.3	7.55464	7.6003
120.4	7.54064	7.58696
120.5	7.50224	7.66003
120.6	7.56734	7.60876
120.7	7.47404	7.56915
120.8	7.58688	7.59273
120.9	7.56634	7.63751
121	7.55478	7.62727
121.1	7.50944	7.64956
121.2	7.49784	7.60097
121.3	7.53234	7.70378
121.4	7.4343	7.65959
121.5	7.56029	7.59763
121.6	7.64389	7.67744
121.7	7.48804	7.62414
121.8	7.46894	7.6413
121.9	7.50974	7.63394
122	7.58169	7.62727
122.1	7.53394	7.6364
122.2	7.60628	7.59029
122.3	7.51594	7.56559
122.4	7.60539	7.6219
122.5	7.55279	7.52755
122.6	7.53234	7.67944
122.7	7.52104	7.66494
122.8	7.47704	7.61568
122.9	7.48244	7.61012
123	7.50754	7.6061
123.1	7.56214	7.66516
123.2	7.4437	7.57737
123.3	7.54739	7.63394
123.4	7.50864	7.62749
123.5	7.56274	7.64085
123.6	7.61088	7.59763
123.7	7.63978	7.52755
123.8	7.52084	7.63596
123.9	7.52154	7.62548
124	7.49424	7.64532
124.1	7.53714	7.58673
124.2	7.53944	7.61701
124.3	7.58828	7.65268
124.4	7.61198	7.5658
124.5	7.50724	7.6558
124.6	7.47994	7.57314
124.7	7.60518	7.61835
124.8	7.54564	7.63394
124.9	7.47924	7.55957
125	7.56474	7.65825
125.1	7.58559	7.57249
125.2	7.47364	7.64265
125.3	7.49234	7.6607
125.4	7.61489	7.57314
125.5	7.53924	7.59898
125.6	7.48804	7.61433
125.7	7.53274	7.61278
125.8	7.51454	7.61634
125.9	7.48754	7.63105
126	7.47194	7.63239
126.1	7.52194	7.57694
126.2	7.50674	7.59475
126.3	7.47544	7.61924
126.4	7.50634	7.56825
126.5	7.48804	7.59698
126.6	7.56744	7.65758
126.7	7.56478	7.61077
126.8	7.54494	7.62592
126.9	7.60318	7.66227
127	7.52184	7.65691
127.1	7.47674	7.63105
127.2	7.54664	7.64197
127.3	7.50614	7.58294
127.4	7.47854	7.61545
127.5	7.53634	7.65825
127.6	7.49764	7.56781
127.7	7.53534	7.60944
127.8	7.55024	7.67163
127.9	7.46784	7.61634
128	7.51744	7.58272
128.1	7.55114	7.63886
128.2	7.50284	7.61701
128.3	7.55529	7.57204
128.4	7.53964	7.69529
128.5	7.55184	7.54467
128.6	7.55984	7.63439
128.7	7.50004	7.62548
128.8	7.55214	7.55202
128.9	7.47954	7.57382
129	7.48854	7.6857
129.1	7.53284	7.55957
129.2	7.52694	7.59652
129.3	7.54364	7.62727
129.4	7.56039	7.65089
129.5	7.48414	7.62236
129.6	7.3964	7.61122
129.7	7.52754	7.62682
129.8	7.47384	7.6012
129.9	7.51194	7.60699
130	7.64349	7.59408
130.1	7.59349	7.59608
130.2	7.54654	7.59453
130.3	7.55944	7.69104
130.4	7.52354	7.64889
130.5	7.56604	7.59363
130.6	7.56324	7.57737
130.7	7.53234	7.6384
130.8	7.51264	7.63373
130.9	7.55464	7.62749
131	7.56564	7.64509
131.1	7.47764	7.57716
131.2	7.52564	7.66271
131.3	7.52864	7.62302
131.4	7.48374	7.62994
131.5	7.54204	7.61144
131.6	7.48934	7.63082
131.7	7.55579	7.57159
131.8	7.51884	7.56847
131.9	7.54314	7.55445
132	7.52034	7.64621
132.1	7.49624	7.56514
132.2	7.57629	7.6237
132.3	7.51754	7.58895
132.4	7.54454	7.56892
132.5	7.56639	7.67073
132.6	7.50584	7.61968
132.7	7.49974	7.59363
132.8	7.4877	7.65603
132.9	7.52264	7.55713
133	7.53964	7.61122
133.1	7.48834	7.64642
133.2	7.53624	7.62927
133.3	7.4023	7.58739
133.4	7.53694	7.65758
133.5	7.61149	7.64777
133.6	7.51554	7.63796
133.7	7.47614	7.64977
133.8	7.46934	7.61679
133.9	7.48274	7.56647
134	7.56404	7.59563
134.1	7.56284	7.62013
134.2	7.54594	7.59786
134.3	7.61939	7.57961
134.4	7.55844	7.67677
134.5	7.53154	7.58049
134.6	7.52414	7.61323
134.7	7.59089	7.66182
134.8	7.52574	7.63105
134.9	7.57949	7.65156
135	7.51864	7.66025
135.1	7.47964	7.56292
135.2	7.56114	7.58561
135.3	7.57179	7.6219
135.4	7.52244	7.54935
135.5	7.54054	7.5992
135.6	7.55824	7.6558
135.7	7.54174	7.59475
135.8	7.56134	7.64085
135.9	7.55044	7.55357
136	7.47974	7.56602
136.1	7.46924	7.60632
136.2	7.51474	7.5983
136.3	7.61559	7.62414
136.4	7.51974	7.5518
136.5	7.52884	7.57472
136.6	7.50474	7.63706
136.7	7.52814	7.62058
136.8	7.56168	7.57982
136.9	7.54814	7.61256
137	7.47774	7.56981
137.1	7.47854	7.51555
137.2	7.4509	7.6061
137.3	7.54054	7.61301
137.4	7.53604	7.59318
137.5	7.50164	7.52577
137.6	7.428	7.61768
137.7	7.53124	7.60988
137.8	7.47544	7.59051
137.9	7.55134	7.58249
138	7.50704	7.59228
138.1	7.48304	7.5329
138.2	7.48284	7.58406
138.3	7.55574	7.57671
138.4	7.51324	7.55713
138.5	7.3976	7.62013
138.6	7.54014	7.57982
138.7	7.48354	7.60297
138.8	7.52014	7.59341
138.9	7.53224	7.56981
139	7.52994	7.55202
139.1	7.48004	7.60253
139.2	7.48654	7.55802
139.3	7.55264	7.52889
139.4	7.48254	7.548
139.5	7.54074	7.57137
139.6	7.4581	7.56559
139.7	7.52594	7.544
139.8	7.47344	7.58294
139.9	7.48734	7.53667
140	7.56494	7.53512
140.1	7.54064	7.58584
140.2	7.57149	7.51377
140.3	7.49644	7.60477
140.4	7.53994	7.57649
140.5	7.51704	7.56492
140.6	7.55804	7.54134
140.7	7.52984	7.56602
140.8	7.53824	7.59207
140.9	7.4145	7.60209
141	7.52434	7.64487
141.1	7.54748	7.57804
141.2	7.60829	7.56737
141.3	7.49044	7.56224
141.4	7.4307	7.64577
141.5	7.49084	7.5509
141.6	7.48174	7.5638
141.7	7.52914	7.57092
141.8	7.50404	7.61858
141.9	7.49014	7.59051
142	7.52064	7.53267
142.1	7.50584	7.62772
142.2	7.51214	7.60209
142.3	7.52614	7.61144
142.4	7.50234	7.58338
142.5	7.51794	7.57604
142.6	7.49044	7.57849
142.7	7.56224	7.60008
142.8	7.55704	7.59586
142.9	7.53754	7.61189
143	7.4505	7.60632
143.1	7.52944	7.59228
143.2	7.55874	7.5618
143.3	7.49024	7.54357
143.4	7.56764	7.56025
143.5	7.52534	7.65356
143.6	7.52614	7.55112
143.7	7.48754	7.5429
143.8	7.56054	7.53889
143.9	7.47054	7.58226
144	7.47344	7.57226
144.1	7.48914	7.59006
144.2	7.52594	7.5627
144.3	7.55444	7.57472
144.4	7.51524	7.55245
144.5	7.47154	7.58428
144.6	7.55084	7.48423
144.7	7.4571	7.59675
144.8	7.50414	7.52289
144.9	7.47594	7.63551
145	7.54944	7.56424
145.1	7.4252	7.54845
145.2	7.49814	7.59808
145.3	7.4424	7.55779
145.4	7.4727	7.58983
145.5	7.56444	7.59453
145.6	7.4408	7.58983
145.7	7.50394	7.61234
145.8	7.3917	7.49911
145.9	7.53714	7.6723
146	7.47394	7.55557
146.1	7.52184	7.59875
146.2	7.56664	7.60832
146.3	7.47864	7.51289
146.4	7.53144	7.59786
146.5	7.4206	7.60142
146.6	7.52844	7.49111
146.7	7.48394	7.57472
146.8	7.49444	7.55535
146.9	7.55354	7.61613
147	7.48374	7.59385
147.1	7.54214	7.49534
147.2	7.55504	7.57759
147.3	7.63999	7.51422
147.4	7.48604	7.61411
147.5	7.54744	7.54222
147.6	7.4877	7.63863
147.7	7.56674	7.52823
147.8	7.49794	7.49111
147.9	7.4206	7.5598
148	7.47614	7.5449
148.1	7.54444	7.53422
148.2	7.54954	7.60521
148.3	7.51444	7.49556
148.4	7.4402	7.52422
148.5	7.446	7.51332
148.6	7.54514	7.55579
148.7	7.50774	7.54222
148.8	7.55894	7.59073
148.9	7.46914	7.56135
149	7.47644	7.51555
149.1	7.49174	7.512
149.2	7.47214	7.536
149.3	7.51824	7.50466
149.4	7.50044	7.54357
149.5	7.54244	7.47202
149.6	7.55644	7.53823
149.7	7.56094	7.53533
149.8	7.474	7.5251
149.9	7.49054	7.63863
150	7.4571	7.56292
150.1	7.50414	7.58294
150.2	7.50324	7.50334
150.3	7.52324	7.5569
150.4	7.52364	7.58828
150.5	7.53524	7.49023
150.6	7.4646	7.55357
150.7	7.4525	7.53178
150.8	7.55194	7.56292
150.9	7.4123	7.62148
151	7.55224	7.65313
151.1	7.54124	7.53845
151.2	7.4152	7.5409
151.3	7.56634	7.52089
151.4	7.4846	7.52177
151.5	7.47484	7.53955
151.6	7.54504	7.51532
151.7	7.54444	7.59228
151.8	7.53224	7.5569
151.9	7.49514	7.52977
152	7.53374	7.54867
152.1	7.453	7.54823
152.2	7.54604	7.5618
152.3	7.48004	7.50755
152.4	7.55284	7.58963
152.5	7.48654	7.57916
152.6	7.4172	7.60499
152.7	7.52814	7.57737
152.8	7.48334	7.54823
152.9	7.3902	7.55202
153	7.3897	7.43607
153.1	7.55114	7.50911
153.2	7.4553	7.536
153.3	7.4155	7.57582
153.4	7.4013	7.5736
153.5	7.4404	7.51489
153.6	7.51494	7.53132
153.7	7.51444	7.57871
153.8	7.4763	7.56314
153.9	7.4244	7.53355
154	7.56104	7.52154
154.1	7.4149	7.51466
154.2	7.55194	7.50067
154.3	7.49594	7.57494
154.4	7.4294	7.47625
154.5	7.4756	7.54022
154.6	7.4204	7.55602
154.7	7.50164	7.56892
154.8	7.47284	7.56336
154.9	7.46804	7.52711
155	7.49574	7.56025
155.1	7.52304	7.5171
155.2	7.56484	7.49778
155.3	7.54714	7.46003
155.4	7.50094	7.53222
155.5	7.4755	7.52067
155.6	7.4182	7.54935
155.7	7.4055	7.51932
155.8	7.54464	7.532
155.9	7.47064	7.51622
156	7.56614	7.47802
156.1	7.4518	7.47712
156.2	7.4141	7.48513
156.3	7.4643	7.51222
156.4	7.49384	7.48556
156.5	7.52044	7.53333
156.6	7.50974	7.50179
156.7	7.4189	7.538
156.8	7.54854	7.55222
156.9	7.49674	7.5349
157	7.3976	7.54
157.1	7.52554	7.544
157.2	7.4141	7.58139
157.3	7.49744	7.52933
157.4	7.53734	7.49911
157.5	7.4282	7.55935
157.6	7.48834	7.49956
157.7	7.46864	7.5409
157.8	7.53384	7.54712
157.9	7.4746	7.48623
158	7.4312	7.54378
158.1	7.4018	7.47335
158.2	7.4764	7.5894
158.3	7.4863	7.5518
158.4	7.4166	7.52577
158.5	7.4269	7.54045
158.6	7.4042	7.53378
158.7	7.4284	7.56692
158.8	7.54664	7.57537
158.9	7.46974	7.55957
159	7.52054	7.5647
159.1	7.54294	7.51977
159.2	7.4047	7.48445
159.3	7.53124	7.5658
159.4	7.3992	7.48623
159.5	7.49664	7.49378
159.6	7.3995	7.56336
159.7	7.4439	7.53978
159.8	7.4529	7.58873
159.9	7.4699	7.54378
160	7.4235	7.54
160.1	7.47354	7.45492
160.2	7.48154	7.53155
160.3	7.47434	7.51867
160.4	7.4016	7.47401
160.5	7.48604	7.53333
160.6	7.4668	7.49734
160.7	7.47744	7.53623
160.8	7.52304	7.50044
160.9	7.55414	7.51577
161	7.4467	7.54178
161.1	7.54584	7.52845
161.2	7.4865	7.53555
161.3	7.4405	7.48157
161.4	7.4235	7.46691
161.5	7.4775	7.48668
161.6	7.50744	7.48023
161.7	7.3924	7.52222
161.8	7.54814	7.526
161.9	7.3885	7.49423
162	7.47024	7.53467
162.1	7.4294	7.56759
162.2	7.54384	7.50867
162.3	7.4146	7.47647
162.4	7.31566	7.53712
162.5	7.3933	7.4829
162.6	7.4781	7.48378
162.7	7.4427	7.4536
162.8	7.4065	7.52845
162.9	7.482	7.59385
163	7.4504	7.52044
163.1	7.48524	7.51889
163.2	7.4133	7.4769
163.3	7.4472	7.49401
163.4	7.4364	7.56847
163.5	7.4194	7.62793
163.6	7.4567	7.53422
163.7	7.4345	7.53333
163.8	7.54864	7.5249
163.9	7.461	7.53755
164	7.4747	7.5249
164.1	7.4856	7.53933
164.2	7.48244	7.49045
164.3	7.4189	7.50376
164.4	7.4112	7.526
164.5	7.48064	7.53577
164.6	7.4372	7.53067
164.7	7.4344	7.56112
164.8	7.4064	7.59652
164.9	7.475	7.52177
165	7.47444	7.53733
165.1	7.4441	7.48846
165.2	7.46	7.58673
165.3	7.4445	7.5538
165.4	7.4742	7.55802
165.5	7.4501	7.548
165.6	7.414	7.49866
165.7	7.3915	7.48068
165.8	7.4339	7.54134
165.9	7.4808	7.56135
166	7.4403	7.46558
166.1	7.4824	7.56647
166.2	7.4812	7.55825
166.3	7.487	7.50977
166.4	7.4693	7.52422
166.5	7.3987	7.60387
166.6	7.4839	7.53645
166.7	7.4727	7.56847
166.8	7.4515	7.47114
166.9	7.4649	7.45604
167	7.4088	7.48556
167.1	7.4175	7.52355
167.2	7.4071	7.51377
167.3	7.4536	7.54845
167.4	7.436	7.50734
167.5	7.4582	7.55335
167.6	7.4402	7.48135
167.7	7.4881	7.51222
167.8	7.4755	7.43719
167.9	7.4291	7.46226
168	7.50874	7.58428
168.1	7.3967	7.50244
168.2	7.392	7.49201
168.3	7.3986	7.46647
168.4	7.4799	7.48267
168.5	7.4851	7.51999
168.6	7.3887	7.48556
168.7	7.4064	7.522
168.8	7.4624	7.52733
168.9	7.49684	7.45627
169	7.48034	7.53845
169.1	7.4752	7.49644
169.2	7.4078	7.47957
169.3	7.4352	7.55647
169.4	7.4664	7.5429
169.5	7.4502	7.5249
169.6	7.4663	7.53667
169.7	7.4577	7.5231
169.8	7.4368	7.538
169.9	7.4388	7.44073
170	7.49654	7.52177
170.1	7.469	7.49333
170.2	7.3999	7.52711
170.3	7.38096	7.52867
170.4	7.412	7.42921
170.5	7.4265	7.52533
170.6	7.4208	7.50089
170.7	7.4617	7.51599
170.8	7.56224	7.50799
170.9	7.4031	7.53067
171	7.394	7.49511
171.1	7.4004	7.51599
171.2	7.4002	7.5589
171.3	7.4213	7.51354
171.4	7.4171	7.50777
171.5	7.50164	7.44516
171.6	7.3916	7.42145
171.7	7.431	7.45049
171.8	7.4572	7.52067
171.9	7.4818	7.44206
172	7.4398	7.51622
172.1	7.53884	7.54156
172.2	7.4009	7.54845
172.3	7.3883	7.46403
172.4	7.4467	7.54156
172.5	7.53504	7.488
172.6	7.4335	7.49534
172.7	7.4113	7.47868
172.8	7.4505	7.47469
172.9	7.4683	7.55557
173	7.40696	7.45117
173.1	7.3975	7.45005
173.2	7.35206	7.51377
173.3	7.4312	7.44451
173.4	7.4775	7.47157
173.5	7.4221	7.4849
173.6	7.38056	7.45337
173.7	7.479	7.45959
173.8	7.48314	7.50376
173.9	7.434	7.49488
174	7.4504	7.47291
174.1	7.4423	7.45139
174.2	7.4589	7.49801
174.3	7.37936	7.46558
174.4	7.4282	7.4769
174.5	7.4281	7.5449
174.6	7.475	7.4097
174.7	7.4582	7.50044
174.8	7.3911	7.51089
174.9	7.4269	7.47179
175	7.4211	7.52289
175.1	7.4189	7.49423
175.2	7.4148	7.44451
175.3	7.481	7.4889
175.4	7.4711	7.53267
175.5	7.4308	7.46869
175.6	7.3986	7.54557
175.7	7.404	7.47669
175.8	7.4654	7.46891
175.9	7.4205	7.5249
176	7.4502	7.46891
176.1	7.4421	7.4434
176.2	7.4495	7.44008
176.3	7.4788	7.47779
176.4	7.50744	7.49511
176.5	7.4476	7.54645
176.6	7.4757	7.43763
176.7	7.4266	7.51289
176.8	7.4637	7.44473
176.9	7.4867	7.42211
177	7.4069	7.43585
177.1	7.451	7.50577
177.2	7.4319	7.4869
177.3	7.38996	7.5171
177.4	7.50544	7.48956
177.5	7.439	7.48135
177.6	7.4292	7.45005
177.7	7.4158	7.41767
177.8	7.4564	7.47314
177.9	7.4468	7.47491
178	7.475	7.5249
178.1	7.4214	7.45271
178.2	7.4777	7.40016
178.3	7.35086	7.41457
178.4	7.4575	7.50799
178.5	7.4508	7.47579
178.6	7.479	7.43053
178.7	7.36586	7.496
178.8	7.34796	7.53244
178.9	7.4158	7.42477
179	7.4152	7.43675
179.1	7.4825	7.50977
179.2	7.37176	7.46759
179.3	7.4364	7.52154
179.4	7.4702	7.4789
179.5	7.4315	7.47357
179.6	7.3926	7.37801
179.7	7.36086	7.47046
179.8	7.4131	7.44383
179.9	7.4387	7.47379
180	7.4354	7.49844
180.1	7.36676	7.41436
180.2	7.32596	7.43962
180.3	7.33746	7.43076
180.4	7.39416	7.4789
180.5	7.4377	7.486
180.6	7.38306	7.43409
180.7	7.35526	7.47092
180.8	7.4792	7.42233
180.9	7.4443	7.56803
181	7.3898	7.47136
181.1	7.4126	7.42766
181.2	7.4416	7.43607
181.3	7.4468	7.40371
181.4	7.4279	7.47757
181.5	7.397	7.50376
181.6	7.34766	7.44451
181.7	7.4703	7.42277
181.8	7.4142	7.46358
181.9	7.4137	7.3984
182	7.3936	7.45049
182.1	7.4712	7.46759
182.2	7.4867	7.46803
182.3	7.4724	7.41922
182.4	7.4271	7.52689
182.5	7.35946	7.44784
182.6	7.4742	7.49778
182.7	7.4783	7.41591
182.8	7.34286	7.47557
182.9	7.32706	7.41834
183	7.31236	7.43119
183.1	7.4093	7.47424
183.2	7.33026	7.43164
183.3	7.4174	7.42654
183.4	7.4752	7.45693
183.5	7.415	7.48023
183.6	7.4581	7.46781
183.7	7.4736	7.44961
183.8	7.4823	7.42566
183.9	7.4668	7.46115
184	7.4099	7.41746
184.1	7.38756	7.41591
184.2	7.4657	7.46203
184.3	7.4627	7.4869
184.4	7.3991	7.44251
184.5	7.4531	7.40659
184.6	7.39666	7.45294
184.7	7.404	7.4647
184.8	7.36036	7.44628
184.9	7.4636	7.44828
185	7.4296	7.45538
185.1	7.33536	7.46981
185.2	7.39036	7.419
185.3	7.31316	7.49534
185.4	7.485	7.44273
185.5	7.33446	7.4627
185.6	7.39526	7.45805
185.7	7.3968	7.37824
185.8	7.4191	7.47136
185.9	7.35086	7.40549
186	7.33386	7.45049
186.1	7.38956	7.48112
186.2	7.4779	7.44583
186.3	7.4495	7.43186
186.4	7.4506	7.38798
186.5	7.4369	7.47779
186.6	7.33396	7.47024
186.7	7.39706	7.44606
186.8	7.33836	7.41789
186.9	7.34636	7.4403
187	7.4506	7.49911
187.1	7.446	7.42055
187.2	7.4289	7.41856
187.3	7.39506	7.38731
187.4	7.34276	7.43918
187.5	7.37406	7.44295
187.6	7.4534	7.3738
187.7	7.4294	7.40304
187.8	7.475	7.44251
187.9	7.4379	7.45472
188	7.39386	7.4556
188.1	7.33896	7.42167
188.2	7.36106	7.3738
188.3	7.459	7.44716
188.4	7.36886	7.4829
188.5	7.31086	7.40615
188.6	7.36836	7.41944
188.7	7.434	7.44451
188.8	7.38446	7.42788
188.9	7.4514	7.51555
189	7.4496	7.39131
189.1	7.4236	7.39795
189.2	7.40236	7.43297
189.3	7.445	7.40572
189.4	7.4415	7.45959
189.5	7.35536	7.38222
189.6	7.37426	7.39906
189.7	7.37206	7.44318
189.8	7.34296	7.42588
189.9	7.33696	7.41634
190	7.4553	7.4261
190.1	7.3901	7.44894
190.2	7.39006	7.47246
190.3	7.32266	7.39307
190.4	7.31226	7.36495
190.5	7.4396	7.38422
190.6	7.4334	7.41125
190.7	7.32676	7.41501
190.8	7.37206	7.47447
190.9	7.466	7.48445
191	7.33576	7.35367
191.1	7.38686	7.41102
191.2	7.39926	7.43142
191.3	7.38036	7.43896
191.4	7.35406	7.45492
191.5	7.4538	7.33199
191.6	7.36866	7.41746
191.7	7.38406	7.42122
191.8	7.34856	7.35699
191.9	7.39596	7.38111
192	7.31056	7.34415
192.1	7.38816	7.35257
192.2	7.40526	7.423
192.3	7.38786	7.4383
192.4	7.4657	7.40437
192.5	7.39116	7.40304
192.6	7.4379	7.3944
192.7	7.40246	7.42743
192.8	7.35266	7.42964
192.9	7.37716	7.4576
193	7.35946	7.36385
193.1	7.35416	7.36761
193.2	7.33366	7.38422
193.3	7.32846	7.40371
193.4	7.40046	7.38222
193.5	7.31006	7.38643
193.6	7.34216	7.3995
193.7	7.32966	7.37558
193.8	7.36416	7.37668
193.9	7.38016	7.40261
194	7.35046	7.43918
194.1	7.39266	7.41168
194.2	7.31006	7.36982
194.3	7.40626	7.44162
194.4	7.4865	7.43119
194.5	7.35826	7.40572
194.6	7.31056	7.42122
194.7	7.37286	7.44828
194.8	7.37796	7.40504
194.9	7.36016	7.39772
195	7.31236	7.37979
195.1	7.33576	7.3944
195.2	7.36916	7.4618
195.3	7.35196	7.36806
195.4	7.36246	7.42588
195.5	7.36406	7.38466
195.6	7.40596	7.37736
195.7	7.39106	7.39086
195.8	7.4261	7.45094
195.9	7.40456	7.42676
196	7.32876	7.43254
196.1	7.35136	7.34525
196.2	7.35256	7.39728
196.3	7.38286	7.39507
196.4	7.31316	7.40792
196.5	7.32166	7.43076
196.6	7.40076	7.41346
196.7	7.33536	7.37603
196.8	7.40576	7.37204
196.9	7.39006	7.39286
197	7.34366	7.38199
197.1	7.32536	7.39529
197.2	7.35366	7.38953
197.3	7.34806	7.43896
197.4	7.37246	7.42964
197.5	7.40736	7.34879
197.6	7.31636	7.37447
197.7	7.4092	7.40304
197.8	7.4429	7.39286
197.9	7.36786	7.42566
198	7.32326	7.38665
198.1	7.33746	7.41546
198.2	7.36306	7.47469
198.3	7.34066	7.39131
198.4	7.23251	7.40326
198.5	7.30896	7.29705
198.6	7.38496	7.3311
198.7	7.33066	7.3747
198.8	7.33456	7.40326
198.9	7.35126	7.47314
199	7.4403	7.42077
199.1	7.35566	7.41944
199.2	7.32176	7.37801
199.3	7.35916	7.37137
199.4	7.33266	7.43119
199.5	7.28001	7.40326
199.6	7.4757	7.39307
199.7	7.32851	7.41125
199.8	7.32556	7.39307
199.9	7.4668	7.43364
[truncated: 4,601 more rows]
