# Supplementary material for: An Orai1 gain-of-function tubular aggregate myopathy mouse model phenocopies key features of the human disease
Source: EMBO J. 2024 Oct 17;43(23):5941–71. doi: 10.1038/s44318-024-00273-4 (PMC11612304; doi:10.1038/s44318-024-00273-4)
Supplement: Supplementary file 6 — Source data Fig. 4 [file 44318_2024_273_MOESM6_ESM.zip › Figure 4/4D/Rate of constitutive calcium entry .xlsx]

## Sheet: Sheet1
When fibers are collected	WT-1 (counts/sec)	WT-2 (counts/sec)	WT-3 (counts/sec)	WT-4 (counts/sec)	WT-5 (counts/sec)	WT-6 (counts/sec)	GS-1 (counts/sec)	GS-2 (counts/sec)	GS-3 (counts/sec)	GS-4 (counts/sec)	GS-5 (counts/sec)	GS-6 (counts/sec)
Myotubes	0.177853	0.184461	0.153251				0.613083	0.472182	0.392752	0.497102
Embryonic	0.153167	0.177121	0.171988				0.446886	0.415401	0.286014	0.414342
Fiber 2wk	0.166665	0.173935	0.190103	0.162056			0.25499	0.360729	0.412137	0.376745
Fiber 5wk	0.170462	0.197183	0.184109	0.175063	0.175666		0.270492	0.354888	0.30132	0.296356	0.20822
Fiber 4M	0.15878	0.202712	0.183209	0.20693	0.169672	0.171742	0.208324	0.219021	0.19602	0.207997	0.19119	0.204769
Fiber 8M	0.210673	0.179439	0.190723	0.184273	0.209869	0.195577	0.183363	0.163161	0.200368	0.200789	0.158938	0.17465
Fiber 12M	0.169983	0.171618	0.205798	0.190034	0.163258	0.204233	0.171847	0.157756	0.196048	0.215243	0.205103	0.229053
Fiber 18M	0.142721	0.157335	0.196046	0.177667			0.167814	0.142964	0.206014	0.206847
