# Supplementary material for: An Orai1 gain-of-function tubular aggregate myopathy mouse model phenocopies key features of the human disease
Source: EMBO J. 2024 Oct 17;43(23):5941–71. doi: 10.1038/s44318-024-00273-4 (PMC11612304; doi:10.1038/s44318-024-00273-4)
Supplement: Supplementary file 6 — Source data Fig. 4 [file 44318_2024_273_MOESM6_ESM.zip › Figure 4/4E/Representative traces of 2wks WT and GS SOCE activity.xlsx]

## Sheet: Sheet1
Time (sec)	2wks WT (x 10^5)	2wks GS (x 10^5)
0.1	7.40056	7.22766
0.2	7.29971	7.20201
0.3	7.35539	7.31723
0.4	7.36348	7.37997
0.5	7.39144	7.27439
0.6	7.42485	7.36593
0.7	7.41557	7.35849
0.8	7.44494	7.34281
0.9	7.42789	7.29382
1	7.35641	7.44548
1.1	7.45271	7.24986
1.2	7.34815	7.34132
1.3	7.39297	7.39352
1.4	7.37578	7.42313
1.5	7.38993	7.35816
1.6	7.39212	7.33077
1.7	7.34176	7.34231
1.8	7.27955	7.3965
1.9	7.23407	7.2808
2	7.32326	7.38857
2.1	7.26528	7.2846
2.2	7.39415	7.34297
2.3	7.4132	7.30536
2.4	7.34243	7.27768
2.5	7.29298	7.29629
2.6	7.44072	7.38559
2.7	7.33165	7.37914
2.8	7.29954	7.36493
2.9	7.31047	7.4132
3	7.39903	7.26928
3.1	7.2735	7.28229
3.2	7.4882	7.38046
3.3	7.38016	7.32004
3.4	7.29786	7.31492
3.5	7.24832	7.30239
3.6	7.22702	7.33093
3.7	7.28139	7.40659
3.8	7.23238	7.2487
3.9	7.37931	7.36708
4	7.32089	7.25118
4.1	7.28122	7.23456
4.2	7.38437	7.35222
4.3	7.30374	7.30437
4.4	7.1997	7.35552
4.5	7.31635	7.2734
4.6	7.34429	7.35981
4.7	7.39954	7.34066
4.8	7.0358	7.34479
4.9	7.28946	7.30784
5	7.3549	7.27752
5.1	7.24665	7.28229
5.2	7.12992	7.40642
5.3	7.19618	7.22616
5.4	7.32746	7.21089
5.5	7.25084	7.29861
5.6	7.2297	7.28987
5.7	7.31097	7.37054
5.8	7.41169	7.22864
5.9	7.3527	7.37633
6	7.37966	7.4425
6.1	7.41928	7.36691
6.2	7.34126	7.27043
6.3	7.34041	7.34859
6.4	7.32846	7.28772
6.5	7.16822	7.35238
6.6	7.31837	7.36063
6.7	7.25336	7.36791
6.8	7.38521	7.20925
6.9	7.29349	7.37402
7	7.30475	7.31048
7.1	7.42654	7.28723
7.2	7.33739	7.3372
7.3	7.33351	7.33819
7.4	7.34378	7.40741
7.5	7.30357	7.40047
7.6	7.29315	7.32449
7.7	7.24714	7.32185
7.8	7.41152	7.32218
7.9	7.29315	7.32366
8	7.30694	7.41634
8.1	7.32594	7.3765
8.2	7.3837	7.30635
8.3	7.32207	7.40543
8.4	7.24832	7.3504
8.5	7.32477	7.33077
8.6	7.35658	7.38575
8.7	7.39937	7.34677
8.8	7.28476	7.34941
8.9	7.35573	7.27241
9	7.38033	7.3197
9.1	7.42282	7.36774
9.2	7.29921	7.42645
9.3	7.31299	7.42098
9.4	7.27955	7.34627
9.5	7.27988	7.19396
9.6	7.24614	7.27982
9.7	7.3596	7.28921
9.8	7.28761	7.23966
9.9	7.21897	7.38509
10	7.30626	7.36477
10.1	7.36094	7.33027
10.2	7.36886	7.40741
10.3	7.23221	7.30009
10.4	7.29921	7.38361
10.5	7.28745	7.4041
10.6	7.23339	7.34034
10.7	7.31164	7.37071
10.8	7.29971	7.37088
10.9	7.30609	7.29365
11	7.35102	7.25628
11.1	7.29769	7.15112
11.2	7.33217	7.31624
11.3	7.24966	7.29844
11.4	7.18965	7.32664
11.5	7.28828	7.31525
11.6	7.25872	7.35354
11.7	7.3618	7.33241
11.8	7.2594	7.32945
11.9	7.24127	7.29993
12	7.31232	7.34066
12.1	7.33014	7.32053
12.2	7.2002	7.37584
12.3	7.36988	7.33736
12.4	7.32375	7.31377
12.5	7.43734	7.37732
12.6	7.2245	7.32961
12.7	7.29181	7.24557
12.8	7.27955	7.44085
12.9	7.23926	7.23241
13	7.31804	7.37881
13.1	7.33756	7.37765
13.2	7.2809	7.26352
13.3	7.27635	7.27867
13.4	7.13159	7.33638
13.5	7.31821	7.44714
13.6	7.30223	7.34429
13.7	7.37746	7.35667
13.8	7.28509	7.3042
13.9	7.28543	7.34347
14	7.18613	7.31904
14.1	7.34461	7.29282
14.2	7.24195	7.27109
14.3	7.1458	7.34776
14.4	7.35859	7.34908
14.5	7.25705	7.29185
14.6	7.37325	7.3603
14.7	7.30609	7.29927
14.8	7.27719	7.27225
14.9	7.33756	7.25677
15	7.23708	7.36642
15.1	7.22819	7.4147
15.2	7.27971	7.22748
15.3	7.27535	7.32449
15.4	7.3288	7.35238
15.5	7.26444	7.443
15.6	7.29013	7.3052
15.7	7.28711	7.33109
15.8	7.39567	7.28427
15.9	7.33317	7.24493
16	7.16555	7.31756
16.1	7.26511	7.32647
16.2	7.29181	7.31921
16.3	7.20221	7.25841
16.4	7.24496	7.33191
16.5	7.27333	7.30125
16.6	7.25789	7.32746
16.7	7.29904	7.34166
16.8	7.30929	7.24574
16.9	7.249	7.41949
17	7.39331	7.24739
17.1	7.38538	7.26796
17.2	7.21814	7.29629
17.3	7.2987	7.36576
17.4	7.30441	7.34627
17.5	7.29584	7.28789
17.6	7.18647	7.25825
17.7	7.17776	7.23949
17.8	7.26158	7.43141
17.9	7.2735	7.32268
18	7.28728	7.32284
18.1	7.2856	7.44829
18.2	7.35354	7.38806
18.3	7.31921	7.27207
18.4	7.31569	7.2813
18.5	7.35758	7.35915
18.6	7.41422	7.24789
18.7	7.26779	7.30618
18.8	7.28761	7.40113
18.9	7.28021	7.39683
19	7.22769	7.33324
19.1	7.23373	7.357
19.2	7.16019	7.36063
19.3	7.37662	7.21894
19.4	7.29265	7.19298
19.5	7.37157	7.34941
19.6	7.2861	7.39732
19.7	7.39027	7.27159
19.8	7.30812	7.33902
19.9	7.16638	7.3884
20	7.21177	7.31904
20.1	7.34446	7.27225
20.2	7.28963	7.33439
20.3	7.27585	7.33868
20.4	7.36702	7.31624
20.5	7.3103	7.36593
20.6	7.30812	7.28427
20.7	7.24178	7.27076
20.8	7.20272	7.29398
20.9	7.33452	7.30866
21	7.36348	7.30486
21.1	7.34563	7.36411
21.2	7.26494	7.25052
21.3	7.30307	7.29185
21.4	7.28879	7.34231
21.5	7.20172	7.31097
21.6	7.27266	7.36444
21.7	7.25755	7.31409
21.8	7.33385	7.3235
21.9	7.27618	7.35667
22	7.33486	7.31196
22.1	7.25806	7.3542
22.2	7.18529	7.35634
22.3	7.10453	7.33043
22.4	7.29214	7.2622
22.5	7.28979	7.29861
22.6	7.23674	7.23241
22.7	7.35977	7.31624
22.8	7.26158	7.39502
22.9	7.37645	7.26336
23	7.31198	7.28921
23.1	7.23289	7.36113
23.2	7.34344	7.33555
23.3	7.32326	7.40758
23.4	7.3805	7.2362
23.5	7.35153	7.34561
23.6	7.29063	7.22239
23.7	7.24445	7.27735
23.8	7.34563	7.3798
23.9	7.26544	7.33291
24	7.31383	7.27439
24.1	7.35034	7.25841
24.2	7.25219	7.32036
24.3	7.37342	7.33406
24.4	7.24396	7.23192
24.5	7.40444	7.37484
24.6	7.23809	7.26879
24.7	7.20405	7.21795
24.8	7.26863	7.38559
24.9	7.36264	7.17525
25	7.3214	7.3889
25.1	7.33536	7.25264
25.2	7.25017	7.3884
25.3	7.32846	7.35023
25.4	7.21092	7.31756
25.5	7.23657	7.2599
25.6	7.27702	7.29993
25.7	7.25654	7.37617
25.8	7.2468	7.26846
25.9	7.35338	7.35156
26	7.31703	7.308
26.1	7.30004	7.4362
26.2	7.31081	7.35981
26.3	7.33149	7.33225
26.4	7.23977	7.36741
26.5	7.23238	7.2897
26.6	7.17341	7.21795
26.7	7.25772	7.3334
26.8	7.30341	7.29993
26.9	7.30324	7.29086
27	7.26309	7.2991
27.1	7.37005	7.36873
27.2	7.21395	7.25118
27.3	7.34563	7.30684
27.4	7.26309	7.24228
27.5	7.07448	7.25841
27.6	7.33116	7.33505
27.7	7.24984	7.24509
27.8	7.26024	7.37567
27.9	7.23674	7.28427
28	7.14263	7.29086
28.1	7.274	7.25907
28.2	7.30206	7.31014
28.3	7.25588	7.3889
28.4	7.3172	7.22814
28.5	7.35556	7.27487
28.6	7.35169	7.23769
28.7	7.27921	7.24755
28.8	7.28357	7.2795
28.9	7.29551	7.3136
29	7.37207	7.29415
29.1	7.34664	7.31855
29.2	7.27887	7.31426
29.3	7.34748	7.25314
29.4	7.28291	7.28311
29.5	7.3645	7.31657
29.6	7.28391	7.23818
29.7	7.19367	7.29119
29.8	7.31938	7.39088
29.9	7.25252	7.38476
30	7.21361	7.35799
30.1	7.24749	7.26928
30.2	7.28408	7.23998
30.3	7.31618	7.38146
30.4	7.16186	7.24064
30.5	7.28577	7.29398
30.6	7.33452	7.30552
30.7	7.25368	7.34974
30.8	7.32578	7.27553
30.9	7.18898	7.30718
31	7.33941	7.2897
31.1	7.18295	7.27241
31.2	7.28745	7.28328
31.3	7.33991	7.33241
31.4	7.16488	7.27455
31.5	7.273	7.34974
31.6	7.26762	7.42925
31.7	7.30929	7.32185
31.8	7.27501	7.32993
31.9	7.30609	7.42231
32	7.34192	7.2538
32.1	7.249	7.28723
32.2	7.3298	7.29053
32.3	7.42637	7.33439
32.4	7.3682	7.37137
32.5	7.30727	7.22207
32.6	7.26141	7.33588
32.7	7.22752	7.28411
32.8	7.20774	7.27125
32.9	7.15015	7.26681
33	7.30273	7.29844
33.1	7.20321	7.27669
33.2	7.17608	7.16541
33.3	7.3655	7.3334
33.4	7.27753	7.25167
33.5	7.28828	7.32763
33.6	7.24362	7.34545
33.7	7.27283	7.33588
33.8	7.34934	7.24936
33.9	7.2903	7.23916
34	7.30812	7.26286
34.1	7.26914	7.2566
34.2	7.24866	7.30338
34.3	7.25889	7.28047
34.4	7.27081	7.29316
34.5	7.25402	7.28163
34.6	7.249	7.31756
34.7	7.44528	7.2566
34.8	7.33587	7.25775
34.9	7.32257	7.35684
35	7.28895	7.23373
35.1	7.40427	7.30998
35.2	7.2809	7.33753
35.3	7.31686	7.31147
35.4	7.36028	7.22239
35.5	7.3549	7.34941
35.6	7.19786	7.30701
35.7	7.22232	7.36939
35.8	7.294	7.32961
35.9	7.2787	7.23012
36	7.29686	7.29844
36.1	7.2245	7.24969
36.2	7.16604	7.29646
36.3	7.28879	7.32713
36.4	7.22282	7.32631
36.5	7.46639	7.34529
36.6	7.29752	7.21186
36.7	7.33587	7.26484
36.8	7.31114	7.25101
36.9	7.1346	7.24674
37	7.32746	7.28196
37.1	7.25974	7.376
37.2	7.19316	7.37203
37.3	7.22064	7.27586
37.4	7.19819	7.21844
37.5	7.32492	7.20694
37.6	7.29887	7.23456
37.7	7.35304	7.30125
37.8	7.18982	7.26402
37.9	7.30273	7.26846
38	7.32006	7.24146
38.1	7.23071	7.28607
38.2	7.29214	7.29827
38.3	7.35573	7.29927
38.4	7.32594	7.32251
38.5	7.40949	7.3052
38.6	7.29198	7.25167
38.7	7.23138	7.28871
38.8	7.31383	7.27768
38.9	7.30189	7.28855
39	7.30156	7.21877
39.1	7.314	7.30404
39.2	7.45964	7.32928
39.3	7.21947	7.29877
39.4	7.3655	7.22469
39.5	7.38993	7.18773
39.6	7.3367	7.2145
39.7	7.41236	7.29662
39.8	7.28139	7.32136
39.9	7.36163	7.21499
40	7.24749	7.24706
40.1	7.34041	7.32812
40.2	7.25554	7.30075
40.3	7.1443	7.26007
40.4	7.22266	7.27487
40.5	7.22081	7.35255
40.6	7.31821	7.2785
40.7	7.23992	7.24377
40.8	7.33553	7.26187
40.9	7.27618	7.27109
41	7.32174	7.27553
41.1	7.24915	7.24541
41.2	7.31417	7.19987
41.3	7.30678	7.34908
41.4	7.35421	7.23587
41.5	7.2126	7.29877
41.6	7.18831	7.28377
41.7	7.27467	7.34941
41.8	7.31131	7.33373
41.9	7.20473	7.21023
42	7.31552	7.31855
42.1	7.28291	7.31261
42.2	7.39178	7.27603
42.3	7.30963	7.22912
42.4	7.33419	7.28295
42.5	7.31097	7.33885
42.6	7.24749	7.29844
42.7	7.27383	7.30816
42.8	7.2339	7.35568
42.9	7.37561	7.26484
43	7.42536	7.3052
43.1	7.24849	7.3113
43.2	7.25705	7.29119
43.3	7.27333	7.29431
43.4	7.27333	7.24936
43.5	7.34326	7.24574
43.6	7.27333	7.26566
43.7	7.34326	7.30932
43.8	7.34326	7.26548
43.9	7.27333	7.23473
44	7.27333	7.26302
44.1	7.27333	7.32928
44.2	7.34326	7.33159
44.3	7.34326	7.21302
44.4	7.27333	7.22502
44.5	7.27333	7.27966
44.6	7.34326	7.20037
44.7	7.34326	7.2757
44.8	7.34326	7.323
44.9	7.34326	7.26038
45	7.27333	7.10852
45.1	7.34326	7.3052
45.2	7.20339	7.27652
45.3	7.20339	7.27191
45.4	7.27333	7.24032
45.5	7.20339	7.29415
45.6	7.20339	7.23192
45.7	7.20339	7.29036
45.8	7.27333	7.3085
45.9	7.27333	7.22782
46	7.34326	7.22848
46.1	7.27333	7.35783
46.2	7.20339	7.30602
46.3	7.20339	7.29514
46.4	7.20339	7.2617
46.5	7.20339	7.22436
46.6	7.20339	7.29185
46.7	7.27333	7.2145
46.8	7.27333	7.31575
46.9	7.13346	7.30684
47	7.27333	7.25282
47.1	7.20339	7.28673
47.2	7.20339	7.30108
47.3	7.20339	7.25479
47.4	7.20339	7.34215
47.5	7.27333	7.30387
47.6	7.27333	7.29811
47.7	7.27333	7.32383
47.8	7.20339	7.20579
47.9	7.20339	7.28477
48	7.27333	7.29795
48.1	7.13346	7.34066
48.2	7.20339	7.26451
48.3	7.20339	7.24311
48.4	7.20339	7.24048
48.5	7.20339	7.3367
48.6	7.27333	7.17673
48.7	7.27333	7.30668
48.8	7.27333	7.2367
48.9	7.20339	7.32168
49	7.27333	7.19298
49.1	7.34326	7.36378
49.2	7.20339	7.26582
49.3	7.27333	7.19971
49.4	7.27333	7.23554
49.5	7.20339	7.32532
49.6	7.20339	7.3113
49.7	7.20339	7.28493
49.8	7.20339	7.30222
49.9	7.20339	7.21614
50	7.34326	7.21614
50.1	7.13346	7.26468
50.2	7.27333	7.21302
50.3	7.20339	7.35403
50.4	7.27333	7.27159
50.5	7.20339	7.30668
50.6	7.13346	7.1595
50.7	7.27333	7.2958
50.8	7.20339	7.25595
50.9	7.20339	7.29761
51	7.27333	7.23537
51.1	7.34326	7.28904
51.2	7.27333	7.17114
51.3	7.27333	7.22354
51.4	7.20339	7.24245
51.5	7.20339	7.32812
51.6	7.20339	7.31707
51.7	7.20339	7.26121
51.8	7.13346	7.25018
51.9	7.20339	7.33522
52	7.20339	7.2237
52.1	7.13346	7.23818
52.2	7.20339	7.28706
52.3	7.27333	7.26203
52.4	7.20339	7.21039
52.5	7.20339	7.21977
52.6	7.34326	7.33406
52.7	7.13346	7.25858
52.8	7.20339	7.3603
52.9	7.20339	7.1938
53	7.27333	7.2808
53.1	7.27333	7.1636
53.2	7.20339	7.30371
53.3	7.20339	7.32102
53.4	7.20339	7.25809
53.5	7.27333	7.31327
53.6	7.20339	7.20217
53.7	7.27333	7.17803
53.8	7.20339	7.23653
53.9	7.34326	7.27652
54	7.20339	7.18641
54.1	7.20339	7.20283
54.2	7.20339	7.29202
54.3	7.13346	7.308
54.4	7.34326	7.38146
54.5	7.20339	7.20447
54.6	7.20339	7.26631
54.7	7.20339	7.24212
54.8	7.27333	7.2897
54.9	7.27333	7.24427
55	7.34326	7.23209
55.1	7.20339	7.29514
55.2	7.34326	7.27109
55.3	7.20339	7.24295
55.4	7.27333	7.28543
55.5	7.27333	7.31179
55.6	7.20339	7.24295
55.7	7.20339	7.26023
55.8	7.27333	7.24986
55.9	7.27333	7.20859
56	7.20339	7.30569
56.1	7.27333	7.21352
56.2	7.27333	7.25101
56.3	7.20339	7.23144
56.4	7.27333	7.22962
56.5	7.20339	7.24919
56.6	7.20339	7.23225
56.7	7.27333	7.34479
56.8	7.20339	7.23932
56.9	7.20339	7.20053
57	7.20339	7.21697
57.1	7.20339	7.30354
57.2	7.20339	7.323
57.3	7.27333	7.27586
57.4	7.27333	7.26286
57.5	7.20339	7.23012
57.6	7.27333	7.2907
57.7	7.20339	7.31558
57.8	7.27333	7.30998
57.9	7.20339	7.3085
58	7.20339	7.20793
58.1	7.20339	7.25413
58.2	7.13346	7.26418
58.3	7.27333	7.36527
58.4	7.20339	7.26236
58.5	7.20339	7.23587
58.6	7.13346	7.22058
58.7	7.27333	7.21582
58.8	7.27333	7.15687
58.9	7.20339	7.26319
59	7.20339	7.24986
59.1	7.20339	7.29218
59.2	7.27333	7.26269
59.3	7.20339	7.24377
59.4	7.20339	7.23241
59.5	7.27333	7.28477
59.6	7.20339	7.25973
59.7	7.20339	7.32466
59.8	7.20339	7.22141
59.9	7.27333	7.30091
60	7.27333	7.28477
60.1	7.34326	7.24623
60.2	7.20339	7.34198
60.3	7.34326	7.24855
60.4	7.20339	7.33357
60.5	7.20339	7.22403
60.6	7.13346	7.3136
60.7	7.27333	7.3075
60.8	7.20339	7.19003
60.9	7.20339	7.25611
61	7.13346	7.27109
61.1	7.20339	7.33753
61.2	7.13346	7.18871
61.3	7.20339	7.27142
61.4	7.27333	7.31673
61.5	7.20339	7.29431
61.6	7.27333	7.24838
61.7	7.27333	7.22009
61.8	7.20339	7.17902
61.9	7.20339	7.21631
62	7.20339	7.08528
62.1	7.20339	7.27191
62.2	7.27333	7.2487
62.3	7.20339	7.32284
62.4	7.20339	7.2734
62.5	7.20339	7.31475
62.6	7.27333	7.19807
62.7	7.20339	7.1828
62.8	7.20339	7.31789
62.9	7.20339	7.26993
63	7.13346	7.21582
63.1	7.27333	7.23966
63.2	7.20339	7.28047
63.3	7.27333	7.22831
63.4	7.20339	7.34
63.5	7.20339	7.17902
63.6	7.20339	7.26829
63.7	7.27333	7.25545
63.8	7.20339	7.21762
63.9	7.20339	7.27406
64	7.27333	7.129
64.1	7.27333	7.21877
64.2	7.20339	7.2007
64.3	7.27333	7.21072
64.4	7.20339	7.18986
64.5	7.20339	7.20759
64.6	7.27333	7.26614
64.7	7.20339	7.25084
64.8	7.20339	7.13392
64.9	7.20339	7.1585
65	7.13346	7.19643
65.1	7.20339	7.12834
65.2	7.27333	7.25167
65.3	7.20339	7.24903
65.4	7.27333	7.239
65.5	7.27333	7.30371
65.6	7.20339	7.27768
65.7	7.27333	7.41221
65.8	7.20339	7.24048
65.9	7.20339	7.30998
66	7.13346	7.24295
66.1	7.27333	7.23489
66.2	7.27333	7.29596
66.3	7.20339	7.22995
66.4	7.27333	7.20169
66.5	7.20339	7.17803
66.6	7.27333	7.2897
66.7	7.13346	7.23275
66.8	7.20339	7.27027
66.9	7.27333	7.26681
67	7.20339	7.18017
67.1	7.27333	7.30866
67.2	7.27333	7.23225
67.3	7.34326	7.29993
67.4	7.20339	7.23473
67.5	7.27333	7.26813
67.6	7.27333	7.23554
67.7	7.20339	7.17902
67.8	7.20339	7.18641
67.9	7.20339	7.29497
68	7.20339	7.28904
68.1	7.20339	7.30948
68.2	7.13346	7.24377
68.3	7.20339	7.21236
68.4	7.27333	7.28427
68.5	7.20339	7.23175
68.6	7.27333	7.1818
68.7	7.27333	7.24723
68.8	7.13346	7.20875
68.9	7.20339	7.23045
69	7.20339	7.29365
69.1	7.20339	7.29152
69.2	7.20339	7.27307
69.3	7.20339	7.18707
69.4	7.27333	7.2958
69.5	7.34326	7.23045
69.6	7.20339	7.20103
69.7	7.20339	7.22962
69.8	7.20339	7.25496
69.9	7.20339	7.21664
70	7.27333	7.22716
70.1	7.20339	7.23045
70.2	7.20339	7.27998
70.3	7.20339	7.22289
70.4	7.27333	7.24081
70.5	7.20339	7.23769
70.6	7.20339	7.26336
70.7	7.27333	7.2757
70.8	7.20339	7.2617
70.9	7.27333	7.2673
71	7.20339	7.28229
71.1	7.20339	7.21418
71.2	7.27333	7.17935
71.3	7.13346	7.17246
71.4	7.27333	7.32053
71.5	7.27333	7.2808
71.6	7.27333	7.15572
71.7	7.13346	7.22535
71.8	7.27333	7.25134
71.9	7.34326	7.12294
72	7.20339	7.23802
72.1	7.27333	7.14326
72.2	7.27333	7.29282
72.3	7.20339	7.13375
72.4	7.27333	7.23537
72.5	7.20339	7.19166
72.6	7.20339	7.22141
72.7	7.20339	7.23966
72.8	7.27333	7.25775
72.9	7.13346	7.27801
73	7.27333	7.16541
73.1	7.20339	7.26088
73.2	7.20339	7.25018
73.3	7.20339	7.14587
73.4	7.27333	7.2237
73.5	7.27333	7.28179
73.6	7.20339	7.24903
73.7	7.20339	7.36113
73.8	7.20339	7.21861
73.9	7.27333	7.2617
74	7.20339	7.23916
74.1	7.20339	7.25875
74.2	7.27333	7.27125
74.3	7.20339	7.17722
74.4	7.20339	7.22848
74.5	7.13346	7.24903
74.6	7.27333	7.23916
74.7	7.20339	7.36609
74.8	7.20339	7.24789
74.9	7.20339	7.19544
75	7.27333	7.29382
75.1	7.27333	7.26434
75.2	7.27333	7.41238
75.3	7.27333	7.26681
75.4	7.20339	7.22995
75.5	7.20339	7.20169
75.6	7.27333	7.19364
75.7	7.27333	7.1823
75.8	7.20339	7.24903
75.9	7.20339	7.29036
76	7.20339	7.19693
76.1	7.20339	7.27884
76.2	7.20339	7.2622
76.3	7.34326	7.21006
76.4	7.20339	7.26664
76.5	7.27333	7.29382
76.6	7.27333	7.16031
76.7	7.20339	7.18887
76.8	7.20339	7.20973
76.9	7.27333	7.17935
77	7.27333	7.18624
77.1	7.27333	7.41172
77.2	7.27333	7.252
77.3	7.20339	7.32945
77.4	7.20339	7.21943
77.5	7.20339	7.28146
77.6	7.20339	7.23587
77.7	7.20339	7.32036
77.8	7.27333	7.27487
77.9	7.20339	7.18937
78	7.13346	7.34166
78.1	7.27333	7.30833
78.2	7.34326	7.27455
78.3	7.20339	7.17492
78.4	7.20339	7.25364
78.5	7.27333	7.21664
78.6	7.34326	7.23357
78.7	7.20339	7.25792
78.8	7.27333	7.28047
78.9	7.20339	7.28163
79	7.20339	7.22519
79.1	7.34326	7.24064
79.2	7.20339	7.22173
79.3	7.20339	7.2543
79.4	7.20339	7.21844
79.5	7.20339	7.21252
79.6	7.20339	7.23241
79.7	7.27333	7.29795
79.8	7.20339	7.17475
79.9	7.20339	7.28575
80	7.27333	7.24772
80.1	7.20339	7.16753
80.2	7.20339	7.27406
80.3	7.20339	7.20432
80.4	7.34326	7.25512
80.5	7.27333	7.22979
80.6	7.13346	7.31014
80.7	7.20339	7.31475
80.8	7.27333	7.25512
80.9	7.27333	7.20004
81	7.13346	7.19626
81.1	7.27333	7.22814
81.2	7.20339	7.24657
81.3	7.20339	7.26055
81.4	7.27333	7.2048
81.5	7.13346	7.20628
81.6	7.20339	7.29629
81.7	7.27333	7.31607
81.8	7.27333	7.26993
81.9	7.27333	7.21138
82	7.27333	7.28212
82.1	7.27333	7.22436
82.2	7.20339	7.16114
82.3	7.20339	7.27059
82.4	7.27333	7.27225
82.5	7.27333	7.28212
82.6	7.20339	7.22354
82.7	7.27333	7.27093
82.8	7.27333	7.252
82.9	7.34326	7.26071
83	7.27333	7.28623
83.1	7.27333	7.22962
83.2	7.20339	7.24969
83.3	7.20339	7.25314
83.4	7.20339	7.23769
83.5	7.20339	7.17393
83.6	7.27333	7.27125
83.7	7.13346	7.22798
83.8	7.34326	7.27553
83.9	7.13346	7.27257
84	7.13346	7.16999
84.1	7.20339	7.24673
84.2	7.20339	7.31393
84.3	7.20339	7.25446
84.4	7.20339	7.29086
84.5	7.27333	7.20136
84.6	7.27333	7.227
84.7	7.20339	7.20546
84.8	7.27333	7.19347
84.9	7.20339	7.239
85	7.27333	7.23061
85.1	7.20339	7.25677
85.2	7.20339	7.24706
85.3	7.20339	7.21269
85.4	7.27333	7.24311
85.5	7.20339	7.2869
85.6	7.27333	7.24772
85.7	7.20339	7.2145
85.8	7.27333	7.24245
85.9	7.20339	7.17295
86	7.27333	7.25248
86.1	7.27333	7.25463
86.2	7.13346	7.13982
86.3	7.20339	7.27471
86.4	7.27333	7.31196
86.5	7.27333	7.26895
86.6	7.20339	7.21598
86.7	7.20339	7.24476
86.8	7.27333	7.31343
86.9	7.27333	7.17409
87	7.34326	7.24459
87.1	7.20339	7.29464
87.2	7.20339	7.28443
87.3	7.13346	7.21614
87.4	7.27333	7.31426
87.5	7.20339	7.20628
87.6	7.27333	7.32168
87.7	7.27333	7.24838
87.8	7.20339	7.26154
87.9	7.27333	7.19166
88	7.20339	7.27241
88.1	7.20339	7.24789
88.2	7.20339	7.19117
88.3	7.13346	7.12867
88.4	7.20339	7.17328
88.5	7.20339	7.1869
88.6	7.20339	7.2007
88.7	7.20339	7.27619
88.8	7.20339	7.22273
88.9	7.20339	7.19577
89	7.27333	7.30899
89.1	7.27333	7.26598
89.2	7.27333	7.08904
89.3	7.27333	7.24607
89.4	7.27333	7.26598
89.5	7.20339	7.27439
89.6	7.20339	7.29481
89.7	7.20339	7.25348
89.8	7.27333	7.21285
89.9	7.27333	7.19166
90	7.27333	7.20169
90.1	7.20339	7.18969
90.2	7.27333	7.26763
90.3	7.13346	7.20185
90.4	7.20339	7.21778
90.5	7.27333	7.31739
90.6	7.20339	7.25875
90.7	7.27333	7.33819
90.8	7.34326	7.29053
90.9	7.27333	7.14178
91	7.4132	7.15211
91.1	7.27333	7.16244
91.2	7.13346	7.25446
91.3	7.20339	7.25184
91.4	7.34326	7.20562
91.5	7.20339	7.2907
91.6	7.34326	7.28921
91.7	7.27333	7.18214
91.8	7.20339	7.23834
91.9	7.20339	7.2902
92	7.20339	7.14817
92.1	7.20339	7.25298
92.2	7.20339	7.28443
92.3	7.27333	7.25875
92.4	7.27333	7.21155
92.5	7.20339	7.23078
92.6	7.27333	7.19709
92.7	7.13346	7.1938
92.8	7.20339	7.18197
92.9	7.20339	7.2907
93	7.20339	7.18969
93.1	7.20339	7.22157
93.2	7.20339	7.24509
93.3	7.20339	7.27636
93.4	7.20339	7.22848
93.5	7.13346	7.2002
93.6	7.13346	7.29102
93.7	7.20339	7.32449
93.8	7.20339	7.27982
93.9	7.27333	7.19987
94	7.20339	7.17262
94.1	7.27333	7.25891
94.2	7.13346	7.29218
94.3	7.27333	7.23571
94.4	7.20339	7.25973
94.5	7.27333	7.26023
94.6	7.27333	7.2339
94.7	7.20339	7.28394
94.8	7.20339	7.20776
94.9	7.20339	7.30965
95	7.27333	7.27586
95.1	7.27333	7.2025
95.2	7.27333	7.42131
95.3	7.20339	7.23045
95.4	7.20339	7.23078
95.5	7.20339	7.26895
95.6	7.20339	7.28937
95.7	7.27333	7.18214
95.8	7.27333	7.23916
95.9	7.20339	7.2441
96	7.27333	7.27752
96.1	7.27333	7.2288
96.2	7.20339	7.24805
96.3	7.20339	7.22634
96.4	7.27333	7.30586
96.5	7.20339	7.1984
96.6	7.27333	7.20086
96.7	7.20339	7.25858
96.8	7.27333	7.22666
96.9	7.20339	7.27768
97	7.20339	7.19857
97.1	7.27333	7.17952
97.2	7.20339	7.25775
97.3	7.20339	7.29877
97.4	7.13346	7.3235
97.5	7.20339	7.30635
97.6	7.13346	7.21697
97.7	7.20339	7.2487
97.8	7.20339	7.22814
97.9	7.27333	7.2002
98	7.27333	7.26548
98.1	7.13346	7.25759
98.2	7.20339	7.25973
98.3	7.20339	7.15195
98.4	7.27333	7.24344
98.5	7.27333	7.26269
98.6	7.20339	7.20201
98.7	7.27333	7.21401
98.8	7.27333	7.33836
98.9	7.20339	7.23866
99	7.27333	7.26763
99.1	7.20339	7.24591
99.2	7.13346	7.25693
99.3	7.20339	7.17639
99.4	7.20339	7.16638
99.5	7.27333	7.30141
99.6	7.27333	7.20859
99.7	7.20339	7.24327
99.8	7.27333	7.28113
99.9	7.20339	7.18017
100	7.13346	7.20037
100.1	7.20339	7.2168
100.2	7.27333	7.30668
100.3	7.13346	7.23291
100.4	7.27333	7.23489
100.5	7.27333	7.19923
100.6	7.20339	7.24689
100.7	7.20339	7.25068
100.8	7.27333	7.15441
100.9	7.20339	7.30882
101	7.27333	7.26763
101.1	7.20339	7.25101
101.2	7.27333	7.22041
101.3	7.27333	7.24969
101.4	7.13346	7.18132
101.5	7.13346	7.26697
101.6	7.20339	7.30354
101.7	7.20339	7.26121
101.8	7.20339	7.20037
101.9	7.20339	7.23571
102	7.27333	7.23866
102.1	7.13346	7.24623
102.2	7.20339	7.29679
102.3	7.20339	7.18576
102.4	7.20339	7.25248
102.5	7.20339	7.27867
102.6	7.20339	7.2339
102.7	7.20339	7.21745
102.8	7.20339	7.25512
102.9	7.20339	7.20793
103	7.20339	7.19396
103.1	7.20339	7.26532
103.2	7.13346	7.22289
103.3	7.20339	7.29547
103.4	7.20339	7.20201
103.5	7.27333	7.25775
103.6	7.13346	7.25545
103.7	7.20339	7.25348
103.8	7.20339	7.26451
103.9	7.27333	7.31393
104	7.20339	7.23111
104.1	7.20339	7.33027
104.2	7.20339	7.21072
104.3	7.27333	7.26714
104.4	7.13346	7.33489
104.5	7.20339	7.16621
104.6	7.20339	7.25825
104.7	7.13346	7.31541
104.8	7.27333	7.21121
104.9	7.13346	7.23998
105	7.27333	7.26879
105.1	7.27333	7.20612
105.2	7.13346	7.24081
105.3	7.20339	7.27125
105.4	7.27333	7.34314
105.5	7.27333	7.1961
105.6	7.27333	7.24393
105.7	7.20339	7.1984
105.8	7.20339	7.19905
105.9	7.27333	7.27471
106	7.20339	7.27225
106.1	7.20339	7.21186
106.2	7.20339	7.17689
106.3	7.27333	7.33654
106.4	7.20339	7.15506
106.5	7.13346	7.252
106.6	7.20339	7.24114
106.7	7.20339	7.2362
106.8	7.13346	7.25891
106.9	7.20339	7.22436
107	7.27333	7.3542
107.1	7.20339	7.226
107.2	7.20339	7.26517
107.3	7.34326	7.19396
107.4	7.20339	7.21861
107.5	7.20339	7.1956
107.6	7.20339	7.25941
107.7	7.27333	7.22321
107.8	7.20339	7.30816
107.9	7.27333	7.18953
108	7.20339	7.19511
108.1	7.20339	7.25364
108.2	7.13346	7.13425
108.3	7.13346	7.18854
108.4	7.20339	7.31872
108.5	7.13346	7.1818
108.6	7.27333	7.21203
108.7	7.20339	7.23982
108.8	7.13346	7.21482
108.9	7.20339	7.21795
109	7.20339	7.15834
109.1	7.13346	7.15736
109.2	7.13346	7.22912
109.3	7.20339	7.18673
109.4	7.13346	7.15966
109.5	7.20339	7.23866
109.6	7.13346	7.26055
109.7	7.13346	7.23769
109.8	7.13346	7.21844
109.9	7.13346	7.18657
110	7.13346	7.21105
110.1	7.06352	7.12653
110.2	7.20339	7.11884
110.3	7.20339	7.20925
110.4	7.20339	7.24261
110.5	7.20339	7.10082
110.6	7.20339	7.20925
110.7	7.20339	7.19643
110.8	7.20339	7.22502
110.9	7.06352	7.24657
111	7.13346	7.19084
111.1	7.06352	7.2617
111.2	7.13346	7.139
111.3	7.13346	7.25248
111.4	7.06352	7.25397
111.5	7.20339	7.20776
111.6	7.13346	7.17967
111.7	7.06352	7.15769
111.8	7.06352	7.13309
111.9	7.06352	7.17475
112	7.06352	7.12506
112.1	7.13346	7.15653
112.2	7.06352	7.16966
112.3	7.20339	7.11474
112.4	7.13346	7.05992
112.5	7.06352	7.19478
112.6	7.06352	7.11966
112.7	7.06352	7.18017
112.8	7.13346	7.14228
112.9	7.13346	7.1308
113	7.13346	7.09657
113.1	7.13346	7.03671
113.2	7.06352	7.06957
113.3	7.13346	7.25643
113.4	7.06352	7.19527
113.5	7.13346	7.29927
113.6	7.06352	7.24081
113.7	7.13346	7.29185
113.8	7.06352	7.27307
113.9	7.06352	7.21055
114	6.99358	7.27093
114.1	7.06352	7.21548
114.2	6.99358	7.34034
114.3	7.06352	7.27982
114.4	7.06352	7.29662
114.5	7.06352	7.23818
114.6	7.06352	7.26352
114.7	7.06352	7.1915
114.8	7.06352	7.32004
114.9	6.99358	7.24098
115	7.06352	7.1426
115.1	6.99358	7.26023
115.2	7.06352	7.20776
115.3	7.13346	7.28278
115.4	6.99255	7.20053
115.5	7.06352	7.25759
115.6	6.99358	7.27619
115.7	6.97902	7.2869
115.8	7.06352	7.26714
115.9	6.95306	7.25545
116	6.99358	7.23637
116.1	6.95681	7.28987
116.2	6.99358	7.27373
116.3	6.99358	7.26468
116.4	6.99358	7.21745
116.5	6.96833	7.21762
116.6	6.99358	7.21861
116.7	6.87899	7.28888
116.8	6.95165	7.26648
116.9	6.89878	7.25298
117	6.98349	7.21418
117.1	6.97561	7.14423
117.2	6.96821	7.23225
117.3	6.90252	7.19117
117.4	6.95082	7.2385
117.5	6.99136	7.29086
117.6	6.98395	7.27933
117.7	6.95423	7.17853
117.8	6.92724	7.27834
117.9	7.06352	7.25562
118	6.95294	7.23521
118.1	6.94871	7.29464
118.2	6.86367	7.22469
118.3	6.94648	7.23307
118.4	6.99358	7.3717
118.5	6.97173	7.27504
118.6	6.95705	7.25134
118.7	6.95482	7.21778
118.8	6.94203	7.33059
118.9	6.95999	7.22075
119	6.8632	7.31723
119.1	6.92866	7.22584
119.2	6.97796	7.27109
119.3	6.89982	7.31294
119.4	6.94589	7.27818
119.5	6.97056	7.26187
119.6	6.88284	7.27884
119.7	6.96586	7.24098
119.8	6.88227	7.25413
119.9	6.91904	7.3841
120	6.87045	7.28477
120.1	6.93182	7.22519
120.2	6.9439	7.33027
120.3	6.8846	7.23407
120.4	6.91599	7.23998
120.5	6.95575	7.32614
120.6	6.92325	7.13194
120.7	6.85023	7.27323
120.8	6.93733	7.31492
120.9	6.88332	7.24064
121	6.84894	7.26302
121.1	6.87525	7.21712
121.2	6.96996	7.18723
121.3	6.89818	7.28904
121.4	6.84041	7.23127
121.5	6.91225	7.22979
121.6	6.87267	7.26253
121.7	6.76149	7.31805
121.8	6.84205	7.29943
121.9	6.84696	7.33538
122	6.85023	7.23144
122.1	6.80971	7.24557
122.2	6.92982	7.24064
122.3	6.87864	7.30404
122.4	6.81719	7.11507
122.5	6.93159	7.30354
122.6	6.84146	7.25446
122.7	6.81043	7.25018
122.8	6.90697	7.23998
122.9	6.85665	7.23192
123	6.89433	7.24245
123.1	6.8159	7.21614
123.2	6.87958	7.24196
123.3	6.9466	7.21269
123.4	6.85139	7.25759
123.5	6.88742	7.28987
123.6	6.87817	7.11179
123.7	6.83399	7.30569
123.8	6.85023	7.25413
123.9	6.8846	7.23883
124	6.90123	7.19134
124.1	6.77965	7.27768
124.2	6.86963	7.28212
124.3	6.82769	7.26137
124.4	6.84672	7.27389
124.5	6.83411	7.34198
124.6	6.8674	7.239
124.7	6.79375	7.30371
124.8	6.83049	7.28311
124.9	6.8152	7.22453
125	6.84287	7.17803
125.1	6.78338	7.26484
125.2	6.80587	7.26813
125.3	6.80074	7.25709
125.4	6.78093	7.28706
125.5	6.7786	7.24459
125.6	6.80144	7.1892
125.7	6.77231	7.35106
125.8	6.81158	7.24377
125.9	6.71093	7.23752
126	6.80155	7.33836
126.1	6.77523	7.18017
126.2	6.71348	7.21828
126.3	6.79258	7.22141
126.4	6.78956	7.27916
126.5	6.63827	7.28295
126.6	6.72278	7.22896
126.7	6.6911	7.26023
126.8	6.80879	7.26582
126.9	6.82874	7.23209
127	6.74591	7.27027
127.1	6.69271	7.30091
127.2	6.68459	7.16737
127.3	6.69863	7.20842
127.4	6.66722	7.30141
127.5	6.68124	7.33142
127.6	6.74753	7.30734
127.7	6.62913	7.34149
127.8	6.73718	7.21352
127.9	6.69782	7.21977
128	6.63827	7.265
128.1	6.66791	7.25726
128.2	6.7387	7.28163
128.3	6.65343	7.23241
128.4	6.68912	7.31673
128.5	6.62265	7.2696
128.6	6.63237	7.28031
128.7	6.66014	7.13719
128.8	6.6111	7.24591
128.9	6.54568	7.27093
129	6.54084	7.29613
129.1	6.60868	7.19232
129.2	6.61907	7.3075
129.3	6.55629	7.239
129.4	6.61849	7.26532
129.5	6.62739	7.21368
129.6	6.62994	7.18214
129.7	6.60059	7.24903
129.8	6.58707	7.16541
129.9	6.56873	7.29959
130	6.54119	7.28427
130.1	6.58743	7.33027
130.2	6.51494	7.17459
130.3	6.52657	7.26187
130.4	6.53888	7.22255
130.5	6.57842	7.26253
130.6	6.51253	7.04587
130.7	6.51748	7.29036
130.8	6.52553	7.22025
130.9	6.48667	7.21401
131	6.56942	7.22634
131.1	6.54522	7.19791
131.2	6.48862	7.26088
131.3	6.48828	7.20612
131.4	6.51483	7.17607
131.5	6.50909	7.26614
131.6	6.4473	7.1636
131.7	6.52404	7.22189
131.8	6.43595	7.30042
131.9	6.5481	7.14489
132	6.41443	7.25562
132.1	6.46314	7.28113
132.2	6.45682	7.17902
132.3	6.43928	7.07726
132.4	6.42038	7.15572
132.5	6.51494	7.19281
132.6	6.50494	7.24739
132.7	6.44398	7.22469
132.8	6.46486	7.15605
132.9	6.38537	7.08871
133	6.44214	7.2362
133.1	6.45934	7.13392
133.2	6.40069	7.2191
133.3	6.37222	7.2048
133.4	6.42221	7.21055
133.5	6.39062	7.19511
133.6	6.40767	7.24525
133.7	6.38411	7.191
133.8	6.33432	7.17278
133.9	6.25317	7.27273
134	6.31574	7.2599
134.1	6.37131	7.18
134.2	6.38559	7.19709
134.3	6.35475	7.18837
134.4	6.41111	7.21335
134.5	6.32303	7.19971
134.6	6.37314	7.22289
134.7	6.31313	7.16769
134.8	6.35109	7.1846
134.9	6.26874	7.18197
135	6.28363	7.24706
135.1	6.38113	7.17639
135.2	6.41488	7.12769
135.3	6.39988	7.17573
135.4	6.32599	7.09133
135.5	6.38777	7.25282
135.6	6.26782	7.16392
135.7	6.27794	7.15933
135.8	6.3244	7.14867
135.9	6.2501	7.17869
136	6.30151	7.22552
136.1	6.24544	7.13932
136.2	6.35566	7.26548
136.3	6.28511	7.16441
136.4	6.23613	7.15834
136.5	6.29194	7.16671
136.6	6.19588	7.08266
136.7	6.27169	7.16146
136.8	6.18703	7.16097
136.9	6.22615	7.15277
137	6.22807	7.20596
137.1	6.27704	7.20201
137.2	6.1824	7.19774
137.3	6.19531	7.18214
137.4	6.21106	7.21219
137.5	6.2089	7.22864
137.6	6.20982	7.19281
137.7	6.25066	7.17573
137.8	6.23227	7.14736
137.9	6.23272	7.29168
138	6.21628	7.13621
138.1	6.24351	7.13128
138.2	6.12981	7.14326
138.3	6.13998	7.16605
138.4	6.20257	7.18657
138.5	6.17628	7.18592
138.6	6.16282	7.20267
138.7	6.17492	7.12933
138.8	6.17697	7.1961
138.9	6.10961	7.23275
139	6.26214	7.17328
139.1	6.10183	7.16655
139.2	6.10871	7.1426
139.3	6.1592	7.1846
139.4	6.16972	7.12719
139.5	6.0998	7.11098
139.6	6.09348	7.1984
139.7	6.11085	7.17607
139.8	6.15569	7.21203
139.9	6.13151	7.16375
140	6.10533	7.04914
140.1	6.10645	7.07545
140.2	6.01977	7.07497
140.3	6.07455	7.19298
140.4	6.06994	7.19527
140.5	6.07095	7.17853
140.6	6.0589	7.15457
140.7	6.01831	7.10115
140.8	6.01686	7.0323
140.9	5.98408	7.11278
141	6.06385	7.17558
141.1	6.05541	7.16621
141.2	6.02494	7.10394
141.3	6.00225	7.19216
141.4	5.96883	7.22321
141.5	6.01606	7.07938
141.6	5.93267	7.11655
141.7	5.95752	7.1208
141.8	5.96771	7.15572
141.9	5.96447	7.1023
142	6.03832	7.21418
142.1	6.03314	7.1113
142.2	6.00113	7.13162
142.3	5.9629	7.0784
142.4	5.95439	7.11655
142.5	5.96817	7.08707
142.6	5.89266	7.13653
142.7	5.9131	7.13014
142.8	5.9244	7.12802
142.9	5.95539	7.02969
143	5.97668	7.09984
143.1	5.86455	7.10787
143.2	5.94901	7.1018
143.3	5.85831	7.09149
143.4	5.92496	7.11081
143.5	5.9489	7.11982
143.6	5.89344	7.09247
143.7	5.95651	7.04717
143.8	5.84416	7.07857
143.9	5.89713	7.06989
144	6.02618	7.07594
144.1	5.85976	7.14162
144.2	5.93267	7.10589
144.3	5.89355	7.11868
144.4	5.87057	7.11605
144.5	5.95091	7.05109
144.6	5.87392	7.08445
144.7	5.86612	7.14753
144.8	5.85007	7.03067
144.9	5.77733	7.16802
145	5.808	7.17525
145.1	5.90696	7.1326
145.2	5.78155	7.13965
145.3	5.81556	7.192
145.4	5.80821	7.14916
145.5	5.81778	7.12474
145.6	5.77378	7.14145
145.7	5.76645	7.12589
145.8	5.82946	7.09657
145.9	5.81255	7.08658
146	5.74904	7.02364
146.1	5.86566	7.15031
146.2	5.85486	7.23439
146.3	5.7126	7.13703
146.4	5.72389	7.1023
146.5	5.82023	7.05403
146.6	5.82001	7.03328
146.7	5.81656	7.11426
146.8	5.74117	7.17984
146.9	5.74195	7.10623
147	5.77023	7.08151
147.1	5.78577	7.08576
147.2	5.74007	7.16605
147.3	5.75026	7.1508
147.4	5.67435	7.07333
147.5	5.75071	7.04832
147.6	5.74029	7.10884
147.7	5.7496	7.01891
147.8	5.75425	7.13342
147.9	5.71349	7.07039
148	5.73597	7.10394
148.1	5.69325	7.0874
148.2	5.74084	7.08707
148.3	5.65492	7.04619
148.4	5.6568	7.01564
148.5	5.6969	6.999
148.6	5.68429	7.07611
148.7	5.6621	7.05159
148.8	5.65956	7.09477
148.9	5.64389	7.05012
149	5.64577	6.99606
149.1	5.63309	6.99721
149.2	5.65868	7.09542
149.3	5.64477	7.12572
149.4	5.6105	6.9729
149.5	5.59972	7.159
149.6	5.6225	7.12211
149.7	5.573	7.03638
149.8	5.60995	7.02022
149.9	5.5786	6.95824
150	5.60016	7.08085
150.1	5.54455	7.10901
150.2	5.59862	7.07497
150.3	5.54006	7.06515
150.4	5.63232	7.02462
150.5	5.58047	7.12605
150.6	5.50498	7.02006
150.7	5.5529	7.12491
150.8	5.52756	7.01483
150.9	5.59851	6.98839
151	5.54082	7.02087
151.1	5.54741	6.99949
151.2	5.6006	7.11851
151.3	5.57949	7.05191
151.4	5.5018	7.05976
151.5	5.49939	7.08069
151.6	5.49042	7.04244
151.7	5.54477	6.96785
151.8	5.55223	7.00129
151.9	5.45368	7.15555
152	5.4752	6.99721
152.1	5.42279	7.11557
152.2	5.45182	7.03606
152.3	5.39641	6.95124
152.4	5.39989	7.08183
152.5	5.49425	7.11048
152.6	5.49447	7.03051
152.7	5.49972	7.06842
152.8	5.46089	7.03933
152.9	5.45958	7.00471
153	5.45663	7.05159
153.1	5.46395	6.99541
153.2	5.38161	6.98676
153.3	5.44276	7.04276
153.4	5.46952	7.06025
153.5	5.41777	7.02496
153.6	5.34148	7.1308
153.7	5.45685	7.04701
153.8	5.46024	6.94912
153.9	5.36691	7.06319
154	5.41985	6.96019
154.1	5.36354	6.999
154.2	5.40415	6.97112
154.3	5.36724	7.12506
154.4	5.28421	7.04749
154.5	5.34942	7.01418
154.6	5.47926	6.95058
154.7	5.40098	7.0676
154.8	5.33595	7.00177
154.9	5.34365	6.97046
155	5.32486	7.04897
155.1	5.3329	6.92665
155.2	5.31619	7.03263
155.3	5.33605	7.02185
155.4	5.26732	7.02724
155.5	5.34126	6.97796
155.6	5.28388	6.97438
155.7	5.31804	6.99998
155.8	5.43032	7.04603
155.9	5.27913	6.99117
156	5.2525	6.99933
156.1	5.23402	6.97567
156.2	5.24136	7.07219
156.3	5.22722	7.03557
156.4	5.3138	6.97438
156.5	5.29245	7.0421
156.6	5.18891	7.01385
156.7	5.20347	6.99378
156.8	5.20585	7.00585
156.9	5.31489	7.00177
157	5.24612	6.96931
157.1	5.16113	7.05617
157.2	5.21318	7.00831
157.3	5.25477	6.97992
157.4	5.27511	7.0354
157.5	5.14186	7.01271
157.6	5.15348	7.06614
157.7	5.24439	6.98415
157.8	5.23835	6.93528
157.9	5.14972	7.06123
158	5.21178	7.00862
158.1	5.23553	7.0668
158.2	5.16015	6.99623
158.3	5.20433	6.97763
158.4	5.18008	6.98449
158.5	5.22851	7.02299
158.6	5.15037	7.05877
158.7	5.16327	6.99101
158.8	5.14025	6.97747
158.9	5.06846	6.98105
159	5.16554	7.10753
159.1	5.15478	6.93267
159.2	5.09376	6.97763
159.3	5.12671	7.00977
159.4	5.07264	6.96264
159.5	5.18514	6.87591
159.6	5.06224	6.98318
159.7	5.05282	7.02349
159.8	5.0645	6.98612
159.9	5.0186	6.89606
160	4.99928	6.88989
160.1	5.05646	6.93317
160.2	5.06557	7.01189
160.3	5.11371	7.08478
160.4	5.07724	6.97617
160.5	5.09976	6.99524
160.6	5.04384	7.00341
160.7	4.96419	6.93983
160.8	5.03336	6.95905
160.9	4.98167	6.99672
161	5.00803	6.90973
161.1	5.01903	7.02479
161.2	4.99842	6.9571
161.3	4.99885	6.97763
161.4	4.96727	6.9928
161.5	4.92598	7.0194
161.6	4.9918	6.94993
161.7	4.98326	6.91428
161.8	5.00599	6.93901
161.9	5.0012	6.9646
162	5.0108	6.96117
162.1	4.95535	6.92828
162.2	4.96525	7.01679
162.3	4.93725	7.00928
162.4	4.91736	6.999
162.5	4.9146	6.92356
162.6	4.94449	6.92778
162.7	4.97272	6.89721
162.8	4.96142	6.94308
162.9	4.85073	6.93739
163	4.9113	6.85367
163.1	4.93746	6.87737
163.2	4.88465	6.96541
163.3	4.906	6.95042
163.4	4.92119	6.87006
163.5	4.84543	6.91201
163.6	4.85909	6.99312
163.7	4.88083	6.96247
163.8	4.77197	6.92095
163.9	4.87871	6.9646
164	4.86736	7.07121
164.1	4.89049	6.90127
164.2	4.87521	6.88924
164.3	4.87299	6.95335
164.4	4.83009	6.99835
164.5	4.90291	7.01973
164.6	4.7857	6.96835
164.7	4.82289	6.93837
164.8	4.79182	6.89915
164.9	4.78495	6.85837
165	4.80777	6.91997
165.1	4.79076	6.88567
165.2	4.68809	6.92453
165.3	4.80111	6.93202
165.4	4.71815	6.96247
165.5	4.74678	6.90647
165.6	4.72046	6.80597
165.7	4.71615	6.73054
165.8	4.7762	6.89899
165.9	4.74183	6.90078
166	4.72079	6.90322
166.1	4.77577	6.82981
166.2	4.77377	6.79901
166.3	4.73794	6.85123
166.4	4.69996	6.88517
166.5	4.61985	6.9107
166.6	4.71709	6.89574
166.7	4.67654	6.88697
166.8	4.68001	6.86795
166.9	4.66321	6.84311
167	4.65545	6.78798
167.1	4.65734	6.84473
167.2	4.68987	6.88615
167.3	4.70921	6.91754
167.4	4.69386	6.86633
167.5	4.67685	6.92567
167.6	4.59955	6.83888
167.7	4.64194	6.9011
167.8	4.61681	6.95856
167.9	4.62518	6.82397
168	4.6032	6.84441
168.1	4.57417	6.97405
168.2	4.58565	6.92242
168.3	4.65629	6.84083
168.4	4.62424	6.8959
168.5	4.54142	6.84749
168.6	4.55215	6.84797
168.7	4.58315	6.84895
168.8	4.49801	6.89964
168.9	4.53818	6.94244
169	4.52298	6.87494
169.1	4.57552	6.86925
169.2	4.52381	6.81748
169.3	4.56018	6.84019
169.4	4.56165	6.84782
169.5	4.49978	6.82948
169.6	4.52964	6.9234
169.7	4.50227	6.99346
169.8	4.52558	6.82397
169.9	4.5004	6.8639
170	4.55059	6.87022
170.1	4.54933	6.82835
170.2	4.50383	6.78085
170.3	4.50394	6.8397
170.4	4.53266	6.82186
170.5	4.57072	6.89932
170.6	4.50883	6.88322
170.7	4.47204	6.79802
170.8	4.50789	6.79415
170.9	4.4792	6.90468
171	4.45989	6.85577
171.1	4.46206	6.9151
171.2	4.42351	6.84977
171.3	4.48762	6.94406
171.4	4.43687	6.83629
171.5	4.4291	6.85318
171.6	4.46757	6.83208
171.7	4.39194	6.85513
171.8	4.41635	6.90599
171.9	4.45056	6.85967
172	4.37045	6.83159
172.1	4.3622	6.86243
172.2	4.36756	6.92681
172.3	4.4265	6.79641
172.4	4.4117	6.82656
172.5	4.37428	6.84522
172.6	4.41978	6.7862
172.7	4.35445	6.79786
172.8	4.34197	6.96378
172.9	4.38472	6.78005
173	4.27292	6.75738
173.1	4.36694	6.80354
173.2	4.42734	6.63966
173.3	4.36663	6.7705
173.4	4.33074	6.74735
173.5	4.35621	6.78588
173.6	4.3053	6.7527
173.7	4.25506	6.83256
173.8	4.29522	6.82948
173.9	4.26491	6.75868
174	4.23105	6.88745
174.1	4.26594	6.84278
174.2	4.237	6.83175
174.3	4.16701	6.90143
174.4	4.17641	6.85025
174.5	4.26347	6.89753
174.6	4.24993	6.81911
174.7	4.24069	6.75787
174.8	4.26368	6.83338
174.9	4.29163	6.87038
175	4.28186	6.84765
175.1	4.26173	6.80565
175.2	4.24911	6.78685
175.3	4.21692	6.84263
175.4	4.22542	6.81035
175.5	4.24942	6.93072
175.6	4.17038	6.83029
175.7	4.10848	6.80419
175.8	4.17233	6.82234
175.9	4.22921	6.72132
176	4.15517	6.83662
176.1	4.17927	6.77632
176.2	4.17753	6.7493
176.3	4.20627	6.85545
176.4	4.21016	6.72795
176.5	4.08711	6.83419
176.6	4.13109	6.79333
176.7	4.13976	6.77357
176.8	4.08711	6.75707
176.9	4.10542	6.81472
177	4.08833	6.85788
177.1	4.15078	6.7739
177.2	4.10075	6.80467
177.3	4.13364	6.82299
177.4	4.1421	6.82267
177.5	4.05044	6.82527
177.6	4.07806	6.87365
177.7	4.08854	6.70904
177.8	4.1469	6.78345
177.9	4.03046	6.94016
178	4.03269	6.73878
178.1	4.07278	6.80727
178.2	4.06151	6.84035
178.3	4.08518	6.93413
178.4	3.99987	6.82299
178.5	4.03695	6.86633
178.6	4.04496	6.75415
178.7	4.00898	6.8397
178.8	4.01486	6.80872
178.9	4.07593	6.76612
179	4.02559	6.89883
179.1	4.03432	6.84992
179.2	4.0475	6.80451
179.3	3.97792	6.77892
179.4	4.0184	6.84879
179.5	3.985	6.8337
179.6	3.95418	6.7637
179.7	3.94691	6.93707
179.8	3.96782	6.879
179.9	3.96479	6.69112
180	3.96095	6.79138
180.1	3.91324	6.83662
180.2	3.97236	6.71291
180.3	3.86256	6.71291
180.4	3.92585	6.7896
180.5	3.96731	6.82543
180.6	3.9848	6.86892
180.7	3.96953	6.7577
180.8	3.95257	6.83095
180.9	3.8915	6.70597
181	3.92674	6.76612
181.1	3.84499	6.71405
181.2	3.86537	6.75917
181.3	3.88728	6.81165
181.4	3.89664	6.71697
181.5	3.89	6.81115
181.6	3.84689	6.7854
181.7	3.8123	6.77454
181.8	3.85452	6.84117
181.9	3.8058	6.71114
182	3.79479	6.74363
182.1	3.82062	6.77082
182.2	3.77229	6.69127
182.3	3.78189	6.76467
182.4	3.78468	6.70711
182.5	3.84358	6.72634
182.6	3.77849	6.67998
182.7	3.76379	6.6732
182.8	3.73765	6.72456
182.9	3.73745	6.61211
183	3.69381	6.72325
183.1	3.75681	6.72374
183.2	3.74244	6.72277
183.3	3.72149	6.77163
183.4	3.73415	6.71955
183.5	3.70586	6.75868
183.6	3.70446	6.73588
183.7	3.77399	6.7404
183.8	3.74693	6.70743
183.9	3.68029	6.64289
184	3.63402	6.78442
184.1	3.72429	6.7404
184.2	3.61202	6.74493
184.3	3.71243	6.73749
184.4	3.64325	6.80597
184.5	3.67989	6.72456
184.6	3.66687	6.74945
184.7	3.66836	6.71405
184.8	3.7192	6.79316
184.9	3.68885	6.72472
185	3.61955	6.77617
185.1	3.59074	6.69127
185.2	3.61044	6.79738
185.3	3.64583	6.73829
185.4	3.61351	6.70921
185.5	3.55605	6.73538
185.6	3.69819	6.5875
185.7	3.59509	6.71163
185.8	3.60944	6.78572
185.9	3.62153	6.64885
186	3.55507	6.74266
186.1	3.56089	6.61711
186.2	3.5453	6.70614
186.3	3.57324	6.67707
186.4	3.59915	6.65111
186.5	3.57126	6.74979
186.6	3.51011	6.62548
186.7	3.59074	6.74655
186.8	3.56662	6.64418
186.9	3.55447	6.67513
187	3.50214	6.66739
187.1	3.54214	6.67368
187.2	3.51297	6.74573
187.3	3.51543	6.72649
187.4	3.58015	6.67158
187.5	3.56138	6.66143
187.6	3.46055	6.72456
187.7	3.44838	6.68643
187.8	3.50942	6.68482
187.9	3.46487	6.66772
188	3.45153	6.68466
188.1	3.48934	6.70824
188.2	3.4371	6.69112
188.3	3.47165	6.79786
188.4	3.4747	6.76418
188.5	3.44897	6.70404
188.6	3.44201	6.58845
188.7	3.43946	6.70016
188.8	3.46487	6.77697
188.9	3.41476	6.72569
189	3.40047	6.68757
189.1	3.42475	6.7037
189.2	3.39626	6.71502
189.3	3.38394	6.68675
189.4	3.39431	6.76434
189.5	3.37241	6.59618
189.6	3.35805	6.72536
189.7	3.37104	6.71809
189.8	3.37866	6.67384
189.9	3.39255	6.63273
190	3.42348	6.68031
190.1	3.42279	6.73328
190.2	3.30182	6.737
190.3	3.35054	6.72634
190.4	3.29832	6.66271
190.5	3.28607	6.74979
190.6	3.35786	6.68353
190.7	3.35064	6.77713
190.8	3.34996	6.72859
190.9	3.3366	6.6882
191	3.31194	6.75107
191.1	3.32665	6.74122
191.2	3.3441	6.75543
191.3	3.30319	6.73781
191.4	3.26674	6.69725
191.5	3.24956	6.72666
191.6	3.31185	6.71955
191.7	3.25975	6.68111
191.8	3.30056	6.76175
191.9	3.26771	6.67498
192	3.27111	6.71405
192.1	3.29677	6.6582
192.2	3.2078	6.68304
192.3	3.24907	6.73474
192.4	3.23414	6.72908
192.5	3.26256	6.73458
192.6	3.22823	6.6895
192.7	3.21971	6.69806
192.8	3.21971	6.6824
192.9	3.16673	6.69289
193	3.2079	6.57446
193.1	3.16673	6.75917
193.2	3.14685	6.68273
193.3	3.18228	6.68579
193.4	3.22233	6.63725
193.5	3.13056	6.67675
193.6	3.19601	6.67046
193.7	3.20335	6.72084
193.8	3.20548	6.65401
193.9	3.17368	6.74266
194	3.14589	6.7569
194.1	3.13547	6.71018
194.2	3.08612	6.72666
194.3	3.12392	6.64546
194.4	3.15997	6.75091
194.5	3.13423	6.70872
194.6	3.13933	6.58234
194.7	3.14907	6.70355
194.8	3.09199	6.73813
194.9	3.0744	6.66836
195	3.10121	6.64175
195.1	3.07037	6.70677
195.2	3.07095	6.70872
195.3	3.09669	6.64369
195.4	3.10583	6.68127
195.5	3.07104	6.70259
195.6	3.08045	6.67063
195.7	3.06864	6.78782
195.8	3.05761	6.68854
195.9	3.06193	6.65256
196	2.98849	6.64514
196.1	3.06414	6.77179
196.2	3.04495	6.73846
196.3	3.03355	6.69579
196.4	3.04542	6.63337
196.5	3.08276	6.69064
196.6	3.05645	6.6163
196.7	3.01354	6.70064
196.8	3.02608	6.63611
196.9	2.97417	6.74298
197	2.97742	6.52113
197.1	3.01555	6.62452
197.2	2.96959	6.68143
197.3	3.00751	6.62532
197.4	3.02665	6.64321
197.5	2.95509	6.57703
197.6	2.89961	6.62886
197.7	2.94862	6.67788
197.8	2.93528	6.63337
197.9	2.95624	6.70097
198	2.94423	6.59264
198.1	2.99012	6.61131
198.2	2.99089	6.68353
198.3	2.90597	6.66239
198.4	2.86382	6.58572
198.5	2.90064	6.64804
198.6	2.92833	6.65578
198.7	2.88004	6.63885
198.8	2.88744	6.66448
198.9	2.84675	6.62386
199	2.8902	6.6895
199.1	2.93956	6.55357
199.2	2.88468	6.66966
199.3	2.89314	6.59312
199.4	2.84126	6.69175
199.5	2.89751	6.61968
199.6	2.85699	6.70145
199.7	2.85708	6.57687
199.8	2.88118	6.56112
199.9	2.87207	6.73231
[truncated: 4,601 more rows]
