# Supplementary material for: An Orai1 gain-of-function tubular aggregate myopathy mouse model phenocopies key features of the human disease
Source: EMBO J. 2024 Oct 17;43(23):5941–71. doi: 10.1038/s44318-024-00273-4 (PMC11612304; doi:10.1038/s44318-024-00273-4)
Supplement: Supplementary file 6 — Source data Fig. 4 [file 44318_2024_273_MOESM6_ESM.zip › Figure 4/4F/Representative traces of 8M WT and GS SOCE activity.xlsx]

## Sheet: Sheet1
Time (sec)	8M WT (x 10^5)	8M GS (x 10^5)
0.1	7.32694	7.34657
0.2	7.34832	7.39897
0.3	7.48154	7.50719
0.4	7.47726	7.5532
0.5	7.49963	7.52522
0.6	7.5532	7.48623
0.7	7.48904	7.49144
0.8	7.49662	7.50109
0.9	7.49641	7.50782
1	7.51373	7.49589
1.1	7.50433	7.4477
1.2	7.46822	7.53056
1.3	7.50348	7.45036
1.4	7.47256	7.52739
1.5	7.476	7.46835
1.6	7.50419	7.50731
1.7	7.49515	7.48281
1.8	7.45447	7.49169
1.9	7.484	7.48141
2	7.47172	7.4577
2.1	7.43295	7.46049
2.2	7.43813	7.44693
2.3	7.47558	7.47013
2.4	7.44774	7.44301
2.5	7.49192	7.49221
2.6	7.4657	7.50858
2.7	7.49073	7.48408
2.8	7.49809	7.49093
2.9	7.49241	7.4785
3	7.50517	7.49144
3.1	7.45391	7.50083
3.2	7.47039	7.46785
3.3	7.46724	7.4719
3.4	7.45223	7.48459
3.5	7.45041	7.47571
3.6	7.44354	7.47355
3.7	7.48217	7.49182
3.8	7.45363	7.46595
3.9	7.46149	7.46709
4	7.41942	7.44174
4.1	7.45258	7.50312
4.2	7.4849	7.41996
4.3	7.46422	7.43655
4.4	7.48533	7.44035
4.5	7.44676	7.45428
4.6	7.45868	7.40997
4.7	7.45314	7.40947
4.8	7.42208	7.47583
4.9	7.46773	7.4005
5	7.46752	7.44402
5.1	7.44368	7.4168
5.2	7.49037	7.46569
5.3	7.48904	7.43946
5.4	7.45329	7.44871
5.5	7.46408	7.47241
5.6	7.52522	7.45505
5.7	7.45679	7.43971
5.8	7.47025	7.44922
5.9	7.4204	7.42757
6	7.47228	7.45162
6.1	7.47642	7.42655
6.2	7.46002	7.43529
6.3	7.44943	7.41996
6.4	7.45868	7.4714
6.5	7.47061	7.42566
6.6	7.47425	7.40428
6.7	7.47243	7.43693
6.8	7.43393	7.37257
6.9	7.41914	7.44048
7	7.49339	7.43224
7.1	7.44557	7.41921
7.2	7.47783	7.46823
7.3	7.43379	7.40555
7.4	7.43442	7.42073
7.5	7.44725	7.4851
7.6	7.48238	7.4077
7.7	7.45644	7.43744
7.8	7.4887	7.41718
7.9	7.42867	7.36348
8	7.4603	7.41225
8.1	7.46149	7.41326
8.2	7.46085	7.461
8.3	7.4481	7.4039
8.4	7.43477	7.41238
8.5	7.41689	7.36348
8.6	7.44438	7.38558
8.7	7.43877	7.45036
8.8	7.48638	7.38431
8.9	7.44887	7.41656
9	7.39873	7.39847
9.1	7.42166	7.43883
9.2	7.44977	7.39505
9.3	7.43884	7.40024
9.4	7.43849	7.40859
9.5	7.46113	7.37244
9.6	7.40427	7.38507
9.7	7.44655	7.39177
9.8	7.43744	7.39114
9.9	7.42769	7.40504
10	7.47747	7.44364
10.1	7.45868	7.36019
10.2	7.41066	7.36613
10.3	7.45777	7.37888
10.4	7.45026	7.43035
10.5	7.42482	7.42757
10.6	7.40918	7.41504
10.7	7.46709	7.36461
10.8	7.41745	7.40466
10.9	7.50026	7.39202
11	7.42664	7.44224
11.1	7.42012	7.35136
11.2	7.41739	7.38393
11.3	7.45462	7.37484
11.4	7.44943	7.3991
11.5	7.46689	7.40175
11.6	7.42587	7.39139
11.7	7.41507	7.3981
11.8	7.40581	7.38128
11.9	7.41017	7.38116
12	7.43295	7.366
12.1	7.42278	7.41048
12.2	7.45125	7.36638
12.3	7.43309	7.36486
12.4	7.42026	7.39354
12.5	7.41878	7.38722
12.6	7.438	7.38444
12.7	7.43393	7.39923
12.8	7.39768	7.35654
12.9	7.36774	7.39
13	7.43589	7.39847
13.1	7.40175	7.40416
13.2	7.41675	7.35704
13.3	7.41942	7.39379
13.4	7.411	7.39683
13.5	7.46668	7.30284
13.6	7.38976	7.3385
13.7	7.43274	7.40239
13.8	7.38856	7.33611
13.9	7.42145	7.34985
14	7.46555	7.43984
14.1	7.42285	7.40328
14.2	7.40946	7.35199
14.3	7.44438	7.3631
14.4	7.43681	7.3785
14.5	7.41135	7.33308
14.6	7.37181	7.35401
14.7	7.45567	7.34405
14.8	7.42973	7.39544
14.9	7.40238	7.37068
15	7.40981	7.34935
15.1	7.39915	7.32703
15.2	7.36353	7.36209
15.3	7.38892	7.3477
15.4	7.38822	7.36398
15.5	7.40834	7.35275
15.6	7.35358	7.3679
15.7	7.40827	7.33081
15.8	7.39467	7.34253
15.9	7.43042	7.32463
16	7.36914	7.3443
16.1	7.39579	7.30675
16.2	7.40981	7.34292
16.3	7.40238	7.3414
16.4	7.43491	7.32955
16.5	7.41282	7.36071
16.6	7.39417	7.39632
16.7	7.38555	7.38306
16.8	7.358	7.34265
16.9	7.35225	7.29857
17	7.39922	7.33472
17.1	7.39396	7.32552
17.2	7.41486	7.33913
17.3	7.40084	7.30889
17.4	7.38177	7.33863
17.5	7.40084	7.33837
17.6	7.37062	7.31972
17.7	7.39985	7.33749
17.8	7.40476	7.32817
17.9	7.37251	7.38583
18	7.40701	7.32338
18.1	7.35659	7.34809
18.2	7.31326	7.35099
18.3	7.37468	7.35161
18.4	7.39011	7.32363
18.5	7.37574	7.31493
18.6	7.39663	7.34619
18.7	7.43744	7.34745
18.8	7.39074	7.33586
18.9	7.37553	7.34253
19	7.36697	7.30271
19.1	7.3615	7.34745
19.2	7.37602	7.34417
19.3	7.36234	7.39114
19.4	7.32897	7.29101
19.5	7.34509	7.34089
19.6	7.37875	7.30096
19.7	7.35659	7.32148
19.8	7.36438	7.31846
19.9	7.32581	7.31279
20	7.37559	7.32615
20.1	7.35898	7.35781
20.2	7.37559	7.31254
20.3	7.37083	7.31821
20.4	7.34481	7.34065
20.5	7.35393	7.30435
20.6	7.42047	7.35174
20.7	7.36655	7.32136
20.8	7.35932	7.30373
20.9	7.34509	7.29038
21	7.39326	7.35729
21.1	7.38604	7.28975
21.2	7.38905	7.37711
21.3	7.40035	7.31015
21.4	7.35309	7.28585
21.5	7.39347	7.32148
21.6	7.32771	7.3395
21.7	7.369	7.26234
21.8	7.37896	7.32086
21.9	7.39922	7.3036
22	7.39039	7.31266
22.1	7.38674	7.33749
22.2	7.41205	7.30801
22.3	7.41184	7.33774
22.4	7.37791	7.31594
22.5	7.37118	7.2968
22.6	7.37356	7.29869
22.7	7.34642	7.36588
22.8	7.33549	7.31682
22.9	7.38198	7.30839
23	7.36592	7.3327
23.1	7.38822	7.32602
23.2	7.39866	7.33169
23.3	7.37805	7.31644
23.4	7.40322	7.28107
23.5	7.37181	7.28699
23.6	7.373	7.26184
23.7	7.4009	7.3036
23.8	7.37609	7.30549
23.9	7.38485	7.34518
24	7.41809	7.28397
24.1	7.3629	7.25355
24.2	7.39887	7.26423
24.3	7.37574	7.31216
24.4	7.38653	7.31544
24.5	7.33135	7.29453
24.6	7.35463	7.32652
24.7	7.37777	7.27831
24.8	7.34916	7.28648
24.9	7.39782	7.30373
25	7.36985	7.29152
25.1	7.35827	7.27441
25.2	7.32897	7.31078
25.3	7.35778	7.29755
25.4	7.35336	7.31732
25.5	7.41542	7.30688
25.6	7.33696	7.29277
25.7	7.27246	7.3274
25.8	7.35793	7.2924
25.9	7.41304	7.30246
26	7.38787	7.3002
26.1	7.34474	7.18167
26.2	7.35	7.28246
26.3	7.34713	7.29706
26.4	7.35932	7.29466
26.5	7.36389	7.28133
26.6	7.40869	7.27956
26.7	7.35561	7.27541
26.8	7.39621	7.29164
26.9	7.32441	7.23421
27	7.33668	7.31292
27.1	7.38856	7.30511
27.2	7.34509	7.25128
27.3	7.31999	7.32098
27.4	7.38232	7.25619
27.5	7.34593	7.28246
27.6	7.35505	7.30246
27.7	7.37728	7.29555
27.8	7.36304	7.2861
27.9	7.37132	7.29252
28	7.32322	7.25719
28.1	7.38738	7.27869
28.2	7.34481	7.29277
28.3	7.37286	7.26184
28.4	7.35168	7.30234
28.5	7.3669	7.25078
28.6	7.36577	7.26498
28.7	7.34559	7.28208
28.8	7.32378	7.26208
28.9	7.38738	7.29907
29	7.34187	7.26699
29.1	7.31515	7.2646
29.2	7.31733	7.28107
29.3	7.34222	7.26561
29.4	7.38211	7.25555
29.5	7.33829	7.29277
29.6	7.36283	7.25103
29.7	7.33156	7.28133
29.8	7.31852	7.25229
29.9	7.37145	7.24387
30	7.34986	7.24299
30.1	7.37335	7.21137
30.2	7.38618	7.26637
30.3	7.35834	7.25832
30.4	7.38927	7.25342
30.5	7.33205	7.25569
30.6	7.33632	7.2602
30.7	7.34117	7.29542
30.8	7.30471	7.28761
30.9	7.31684	7.26813
31	7.32006	7.27039
31.1	7.4617	7.21789
31.2	7.33577	7.27478
31.3	7.32848	7.25317
31.4	7.31782	7.22529
31.5	7.34341	7.22516
31.6	7.37118	7.29731
31.7	7.38183	7.23684
31.8	7.34425	7.22906
31.9	7.34123	7.22028
32	7.31235	7.27264
32.1	7.35526	7.26699
32.2	7.34151	7.22254
32.3	7.31172	7.2184
32.4	7.33423	7.26347
32.5	7.35456	7.24425
32.6	7.31985	7.22793
32.7	7.33191	7.23747
32.8	7.34972	7.18017
32.9	7.34411	7.26724
33	7.35358	7.23371
33.1	7.32083	7.25744
33.2	7.31887	7.23797
33.3	7.31558	7.24776
33.4	7.35575	7.22944
33.5	7.33871	7.23346
33.6	7.36522	7.21413
33.7	7.36283	7.245
33.8	7.3507	7.19281
33.9	7.31151	7.2189
34	7.35512	7.24551
34.1	7.33668	7.20435
34.2	7.32034	7.22266
34.3	7.36858	7.23483
34.4	7.35477	7.2376
34.5	7.29019	7.22078
34.6	7.34762	7.22329
34.7	7.34965	7.25492
34.8	7.2951	7.20698
34.9	7.35309	7.18906
35	7.29664	7.2445
35.1	7.35309	7.25443
35.2	7.31101	7.19107
35.3	7.33696	7.27127
35.4	7.34117	7.20936
35.5	7.33345	7.22554
35.6	7.38471	7.19056
35.7	7.34278	7.21413
35.8	7.33121	7.23885
35.9	7.30071	7.20661
36	7.33408	7.24362
36.1	7.32392	7.23572
36.2	7.34678	7.23797
36.3	7.39922	7.24362
36.4	7.3622	7.19256
36.5	7.34698	7.21162
36.6	7.38871	7.22542
36.7	7.30323	7.17829
36.8	7.34902	7.22755
36.9	7.34678	7.21087
37	7.31221	7.24815
37.1	7.3275	7.23445
37.2	7.29798	7.23646
37.3	7.30625	7.20535
37.4	7.3371	7.27316
37.5	7.34916	7.19984
37.6	7.3005	7.15376
37.7	7.30253	7.15926
37.8	7.308	7.15013
37.9	7.34425	7.2435
38	7.32784	7.18054
38.1	7.33457	7.2199
38.2	7.31424	7.17966
38.3	7.30015	7.19157
38.4	7.29832	7.1843
38.5	7.32763	7.16577
38.6	7.34053	7.18079
38.7	7.27876	7.20599
38.8	7.33478	7.19068
38.9	7.27974	7.1694
39	7.28115	7.19207
39.1	7.32848	7.18969
39.2	7.35596	7.18818
39.3	7.33261	7.18706
39.4	7.32154	7.20974
39.5	7.3324	7.17929
39.6	7.3371	7.19896
39.7	7.32244	7.19934
39.8	7.32462	7.21338
39.9	7.3256	7.24224
40	7.33801	7.16327
40.1	7.26102	7.23032
40.2	7.31101	7.19256
40.3	7.34818	7.20649
40.4	7.32784	7.1848
40.5	7.29369	7.19683
40.6	7.3073	7.19608
40.7	7.27246	7.20059
40.8	7.32069	7.20811
40.9	7.29237	7.26385
41	7.30183	7.19157
41.1	7.34951	7.17855
41.2	7.30793	7.2204
41.3	7.27519	7.14463
41.4	7.33955	7.1957
41.5	7.29524	7.20886
41.6	7.32237	7.20009
41.7	7.33731	7.23584
41.8	7.36283	7.24199
41.9	7.33745	7.22467
42	7.25983	7.19345
42.1	7.35982	7.22755
42.2	7.27996	7.21689
42.3	7.32357	7.24387
42.4	7.32427	7.18392
42.5	7.2592	7.18781
42.6	7.30716	7.19457
42.7	7.29181	7.24425
42.8	7.3059	7.18844
42.9	7.32006	7.23936
43	7.33408	7.2381
43.1	7.3134	7.20197
43.2	7.35645	7.21376
43.3	7.29391	7.21476
43.4	7.31817	7.24425
43.5	7.27617	7.19207
43.6	7.31922	7.21802
43.7	7.31073	7.18493
43.8	7.3127	7.19332
43.9	7.32897	7.23597
44	7.26635	7.19056
44.1	7.31768	7.23245
44.2	7.29706	7.19608
44.3	7.29138	7.14538
44.4	7.29215	7.16152
44.5	7.33191	7.18668
44.6	7.26789	7.15751
44.7	7.29166	7.17754
44.8	7.35512	7.16427
44.9	7.31509	7.16189
45	7.30274	7.17892
45.1	7.33478	7.16089
45.2	7.30576	7.17842
45.3	7.29335	7.18756
45.4	7.29867	7.22065
45.5	7.29384	7.18267
45.6	7.31207	7.18455
45.7	7.28017	7.20348
45.8	7.29047	7.1823
45.9	7.29419	7.22128
46	7.32651	7.19281
46.1	7.32532	7.15714
46.2	7.30779	7.1853
46.3	7.26684	7.20109
46.4	7.27056	7.18856
46.5	7.30492	7.22743
46.6	7.33668	7.15776
46.7	7.32259	7.20109
46.8	7.24861	7.21513
46.9	7.2646	7.19043
47	7.29678	7.17315
47.1	7.27028	7.15413
47.2	7.32034	7.12776
47.3	7.31445	7.19695
47.4	7.28844	7.17842
47.5	7.25934	7.18593
47.6	7.29132	7.16565
47.7	7.30548	7.17654
47.8	7.31803	7.20235
47.9	7.28641	7.15038
48	7.25373	7.12501
48.1	7.32897	7.1679
48.2	7.27863	7.20761
48.3	7.31852	7.21338
48.4	7.3202	7.17929
48.5	7.3066	7.18543
48.6	7.26943	7.17354
48.7	7.26397	7.16402
48.8	7.33023	7.16202
48.9	7.25681	7.20698
49	7.33219	7.23019
49.1	7.26208	7.14475
49.2	7.2423	7.17966
49.3	7.32525	7.20322
49.4	7.25268	7.17265
49.5	7.27757	7.15764
49.6	7.31018	7.2041
49.7	7.23564	7.129
49.8	7.27056	7.16252
49.9	7.2369	7.14725
50	7.26221	7.17228
50.1	7.29258	7.16827
50.2	7.28115	7.21137
50.3	7.31123	7.15013
50.4	7.2686	7.16414
50.5	7.30548	7.21538
50.6	7.27042	7.16239
50.7	7.29096	7.18643
50.8	7.25457	7.09779
50.9	7.32462	7.16327
51	7.31101	7.14425
51.1	7.23929	7.11776
51.2	7.30015	7.14888
51.3	7.25443	7.18969
51.4	7.31768	7.12151
51.5	7.25948	7.20987
51.6	7.30183	7.15664
51.7	7.29033	7.14813
51.8	7.26621	7.15451
51.9	7.25324	7.16177
52	7.28367	7.17654
52.1	7.29271	7.17103
52.2	7.26853	7.1119
52.3	7.31676	7.17904
52.4	7.31101	7.16102
52.5	7.23178	7.11089
52.6	7.28066	7.16677
52.7	7.30036	7.15664
52.8	7.27771	7.16589
52.9	7.27301	7.12251
53	7.26495	7.15251
53.1	7.25646	7.14614
53.2	7.25289	7.17191
53.3	7.27855	7.18192
53.4	7.29153	7.1049
53.5	7.31305	7.16327
53.6	7.25696	7.12763
53.7	7.32574	7.15151
53.8	7.22288	7.1754
53.9	7.23739	7.12613
54	7.29867	7.11901
54.1	7.23999	7.14175
54.2	7.25871	7.13663
54.3	7.25661	7.15051
54.4	7.24132	7.16853
54.5	7.25815	7.12313
54.6	7.28451	7.16565
54.7	7.26432	7.16352
54.8	7.21482	7.12076
54.9	7.28017	7.14725
55	7.27217	7.16377
55.1	7.30625	7.10764
55.2	7.24847	7.16965
55.3	7.29503	7.18017
55.4	7.28774	7.11339
55.5	7.25864	7.14825
55.6	7.28381	7.1435
55.7	7.25906	7.1669
55.8	7.28508	7.12001
55.9	7.274	7.17829
56	7.27771	7.13213
56.1	7.26551	7.16477
56.2	7.25829	7.13313
56.3	7.26887	7.11801
56.4	7.25766	7.12426
56.5	7.2728	7.15976
56.6	7.29664	7.18267
56.7	7.2674	7.14313
56.8	7.21552	7.13313
56.9	7.25668	7.11514
57	7.26972	7.14325
57.1	7.28914	7.11452
57.2	7.28675	7.17454
57.3	7.24371	7.17454
57.4	7.29369	7.11889
57.5	7.21755	7.1074
57.6	7.25072	7.12726
57.7	7.24216	7.15451
57.8	7.29082	7.13163
57.9	7.26909	7.17553
58	7.27126	7.10328
58.1	7.25871	7.1029
58.2	7.21369	7.12813
58.3	7.24279	7.141
58.4	7.30169	7.12401
58.5	7.26817	7.13663
58.6	7.26705	7.11264
58.7	7.23073	7.1099
58.8	7.24882	7.14825
58.9	7.24833	7.16164
59	7.21762	7.13013
59.1	7.24637	7.10953
59.2	7.23803	7.09804
59.3	7.2517	7.10789
59.4	7.21075	7.13413
59.5	7.20542	7.16026
59.6	7.26768	7.11027
59.7	7.26502	7.1034
59.8	7.26719	7.12151
59.9	7.28619	7.1049
60	7.24202	7.09579
60.1	7.24658	7.08145
60.2	7.22856	7.09218
60.3	7.2782	7.11014
60.4	7.25801	7.13963
60.5	7.23137	7.1094
60.6	7.23705	7.17829
60.7	7.23564	7.12413
60.8	7.23705	7.12001
60.9	7.25948	7.11901
61	7.27434	7.08457
61.1	7.19098	7.07222
61.2	7.25576	7.10839
61.3	7.28164	7.11477
61.4	7.24763	7.12463
61.5	7.27981	7.1664
61.6	7.26221	7.13675
61.7	7.19231	7.1395
61.8	7.24399	7.10066
61.9	7.21124	7.1094
62	7.2491	7.13963
62.1	7.25779	7.12426
62.2	7.27126	7.12975
62.3	7.23921	7.07235
62.4	7.2268	7.12788
62.5	7.28178	7.10814
62.6	7.22337	7.11051
62.7	7.22204	7.15063
62.8	7.20647	7.12451
62.9	7.27091	7.08356
63	7.23501	7.15288
63.1	7.25387	7.11527
63.2	7.26144	7.09879
63.3	7.23571	7.11502
63.4	7.24076	7.12039
63.5	7.28619	7.11089
63.6	7.22148	7.15201
63.7	7.2306	7.14038
63.8	7.23158	7.10789
63.9	7.28879	7.12688
64	7.23655	7.08457
64.1	7.26838	7.05627
64.2	7.24609	7.07833
64.3	7.25219	7.11764
64.4	7.26257	7.1654
64.5	7.26579	7.10565
64.6	7.21896	7.06238
64.7	7.228	7.12701
64.8	7.1942	7.09242
64.9	7.22253	7.12238
65	7.22835	7.12913
65.1	7.29104	7.08382
65.2	7.24693	7.10303
65.3	7.285	7.07285
65.4	7.3005	7.09517
65.5	7.28521	7.11864
65.6	7.26004	7.12701
65.7	7.19876	7.07983
65.8	7.28654	7.10915
65.9	7.24918	7.10477
66	7.26144	7.0447
66.1	7.25443	7.1355
66.2	7.20935	7.1059
66.3	7.25394	7.10452
66.4	7.26565	7.11739
66.5	7.22695	7.09979
66.6	7.28115	7.0554
66.7	7.2435	7.11876
66.8	7.23929	7.1034
66.9	7.21131	7.12388
67	7.21166	7.08257
67.1	7.24742	7.1044
67.2	7.20738	7.07583
67.3	7.23431	7.07808
67.4	7.20703	7.07459
67.5	7.19645	7.10515
67.6	7.21678	7.12838
67.7	7.28577	7.08057
67.8	7.19126	7.12089
67.9	7.23242	7.08107
68	7.22386	7.08918
68.1	7.21433	7.132
68.2	7.28641	7.13376
68.3	7.24574	7.14175
68.4	7.205	7.07023
68.5	7.22905	7.10203
68.6	7.24756	7.08145
68.7	7.24742	7.1315
68.8	7.25205	7.12126
68.9	7.23325	7.09679
69	7.24763	7.06437
69.1	7.21467	7.10665
69.2	7.27582	7.09417
69.3	7.22323	7.08133
69.4	7.26755	7.09866
69.5	7.21251	7.07596
69.6	7.23487	7.05242
69.7	7.21881	7.14325
69.8	7.21741	7.10928
69.9	7.23501	7.0564
70	7.21965	7.09591
70.1	7.20732	7.07496
70.2	7.22099	7.08756
70.3	7.22477	7.07409
70.4	7.2362	7.08158
70.5	7.21243	7.1124
70.6	7.23515	7.06923
70.7	7.26992	7.08069
70.8	7.27891	7.10477
70.9	7.24335	7.12751
71	7.19729	7.1024
71.1	7.24251	7.09579
71.2	7.20275	7.0822
71.3	7.2592	7.09442
71.4	7.22014	7.08931
71.5	7.21965	7.11089
71.6	7.23466	7.11339
71.7	7.22428	7.08556
71.8	7.21951	7.13738
71.9	7.21832	7.13425
72	7.21573	7.0802
72.1	7.20942	7.07908
72.2	7.17962	7.09779
72.3	7.22547	7.10091
72.4	7.18516	7.05652
72.5	7.19722	7.10552
72.6	7.18733	7.06873
72.7	7.19679	7.0903
72.8	7.20886	7.06599
72.9	7.1752	7.09991
73	7.17387	7.03573
73.1	7.20514	7.06848
73.2	7.20619	7.06699
73.3	7.19658	7.11939
73.4	7.26817	7.09604
73.5	7.25394	7.05714
73.6	7.2193	7.11901
73.7	7.23052	7.12251
73.8	7.25289	7.03237
73.9	7.21159	7.09604
74	7.20269	7.10128
74.1	7.20732	7.06387
74.2	7.24553	7.01135
74.3	7.24314	7.07559
74.4	7.21264	7.05714
74.5	7.18684	7.06873
74.6	7.21433	7.03511
74.7	7.16973	7.0686
74.8	7.21678	7.04644
74.9	7.17639	7.06624
75	7.2571	7.09566
75.1	7.16524	7.08245
75.2	7.17983	7.0645
75.3	7.21482	7.05964
75.4	7.20205	7.08469
75.5	7.19469	7.07097
75.6	7.20935	7.0777
75.7	7.22084	7.05029
75.8	7.17828	7.05142
75.9	7.20241	7.06088
76	7.25016	7.08133
76.1	7.23606	7.08881
76.2	7.22148	7.03087
76.3	7.20374	7.09941
76.4	7.23501	7.0782
76.5	7.167	7.04581
76.6	7.21524	7.09442
76.7	7.17155	7.06213
76.8	7.16076	7.05764
76.9	7.22218	7.04955
77	7.18543	7.04357
77.1	7.24118	7.02864
77.2	7.2219	7.05914
77.3	7.22386	7.07397
77.4	7.1644	7.05017
77.5	7.22274	7.05104
77.6	7.16889	7.03498
77.7	7.20563	7.07795
77.8	7.21881	7.08606
77.9	7.22856	7.05914
78	7.2261	7.06075
78.1	7.12563	7.06425
78.2	7.23529	7.08369
78.3	7.16664	7.07921
78.4	7.19056	7.0731
78.5	7.20051	7.01881
78.6	7.17485	7.02615
78.7	7.13972	7.05229
78.8	7.14884	7.03523
78.9	7.18957	7.02652
79	7.23109	7.11939
79.1	7.20956	7.02814
79.2	7.21285	7.10827
79.3	7.18593	7.07534
79.4	7.18824	7.04718
79.5	7.18733	7.06948
79.6	7.19588	7.07422
79.7	7.18936	7.06425
79.8	7.21965	7.0701
79.9	7.22513	7.03597
80	7.19021	7.06537
80.1	7.16461	7.08158
80.2	7.21846	7.06637
80.3	7.1853	7.09354
80.4	7.2287	7.03399
80.5	7.22765	7.04232
80.6	7.19182	7.06611
80.7	7.21909	7.01868
80.8	7.21418	7.06574
80.9	7.17877	7.02914
81	7.22667	7.09168
81.1	7.17352	7.05851
81.2	7.18088	7.03834
81.3	7.18509	7.04395
81.4	7.21251	7.03934
81.5	7.21622	7.04133
81.6	7.1935	7.03262
81.7	7.24714	7.05627
81.8	7.18768	7.03897
81.9	7.186	7.05453
82	7.1909	6.9628
82.1	7.19707	7.03959
82.2	7.1942	7.00986
82.3	7.17555	6.98005
82.4	7.18838	7.04743
82.5	7.21334	7.02814
82.6	7.28339	7.03498
82.7	7.20002	7.10827
82.8	7.21741	7.0106
82.9	7.23256	7.04257
83	7.20893	7.05179
83.1	7.20514	7.03062
83.2	7.18046	7.00861
83.3	7.19413	7.01893
83.4	7.2193	7.05017
83.5	7.21349	7.01073
83.6	7.17997	7.03087
83.7	7.228	7.03511
83.8	7.19525	7.04805
83.9	7.19371	7.04332
84	7.14603	7.03075
84.1	7.21643	7.05714
84.2	7.18411	7.05702
84.3	7.21552	7.04967
84.4	7.22309	7.01545
84.5	7.21601	7.02988
84.6	7.19385	6.9875
84.7	7.22905	7.04282
84.8	7.186	7.03934
84.9	7.23838	7.03448
85	7.1677	7.05939
85.1	7.18908	7.04519
85.2	7.18389	7.05129
85.3	7.17163	6.987
85.4	7.19841	7.06188
85.5	7.19624	7.03498
85.6	7.20065	7.03523
85.7	7.21881	6.99023
85.8	7.21264	7.05104
85.9	7.23276	7.05017
86	7.23774	7.02316
86.1	7.21503	6.99656
86.2	7.21096	7.04071
86.3	7.19645	7.04133
86.4	7.22442	7.03922
86.5	7.22456	7.03883
86.6	7.21131	6.98923
86.7	7.14722	7.04656
86.8	7.18901	7.03225
86.9	7.20192	6.9762
87	7.18088	7.03883
87.1	7.24728	7.01259
87.2	7.20577	7.01632
87.3	7.20346	7.0442
87.4	7.21454	7.01446
87.5	7.17296	7.04146
87.6	7.2611	6.98501
87.7	7.17653	7.05242
87.8	7.23122	7.01981
87.9	7.17142	7.02117
88	7.16805	7.02714
88.1	7.16713	7.04718
88.2	7.21706	6.9865
88.3	7.18579	7.04395
88.4	7.19231	6.99643
88.5	7.2599	7.0167
88.6	7.17078	7.02988
88.7	7.21313	7.04644
88.8	7.21131	7.03971
88.9	7.19792	7.01533
89	7.20732	7.03124
89.1	7.22071	7.03871
89.2	7.20549	7.02826
89.3	7.18733	7.02217
89.4	7.25001	7.00738
89.5	7.15374	7.02429
89.6	7.1433	7.04507
89.7	7.21727	7.00725
89.8	7.16237	7.00451
89.9	7.1454	7.01098
90	7.23501	7.00401
90.1	7.23859	6.99904
90.2	7.19434	6.9993
90.3	7.1853	7.03934
90.4	7.18957	6.9988
90.5	7.23705	7.05515
90.6	7.17877	7.03075
90.7	7.24013	7.03361
90.8	7.20409	6.98191
90.9	7.13881	6.99072
91	7.16805	7.04295
91.1	7.23207	6.97098
91.2	7.16083	7.0269
91.3	7.24195	7.0493
91.4	7.13629	7.03087
91.5	7.19504	7.032
91.6	7.17772	6.99097
91.7	7.16012	7.05826
91.8	7.19883	7.00265
91.9	7.20346	7.02031
92	7.19568	7.00576
92.1	7.21994	7.01334
92.2	7.16335	7.02167
92.3	7.18053	7.00265
92.4	7.1846	7.02528
92.5	7.16664	6.99744
92.6	7.21825	7.04146
92.7	7.16461	6.97049
92.8	7.1236	6.97036
92.9	7.18494	6.96801
93	7.14484	7.00526
93.1	7.20612	6.98017
93.2	7.20275	6.98824
93.3	7.15017	7.06375
93.4	7.19981	6.98314
93.5	7.23606	6.98364
93.6	7.1752	6.97446
93.7	7.20121	6.98886
93.8	7.18874	7.00128
93.9	7.18123	6.96801
94	7.17695	6.97061
94.1	7.19056	6.98265
94.2	7.13762	7.00191
94.3	7.22562	7.01434
94.4	7.14533	7.01607
94.5	7.13418	7.03523
94.6	7.17779	6.98401
94.7	7.15921	6.93255
94.8	7.15858	7.01147
94.9	7.19778	6.99234
95	7.1677	6.99507
95.1	7.21762	7.01296
95.2	7.1339	6.97334
95.3	7.1522	6.98191
95.4	7.23803	7.00054
95.5	7.17415	7.00688
95.6	7.17191	7.01296
95.7	7.2205	7.02578
95.8	7.15444	6.96465
95.9	7.16854	6.96663
96	7.19062	6.98787
96.1	7.19645	6.97408
96.2	7.18186	6.98364
96.3	7.15571	6.99643
96.4	7.18186	6.9613
96.5	7.14246	6.99333
96.6	7.19827	7.02665
96.7	7.21369	7.03299
96.8	7.16153	6.98228
96.9	7.16938	7.0371
97	7.14688	6.98985
97.1	7.15753	6.98811
97.2	7.14505	6.96714
97.3	7.17555	6.97446
97.4	7.18908	7.02826
97.5	7.20977	6.95957
97.6	7.16805	7.01818
97.7	7.16854	7.00713
97.8	7.15571	7.01036
97.9	7.17877	6.99035
98	7.19062	7.00327
98.1	7.12773	6.987
98.2	7.17499	6.98936
98.3	7.16181	7.03087
98.4	7.19624	6.98327
98.5	7.167	6.96739
98.6	7.16805	6.98985
98.7	7.13026	6.97768
98.8	7.16497	6.94295
98.9	7.14996	7.02266
99	7.13369	7.02602
99.1	7.15571	6.95882
99.2	7.15325	6.92697
99.3	7.16454	6.97073
99.4	7.16132	7.02353
99.5	7.13537	6.97545
99.6	7.13236	6.94853
99.7	7.18543	6.99917
99.8	7.18256	7.00613
99.9	7.18284	6.95039
100	7.15669	7.00837
100.1	7.13839	6.98713
100.2	7.14126	6.99507
100.3	7.15206	7.03511
100.4	7.15339	6.95857
100.5	7.16454	6.92524
100.6	7.14757	6.95361
100.7	7.20409	6.95945
100.8	7.17436	6.97607
100.9	7.14884	6.95052
101	7.15669	6.96838
101.1	7.14197	7.0034
101.2	7.17309	6.92474
101.3	7.13271	6.9783
101.4	7.14799	6.96726
101.5	7.18803	7.04083
101.6	7.13404	7.00912
101.7	7.10522	6.97396
101.8	7.17653	7.00265
101.9	7.18165	6.96416
102	7.16749	6.96391
102.1	7.12542	6.92846
102.2	7.14575	6.95535
102.3	7.14968	6.96155
102.4	7.17744	7.00489
102.5	7.1569	6.95697
102.6	7.14225	6.99321
102.7	7.16076	6.97222
102.8	7.14456	6.98489
102.9	7.18803	6.98973
103	7.14246	6.93366
103.1	7.17464	6.94667
103.2	7.17639	6.89986
103.3	7.17127	6.98413
103.4	7.18137	6.97694
103.5	7.18698	6.97459
103.6	7.14659	6.94432
103.7	7.12731	6.96788
103.8	7.16749	6.98364
103.9	7.09387	6.9582
104	7.13797	6.92735
104.1	7.15185	6.97061
104.2	7.12668	6.98824
104.3	7.13012	6.96602
104.4	7.16012	6.99904
104.5	7.14161	6.95659
104.6	7.15634	6.95002
104.7	7.14225	6.95449
104.8	7.16237	6.99284
104.9	7.12717	7.02155
105	7.15003	6.96118
105.1	7.18102	6.97371
105.2	7.1454	6.97768
105.3	7.11399	7.00986
105.4	7.1339	6.99134
105.5	7.20205	6.97892
105.6	7.12527	6.96218
105.7	7.20051	7.00241
105.8	7.1827	6.94122
105.9	7.13607	6.99719
106	7.15122	6.96031
106.1	7.11707	6.93329
106.2	7.18684	6.95461
106.3	7.17191	7.00216
106.4	7.21089	6.98774
106.5	7.12254	6.99656
106.6	7.15564	6.97434
106.7	7.12149	6.96663
106.8	7.13187	6.97867
106.9	7.16321	6.98725
107	7.17387	6.92078
107.1	7.13762	6.94792
107.2	7.14484	6.99072
107.3	7.16342	6.94667
107.4	7.16651	6.95734
107.5	7.19371	7.00738
107.6	7.15598	7.00538
107.7	7.12576	6.98737
107.8	7.10101	6.94605
107.9	7.16132	6.98116
108	7.14379	6.98713
108.1	7.10866	7.0269
108.2	7.15613	6.95771
108.3	7.20732	7.01893
108.4	7.12682	6.96255
108.5	7.13607	6.95634
108.6	7.15361	6.96863
108.7	7.11224	7.0014
108.8	7.11363	6.99445
108.9	7.1236	7.02366
109	7.13026	6.99519
109.1	7.10901	6.94866
109.2	7.16693	6.96143
109.3	7.16216	6.95287
109.4	7.11897	7.0075
109.5	7.12016	7.00551
109.6	7.10761	6.97396
109.7	7.17898	6.98576
109.8	7.15052	6.98104
109.9	7.15669	6.99744
110	7.16615	6.96515
110.1	7.14126	6.98203
110.2	7.11546	6.99619
110.3	7.1503	7.00738
110.4	7.15241	7.03237
110.5	7.16762	6.96614
110.6	7.15431	6.98713
110.7	7.14421	6.99855
110.8	7.16216	6.95709
110.9	7.18649	7.00775
111	7.14421	7.01893
111.1	7.13495	6.9906
111.2	7.13558	6.97297
111.3	7.13853	6.98514
111.4	7.12956	6.95957
111.5	7.11602	6.9942
111.6	7.07816	6.99805
111.7	7.14793	7.03648
111.8	7.10452	6.94345
111.9	7.15459	7.02142
112	7.14876	6.95498
112.1	7.14302	6.99197
112.2	7.09934	6.98873
112.3	7.16132	6.98216
112.4	7.13061	6.97905
112.5	7.13951	7.01036
112.6	7.10172	7.01358
112.7	7.13152	7.01868
112.8	7.16405	6.97198
112.9	7.14043	7.00451
113	7.12928	6.96677
113.1	7.11013	6.98153
113.2	7.14848	6.99457
113.3	7.16574	6.99159
113.4	7.12465	6.96813
113.5	7.15192	6.98166
113.6	7.17142	7.01956
113.7	7.1529	6.98886
113.8	7.14722	7.06835
113.9	7.13495	7.01756
114	7.15171	7.03175
114.1	7.10053	7.04917
114.2	7.16286	6.98886
114.3	7.18614	7.00762
114.4	7.0844	6.98364
114.5	7.12394	6.95969
114.6	7.09646	6.96441
114.7	7.10193	7.00451
114.8	7.08608	6.9942
114.9	7.14302	7.01458
115	7.09505	7.00401
115.1	7.11735	6.9865
115.2	7.11854	7.00327
115.3	7.11686	6.95287
115.4	7.13453	6.96552
115.5	7.13642	7.00588
115.6	7.16265	6.98153
115.7	7.13039	6.96875
115.8	7.13832	6.96788
115.9	7.15999	7.0157
116	7.163	6.98079
116.1	7.13986	6.94394
116.2	7.19679	6.96031
116.3	7.15339	7.05029
116.4	7.10032	7.00725
116.5	7.14968	6.95238
116.6	7.13734	6.98923
116.7	7.11623	6.96441
116.8	7.07416	6.96863
116.9	7.14295	6.96825
117	7.13075	6.97806
117.1	7.12409	6.96801
117.2	7.09008	6.96689
117.3	7.13264	6.96813
117.4	7.09884	6.9983
117.5	7.16574	6.99407
117.6	7.10452	6.95052
117.7	7.10122	6.98849
117.8	7.16762	6.9983
117.9	7.11771	6.94841
118	7.094	6.97744
118.1	7.15774	6.98153
118.2	7.13495	6.98427
118.3	7.10705	6.97955
118.4	7.09744	7.02155
118.5	7.13439	6.96776
118.6	7.14225	7.02988
118.7	7.11876	7.01856
118.8	7.14267	7.00676
118.9	7.10901	6.96801
119	7.08931	6.98676
119.1	7.09261	6.98079
119.2	7.12135	6.95101
119.3	7.09912	6.96193
119.4	7.1041	7.00216
119.5	7.07956	6.97272
119.6	7.09022	6.96167
119.7	7.13355	6.95535
119.8	7.13614	7.00179
119.9	7.11511	6.96975
120	7.13642	6.9901
120.1	7.18768	6.9235
120.2	7.12493	6.9875
120.3	7.11104	7.00874
120.4	7.15262	6.98067
120.5	7.13144	6.97073
120.6	7.1224	7.00302
120.7	7.11623	6.98923
120.8	7.14077	6.97334
120.9	7.12065	6.99643
121	7.15256	6.9654
121.1	7.15823	6.99308
121.2	7.08664	7.00874
121.3	7.12738	7.00054
121.4	7.12289	6.97496
121.5	7.10915	6.96031
121.6	7.15073	6.98054
121.7	7.11399	6.98898
121.8	7.10361	6.98351
121.9	7.13804	6.9993
122	7.11686	6.94159
122.1	7.11055	7.00886
122.2	7.09828	6.9824
122.3	7.08776	6.96305
122.4	7.07044	6.99631
122.5	7.14259	6.96478
122.6	7.13832	6.94642
122.7	7.11743	6.92548
122.8	7.08853	6.99557
122.9	7.08419	6.92536
123	7.07991	6.96007
123.1	7.11434	6.93651
123.2	7.11518	6.97086
123.3	7.12339	6.99035
123.4	7.09835	6.91558
123.5	7.1419	6.95982
123.6	7.13993	6.99296
123.7	7.10452	6.98067
123.8	7.07816	6.98824
123.9	7.13201	7.01222
124	7.1236	6.99271
124.1	7.05698	6.94506
124.2	7.09449	6.97471
124.3	7.0757	6.99992
124.4	7.1081	6.96614
124.5	7.11357	6.99756
124.6	7.1299	6.99395
124.7	7.10256	6.93726
124.8	7.11427	7.00029
124.9	7.10263	7.00676
125	7.10088	6.96764
125.1	7.10894	6.9695
125.2	7.0952	6.93861
125.3	7.06175	6.99072
125.4	7.0654	6.98637
125.5	7.11188	6.95076
125.6	7.1041	6.92809
125.7	7.05656	6.95411
125.8	7.14344	6.95634
125.9	7.0682	6.95969
126	7.10656	6.9318
126.1	7.12514	6.95548
126.2	7.10109	6.93267
126.3	7.13923	6.97024
126.4	7.12668	6.96912
126.5	7.12352	6.88762
126.6	7.09176	6.95423
126.7	7.10705	6.96987
126.8	7.12548	6.9988
126.9	7.11083	7.00401
127	7.09604	6.98576
127.1	7.10361	6.9623
127.2	7.06385	6.99395
127.3	7.08678	6.94853
127.4	7.11294	6.9942
127.5	7.1318	6.98923
127.6	7.08174	6.97446
127.7	7.08208	6.98277
127.8	7.07248	6.96589
127.9	7.11553	6.94816
128	7.06848	7.01334
128.1	7.07059	6.9685
128.2	7.11841	6.93341
128.3	7.09211	6.96031
128.4	7.07128	6.95213
128.5	7.14968	6.97731
128.6	7.14589	6.96975
128.7	7.10144	6.95945
128.8	7.11209	6.99333
128.9	7.10844	6.92152
129	7.0912	6.91076
129.1	7.08264	7.00986
129.2	7.094	6.97148
129.3	7.09968	6.90382
129.4	7.0506	6.92103
129.5	7.09232	7.00191
129.6	7.1292	6.96118
129.7	7.09043	6.98464
129.8	7.13993	6.93775
129.9	7.10452	6.9613
130	7.0804	6.938
130.1	7.07002	6.9649
130.2	7.09611	6.9235
130.3	7.10122	6.94271
130.4	7.11602	6.94258
130.5	7.07199	6.94903
130.6	7.10515	6.99781
130.7	7.09036	6.9628
130.8	7.01358	6.93428
130.9	7.07094	6.97297
131	7.07851	6.96118
131.1	7.05936	6.89455
131.2	7.10641	6.9287
131.3	7.05691	6.97198
131.4	7.09968	6.90097
131.5	7.04387	6.96515
131.6	7.10137	6.91409
131.7	7.12079	6.9432
131.8	7.0912	6.96714
131.9	7.05109	6.96167
132	7.0764	6.99457
132.1	7.10557	6.92759
132.2	7.08881	6.99333
132.3	7.10452	6.92338
132.4	7.07451	6.98153
132.5	7.07676	6.94642
132.6	7.06294	6.95684
132.7	7.12576	6.9411
132.8	7.04499	6.96441
132.9	7.0973	6.92833
133	7.09141	6.93415
133.1	7.09261	6.95225
133.2	7.08159	6.91409
133.3	7.05263	6.95894
133.4	7.10172	6.94878
133.5	7.09765	6.87081
133.6	7.05748	6.93044
133.7	7.10466	6.97955
133.8	7.07332	6.9292
133.9	7.0797	6.97756
134	7.08693	6.96663
134.1	7.07437	6.92202
134.2	7.05887	6.96206
134.3	7.02845	7.0157
134.4	7.07472	6.9292
134.5	7.06365	6.97061
134.6	7.09281	6.94134
134.7	7.07059	6.93415
134.8	7.0424	6.94841
134.9	7.14259	6.94258
135	7.0959	6.93589
135.1	7.06077	6.93206
135.2	7.03377	6.95126
135.3	7.09162	6.95287
135.4	7.09295	6.9757
135.5	7.09947	6.9188
135.6	7.01477	6.93131
135.7	7.05502	6.92784
135.8	7.05867	6.92313
135.9	7.09316	6.91347
136	7.08194	6.92784
136.1	7.04535	6.93193
136.2	7.04906	6.97024
136.3	7.01863	6.91298
136.4	7.06483	6.94866
136.5	7.05761	6.96167
136.6	7.02312	6.97135
136.7	7.06974	6.96689
136.8	7.05691	6.90605
136.9	7.05951	6.93428
137	7.03454	6.95486
137.1	7.01996	6.94171
137.2	7.06504	6.91001
137.3	7.06112	6.93874
137.4	7.06694	6.95089
137.5	7.09421	6.98563
137.6	7.04331	6.94705
137.7	7.05923	6.92697
137.8	7.0471	6.9628
137.9	7.01534	6.97471
138	7.0323	6.9432
138.1	7.06729	6.96379
138.2	7.03399	6.93094
138.3	7.09232	6.96267
138.4	7.04864	6.90531
138.5	7.02571	6.94903
138.6	7.08538	6.9084
138.7	7.00333	6.93825
138.8	7.02739	6.93738
138.9	7.07578	6.94023
139	7.00238	6.8734
139.1	7.07346	6.94419
139.2	7.06799	6.89776
139.3	7.02192	6.93069
139.4	7.05502	6.92066
139.5	7.03279	6.90952
139.6	7.08061	6.93032
139.7	7.02585	6.9499
139.8	7.06021	6.89899
139.9	7.01639	6.93502
140	7.11553	6.93292
140.1	6.99131	6.99047
140.2	7.06091	6.9157
140.3	7.04815	6.911
140.4	7.06365	6.96875
140.5	7.05285	6.89245
140.6	7.03055	6.92091
140.7	7.03847	6.87513
140.8	7.02901	6.94406
140.9	7.02515	6.89232
141	7.06554	7.00837
141.1	7.07332	6.96317
141.2	7.05642	6.89615
141.3	7.0635	6.91001
141.4	7.04086	6.92004
141.5	7.0349	6.96999
141.6	7.06147	6.96068
141.7	7.0323	6.90333
141.8	7.02515	6.86661
141.9	7.01961	6.94531
142	7.06434	6.88008
142.1	7.0119	6.92747
142.2	7.04899	6.95647
142.3	7.0485	6.92363
142.4	7.01688	6.95486
142.5	7.07507	6.96068
142.6	7.01379	6.91285
142.7	7.02326	6.90531
142.8	7.03314	6.92078
142.9	7.00792	6.90877
143	6.99379	6.92053
143.1	7.05053	6.94506
143.2	7.04037	6.9375
143.3	7.01218	6.89936
143.4	7.03742	6.96193
143.5	7.0525	6.90221
143.6	7.06371	6.91038
143.7	6.9959	6.8823
143.8	7.02053	6.90939
143.9	7.03328	6.92548
144	7.03967	6.94258
144.1	7.03728	6.91496
144.2	7.05621	6.88775
144.3	7.0255	6.93243
144.4	7.07262	6.93638
144.5	7.00356	6.94308
144.6	7.03272	6.88143
144.7	7.05488	6.89875
144.8	7.02431	6.91051
144.9	7.05712	6.92982
145	7.05698	6.90853
145.1	6.99202	6.9235
145.2	7.01947	6.92858
145.3	7.00168	6.87871
145.4	7.04072	6.90679
145.5	7.01309	6.9318
145.6	7.05109	6.90989
145.7	7.03742	6.94866
145.8	7.06957	6.85426
145.9	7.01344	6.90271
146	6.99402	6.89862
146.1	7.00074	6.88638
146.2	7.00509	6.91211
146.3	7.03504	6.93155
146.4	7.02999	6.9292
146.5	7.01302	6.84019
146.6	7.0262	6.86328
146.7	7.06848	6.83871
146.8	6.96625	6.89182
146.9	7.04127	6.92412
147	6.98684	6.92215
147.1	7.02669	6.92128
147.2	6.99932	6.89665
147.3	7.02017	6.9136
147.4	7.03567	6.92029
147.5	7.04906	6.8492
147.6	6.99614	6.92659
147.7	7.00993	6.90828
147.8	7.0091	6.938
147.9	7.06785	6.90184
148	7.0215	6.87698
148.1	7.02487	6.86007
148.2	6.96625	6.88762
148.3	7.02865	6.85908
148.4	6.96954	6.8849
148.5	7.01821	6.90914
148.6	6.98637	6.88848
148.7	7.01358	6.91484
148.8	7.04093	6.93675
148.9	7.03258	6.87402
149	7.02564	6.93564
149.1	6.97166	6.89194
149.2	6.97942	6.85821
149.3	6.96989	6.90271
149.4	7.00509	6.88378
149.5	7.00475	6.89702
149.6	6.97518	6.92945
149.7	6.99332	6.87686
149.8	7.01344	6.91224
149.9	7.02045	6.91137
150	7.02936	6.8875
150.1	7.04766	6.89331
150.2	6.97942	6.87451
150.3	6.98319	6.90419
150.4	6.9706	6.89739
150.5	7.01758	6.91261
150.6	6.97895	6.87241
150.7	7.01688	6.93453
150.8	6.99497	6.86686
150.9	7.01158	6.87489
151	7.00309	6.87649
151.1	6.95542	6.93527
151.2	6.95049	6.90877
151.3	6.99367	6.87921
151.4	6.9846	6.88613
151.5	7.01667	6.89368
151.6	6.96589	6.90593
151.7	7.02361	6.91298
151.8	6.97119	6.86488
151.9	6.97636	6.84871
152	6.97201	6.8823
152.1	7.01463	6.90085
152.2	7.00639	6.8849
152.3	6.99756	6.88106
152.4	6.99226	6.88317
152.5	7.00698	6.8938
152.6	6.94308	6.81898
152.7	6.99379	6.86451
152.8	6.99143	6.85846
152.9	6.9932	6.81491
153	7.01688	6.924
153.1	7.00145	6.88687
153.2	6.97212	6.83414
153.3	6.9859	6.85636
153.4	6.97142	6.88922
153.5	7.03896	6.87192
153.6	6.98201	6.90729
153.7	6.94884	6.87884
153.8	6.96636	6.88836
153.9	6.9753	6.84895
154	6.98519	6.9032
154.1	6.94179	6.90345
154.2	6.96425	6.85031
154.3	7.02971	6.82464
154.4	6.96789	6.85253
154.5	7.01123	6.81984
154.6	6.96272	6.87254
154.7	6.97695	6.84982
154.8	6.98213	6.84969
154.9	6.98672	6.84858
155	6.97754	6.87229
155.1	6.94227	6.88527
155.2	7.00003	6.86846
155.3	6.96036	6.89603
155.4	7.03104	6.85365
155.5	7.04864	6.91372
155.6	6.98814	6.86649
155.7	6.98978	6.83143
155.8	6.94861	6.91818
155.9	6.97895	6.8844
156	6.98778	6.8676
156.1	7.00086	6.92066
156.2	6.93016	6.89999
156.3	6.95202	6.87266
156.4	7.01239	6.89417
156.5	6.99956	6.88206
156.6	6.9766	6.87971
156.7	6.9666	6.86612
156.8	6.93169	6.87069
156.9	6.95225	6.86636
157	6.96401	6.84673
157.1	7.00463	6.8896
157.2	6.99202	6.86217
157.3	6.97401	6.88885
157.4	6.96871	6.86389
157.5	6.96484	6.88304
157.6	6.94121	6.89887
157.7	6.98873	6.90691
157.8	6.98437	6.84834
157.9	6.92781	6.8434
158	6.97543	6.8576
158.1	6.94484	6.8865
158.2	6.95202	6.87032
158.3	6.96672	6.88589
158.4	6.97636	6.86167
158.5	6.94743	6.90889
158.6	7.00486	6.84834
158.7	6.96801	6.84673
158.8	6.93133	6.85574
158.9	6.96342	6.90679
159	6.9519	6.85179
159.1	6.98425	6.80653
159.2	6.97201	6.85957
159.3	6.95613	6.83402
159.4	6.9826	6.8713
159.5	6.91267	6.88738
159.6	6.95155	6.86525
159.7	6.90247	6.86735
159.8	6.93827	6.86389
159.9	6.92793	6.89071
160	6.92675	6.87797
160.1	6.94391	6.84723
160.2	6.9338	6.86217
160.3	6.91772	6.86142
160.4	6.90563	6.91558
160.5	6.93064	6.84031
160.6	6.90094	6.85365
160.7	6.94743	6.8634
160.8	6.94109	6.87377
160.9	6.92406	6.82157
161	6.93509	6.88601
161.1	6.91185	6.89232
161.2	6.94274	6.89962
161.3	6.94626	6.86587
161.4	6.9766	6.87414
161.5	6.98271	6.86686
161.6	6.95402	6.86315
161.7	6.92276	6.81084
161.8	6.93169	6.8117
161.9	6.89285	6.8985
162	6.93968	6.88082
162.1	6.95672	6.89442
162.2	6.92641	6.8692
162.3	6.97201	6.86995
162.4	6.91596	6.86093
162.5	6.96437	6.8555
162.6	6.92242	6.80801
162.7	6.94132	6.82823
162.8	6.91912	6.84944
162.9	6.95284	6.84648
163	6.93651	6.84463
163.1	6.8755	6.86748
163.2	6.96189	6.88168
163.3	6.93756	6.88762
163.4	6.92535	6.84809
163.5	6.88301	6.8713
163.6	6.93263	6.82995
163.7	6.90446	6.85303
163.8	6.91479	6.81343
163.9	6.93862	6.87217
164	6.87433	6.8085
164.1	6.91548	6.84944
164.2	6.89144	6.87254
164.3	6.9156	6.7995
164.4	6.90341	6.85945
164.5	6.86907	6.87489
164.6	6.91736	6.83008
164.7	6.87645	6.83266
164.8	6.87575	6.86525
164.9	6.95143	6.86451
165	6.88711	6.85377
165.1	6.9237	6.86896
165.2	6.88511	6.82502
165.3	6.88933	6.90209
165.4	6.90609	6.83501
165.5	6.91748	6.86636
165.6	6.89074	6.89059
165.7	6.89473	6.85241
165.8	6.8884	6.92164
165.9	6.90869	6.84142
166	6.88628	6.83574
166.1	6.94356	6.85266
166.2	6.91372	6.85044
166.3	6.92863	6.84797
166.4	6.88874	6.85266
166.5	6.88722	6.84944
166.6	6.91384	6.85846
166.7	6.91255	6.86068
166.8	6.88324	6.8818
166.9	6.91514	6.84266
167	6.85783	6.81774
167.1	6.90282	6.84068
167.2	6.90657	6.8492
167.3	6.86988	6.86896
167.4	6.87832	6.87291
167.5	6.89097	6.8576
167.6	6.9047	6.83784
167.7	6.93345	6.83587
167.8	6.88793	6.87983
167.9	6.89671	6.82983
168	6.8905	6.83501
168.1	6.91912	6.85476
168.2	6.86953	6.83451
168.3	6.88183	6.83698
168.4	6.88511	6.80074
168.5	6.88672	6.85451
168.6	6.89156	6.84599
168.7	6.84401	6.81849
168.8	6.9539	6.81355
168.9	6.96437	6.87217
169	6.8693	6.87847
169.1	6.92546	6.82625
169.2	6.91514	6.84007
169.3	6.90012	6.88738
169.4	6.88804	6.86056
169.5	6.88652	6.84007
169.6	6.87832	6.82847
169.7	6.85186	6.8371
169.8	6.90177	6.83143
169.9	6.89742	6.85747
170	6.87926	6.84969
170.1	6.92946	6.86599
170.2	6.90927	6.83291
170.3	6.91009	6.83858
170.4	6.91267	6.84784
170.5	6.87843	6.86142
170.6	6.85596	6.79262
170.7	6.86345	6.86191
170.8	6.88664	6.88415
170.9	6.89285	6.86217
171	6.89074	6.84871
171.1	6.90903	6.80444
171.2	6.89496	6.83463
171.3	6.89261	6.84944
171.4	6.90927	6.86266
171.5	6.8775	6.86451
171.6	6.92124	6.85191
171.7	6.84706	6.84117
171.8	6.87399	6.91076
171.9	6.86263	6.86044
172	6.88371	6.82515
172.1	6.81001	6.84031
172.2	6.87187	6.81146
172.3	6.86649	6.82095
172.4	6.88043	6.79889
172.5	6.85022	6.84093
172.6	6.89016	6.85945
172.7	6.92722	6.88106
172.8	6.87246	6.85328
172.9	6.86322	6.82847
173	6.89214	6.85994
173.1	6.88429	6.85488
173.2	6.84401	6.86303
173.3	6.88746	6.90122
173.4	6.85946	6.82169
173.5	6.87411	6.80777
173.6	6.92335	6.83316
173.7	6.89297	6.81824
173.8	6.84273	6.85735
173.9	6.87586	6.86402
174	6.86122	6.8074
174.1	6.84016	6.86303
174.2	6.87177	6.86501
174.3	6.87797	6.81787
174.4	6.83783	6.83426
174.5	6.85549	6.85735
174.6	6.89954	6.80296
174.7	6.86602	6.85142
174.8	6.92359	6.86179
174.9	6.86649	6.82021
175	6.85432	6.82354
175.1	6.8782	6.82193
175.2	6.89578	6.80098
175.3	6.83478	6.80727
175.4	6.84262	6.87698
175.5	6.85268	6.83698
175.6	6.86133	6.80555
175.7	6.84741	6.81688
175.8	6.86825	6.81146
175.9	6.85057	6.8755
176	6.83666	6.83501
176.1	6.87469	6.92239
176.2	6.87141	6.83143
176.3	6.84507	6.8513
176.4	6.85876	6.81195
176.5	6.87177	6.89887
176.6	6.84367	6.85081
176.7	6.81328	6.87822
176.8	6.87106	6.82737
176.9	6.86637	6.8413
177	6.81947	6.84624
177.1	6.85303	6.86748
177.2	6.82157	6.81429
177.3	6.84788	6.83167
177.4	6.79705	6.83316
177.5	6.83806	6.82859
177.6	6.85759	6.84685
177.7	6.8521	6.84229
177.8	6.84519	6.86191
177.9	6.84846	6.8697
178	6.83478	6.85525
178.1	6.81749	6.83574
178.2	6.84952	6.83254
178.3	6.80452	6.81257
178.4	6.82847	6.80086
178.5	6.84858	6.86167
178.6	6.85911	6.77919
178.7	6.79833	6.86464
178.8	6.83923	6.83673
178.9	6.85479	6.85834
179	6.77092	6.85463
179.1	6.81024	6.85883
179.2	6.85818	6.85105
179.3	6.82297	6.82415
179.4	6.85057	6.84019
179.5	6.83759	6.87563
179.6	6.82883	6.85204
179.7	6.81807	6.83008
179.8	6.86614	6.82872
179.9	6.82297	6.84661
180	6.79658	6.88143
180.1	6.84401	6.85081
180.2	6.80382	6.83303
180.3	6.83478	6.89245
180.4	6.7855	6.86464
180.5	6.83022	6.86217
180.6	6.8501	6.86822
180.7	6.87773	6.84155
180.8	6.82963	6.87167
180.9	6.82287	6.82206
181	6.82812	6.86933
181.1	6.81247	6.87377
181.2	6.80137	6.82995
181.3	6.83128	6.83489
181.4	6.84156	6.86179
181.5	6.81889	6.90085
181.6	6.80966	6.8555
181.7	6.7595	6.84451
181.8	6.82134	6.81577
181.9	6.81398	6.88106
182	6.83069	6.76849
182.1	6.80476	6.86772
182.2	6.81912	6.89319
182.3	6.82472	6.86945
182.4	6.80709	6.87192
182.5	6.78643	6.83438
182.6	6.82087	6.83748
182.7	6.82262	6.85352
182.8	6.83911	6.88329
182.9	6.79811	6.85624
183	6.80487	6.82686
183.1	6.81422	6.81849
183.2	6.73912	6.85537
183.3	6.79927	6.84747
183.4	6.79226	6.85797
183.5	6.76999	6.8534
183.6	6.79168	6.81072
183.7	6.7946	6.85599
183.8	6.79168	6.86352
183.9	6.75869	6.83784
184	6.7925	6.87439
184.1	6.79145	6.84624
184.2	6.78492	6.85093
184.3	6.7855	6.8392
184.4	6.81503	6.84895
184.5	6.83688	6.87513
184.6	6.77792	6.8471
184.7	6.76242	6.84389
184.8	6.71958	6.83167
184.9	6.79728	6.86056
185	6.77967	6.87526
185.1	6.77827	6.86797
185.2	6.75682	6.86241
185.3	6.74692	6.88687
185.4	6.77757	6.84401
185.5	6.80768	6.81219
185.6	6.77045	6.79913
185.7	6.73307	6.88206
185.8	6.74494	6.85513
185.9	6.77582	6.83414
186	6.782	6.82464
186.1	6.76032	6.87229
186.2	6.80522	6.84648
186.3	6.73866	6.87526
186.4	6.75147	6.82551
186.5	6.77419	6.84216
186.6	6.75077	6.85513
186.7	6.78317	6.8739
186.8	6.78398	6.82933
186.9	6.79052	6.80789
187	6.78713	6.82823
187.1	6.77489	6.85611
187.2	6.73947	6.86982
187.3	6.76556	6.8376
187.4	6.73424	6.78351
187.5	6.76242	6.82169
187.6	6.74878	6.87896
187.7	6.70621	6.83982
187.8	6.78842	6.84476
187.9	6.8439	6.8697
188	6.76044	6.88452
188.1	6.75508	6.88527
188.2	6.78189	6.85809
188.3	6.72121	6.83833
188.4	6.72307	6.84944
188.5	6.739	6.79594
188.6	6.72074	6.8476
188.7	6.70842	6.85315
188.8	6.7729	6.83501
188.9	6.75077	6.83303
189	6.7411	6.87451
189.1	6.73958	6.86068
189.2	6.74692	6.86167
189.3	6.6954	6.80973
189.4	6.76323	6.84661
189.5	6.72202	6.84562
189.6	6.76136	6.87266
189.7	6.72761	6.82539
189.8	6.73168	6.81355
189.9	6.74459	6.80234
190	6.74436	6.83402
190.1	6.7347	6.82625
190.2	6.74285	6.81528
190.3	6.72121	6.84513
190.4	6.72517	6.80518
190.5	6.70504	6.81035
190.6	6.74483	6.81257
190.7	6.72132	6.8212
190.8	6.71574	6.87822
190.9	6.75484	6.83167
191	6.75426	6.8534
191.1	6.72469	6.82132
191.2	6.70306	6.8513
191.3	6.72702	6.81035
191.4	6.74448	6.81392
191.5	6.72341	6.88292
191.6	6.67856	6.85932
191.7	6.71144	6.84278
191.8	6.71226	6.82958
191.9	6.72958	6.84216
192	6.71341	6.88973
192.1	6.71236	6.78645
192.2	6.76288	6.87996
192.3	6.73749	6.86772
192.4	6.63358	6.85648
192.5	6.70563	6.82823
192.6	6.76347	6.81478
192.7	6.71167	6.86822
192.8	6.71586	6.81886
192.9	6.69494	6.86118
193	6.72179	6.82464
193.1	6.70458	6.81725
193.2	6.70016	6.83599
193.3	6.75472	6.86538
193.4	6.72039	6.83414
193.5	6.68913	6.83538
193.6	6.71144	6.8476
193.7	6.70563	6.82243
193.8	6.6781	6.86303
193.9	6.68309	6.83895
194	6.67021	6.83624
194.1	6.71412	6.82464
194.2	6.67276	6.81035
194.3	6.70923	6.8302
194.4	6.63021	6.8413
194.5	6.69133	6.83673
194.6	6.68124	6.86426
194.7	6.67868	6.82083
194.8	6.65827	6.85389
194.9	6.6997	6.82193
195	6.65083	6.85303
195.1	6.67114	6.82958
195.2	6.70748	6.83179
195.3	6.68065	6.80468
195.4	6.7069	6.83871
195.5	6.73424	6.86105
195.6	6.65328	6.81898
195.7	6.72341	6.81836
195.8	6.6622	6.83908
195.9	6.68681	6.81453
196	6.6839	6.81392
196.1	6.67102	6.82452
196.2	6.62373	6.80506
196.3	6.67763	6.82576
196.4	6.65502	6.81737
196.5	6.68576	6.81453
196.6	6.67845	6.85167
196.7	6.6716	6.80444
196.8	6.68831	6.79852
196.9	6.67323	6.87032
197	6.65328	6.80345
197.1	6.68088	6.85229
197.2	6.67555	6.86562
197.3	6.66429	6.83895
197.4	6.6316	6.86649
197.5	6.64435	6.79667
197.6	6.69401	6.78744
197.7	6.67647	6.79003
197.8	6.64284	6.80049
197.9	6.63972	6.83748
198	6.66046	6.80777
198.1	6.66394	6.80518
198.2	6.70226	6.77169
198.3	6.67509	6.81799
198.4	6.65015	6.79988
198.5	6.62478	6.84747
198.6	6.62246	6.80395
198.7	6.67694	6.82218
198.8	6.64215	6.80936
198.9	6.62547	6.82823
199	6.6367	6.83426
199.1	6.69738	6.8671
199.2	6.62373	6.84488
199.3	6.6483	6.83858
199.4	6.6491	6.82613
199.5	6.65223	6.8228
199.6	6.62211	6.80333
199.7	6.66649	6.84648
199.8	6.63358	6.82662
199.9	6.63855	6.82674
[truncated: 4,601 more rows]
