# Supplementary material for: An Orai1 gain-of-function tubular aggregate myopathy mouse model phenocopies key features of the human disease
Source: EMBO J. 2024 Oct 17;43(23):5941–71. doi: 10.1038/s44318-024-00273-4 (PMC11612304; doi:10.1038/s44318-024-00273-4)
Supplement: Supplementary file 6 — Source data Fig. 4 [file 44318_2024_273_MOESM6_ESM.zip › Figure 4/4G/Rate of store operated calcium entry.xlsx]

## Sheet: Sheet1
When fibers are collected	WT-1 (counts/sec)	WT-2 (counts/sec)	WT-3 (counts/sec)	WT-4 (counts/sec)	WT-5 (counts/sec)	WT-6 (counts/sec)	GS-1 (counts/sec)	GS-2 (counts/sec)	GS-3 (counts/sec)	GS-4 (counts/sec)	GS-5 (counts/sec)	GS-6 (counts/sec)
Myotubes	7.79759	9.54977	10.5627				3.83579	2.72372	3.18048	3.53434
Embryonic	8.27928	6.0635	7.34444				2.59883	2.46445	2.005	2.89633
Fiber 2wk	5.99655	6.80573	8.0602	6.97481			1.4695	1.38896	1.4912	1.47102
Fiber 5wk	2.30041	2.02422	1.70736	1.50819	2.12799		0.902211	1.06025	0.993952	0.972618	1.16514
Fiber 4M	1.66954	1.57449	1.77162	1.56212	2.1598	1.86934	0.723038	0.702363	0.622406	0.627163	0.732432	0.722292
Fiber 8M	1.88875	1.65955	1.91488	1.85606	1.82257	1.70692	0.417598	0.413528	0.317815	0.435672	0.340215	0.40945
Fiber 12M	2.00619	1.57644	1.81605	1.9676	1.69602	2.02199	0.399352	0.468182	0.386847	0.452146	0.423304	0.368397
Fiber 18M	1.57678	1.46002	1.98183	1.9028			0.373772	0.362106	0.528378	0.239091
