# Supplementary material for: An Orai1 gain-of-function tubular aggregate myopathy mouse model phenocopies key features of the human disease
Source: EMBO J. 2024 Oct 17;43(23):5941–71. doi: 10.1038/s44318-024-00273-4 (PMC11612304; doi:10.1038/s44318-024-00273-4)
Supplement: Supplementary file 7 — Source data Fig. 5 [file 44318_2024_273_MOESM7_ESM.zip]

Archive with 20 entries (13 files):
- Figure 5/
- Figure 5/5A and B/
- Figure 5/5A and B/Normalised CASQ and STIM1 value in 2wks WT and GS conditon.xlsx
- Figure 5/5A and B/Normalised CASQ and STIM1 value in 8 months WT and GS conditon.xlsx
- Figure 5/5A and B/Western Blot for 2wks and 8M Casq1 and STIM1.tif
- Figure 5/5D/
- Figure 5/5D/Representative traces of WT and V5HA HET mice SOCE activity.xlsx
- Figure 5/5E/
- Figure 5/5E/ICC staining using EDL bundles_ HA antibody.tif
- Figure 5/5E/ICC staining using EDL bundles_ ORAI1 antibody.tif
- Figure 5/5E/ICC staining using EDL bundles_merged image.tif
- Figure 5/5F/
- Figure 5/5F/Western blot marker.tif
- Figure 5/5F/Western blot using HA antibodies.tif
- Figure 5/5G/
- Figure 5/5G/2wks Orai1 western blot analysis in V5HA and V5HA_GS mice .xlsx
- Figure 5/5G/Western blot for Orai1-HA expression_2wks.tif
- Figure 5/5H/
- Figure 5/5H/8M Orai1 western blot analysis in V5HA and V5HA_GS mice .xlsx
- Figure 5/5H/Western blot for Orai1-HA expression_8M.tif
