# Supplementary material for: An Orai1 gain-of-function tubular aggregate myopathy mouse model phenocopies key features of the human disease
Source: EMBO J. 2024 Oct 17;43(23):5941–71. doi: 10.1038/s44318-024-00273-4 (PMC11612304; doi:10.1038/s44318-024-00273-4)
Supplement: Supplementary file 7 — Source data Fig. 5 [file 44318_2024_273_MOESM7_ESM.zip › Figure 5/5A and B/Normalised CASQ and STIM1 value in 2wks WT and GS conditon.xlsx]

## Sheet: Sheet1
	WT-1	WT-2	WT-3	WT-4	GS-1	GS-2	GS-3
Casq	23.52	20.5	17.99	17.81	19.81	18.51	18.55
STIM1	44.5	41.97	50.4	38.03	47.36	44.17	50.2
