# Supplementary material for: An Orai1 gain-of-function tubular aggregate myopathy mouse model phenocopies key features of the human disease
Source: EMBO J. 2024 Oct 17;43(23):5941–71. doi: 10.1038/s44318-024-00273-4 (PMC11612304; doi:10.1038/s44318-024-00273-4)
Supplement: Supplementary file 7 — Source data Fig. 5 [file 44318_2024_273_MOESM7_ESM.zip › Figure 5/5D/Representative traces of WT and V5HA HET mice SOCE activity.xlsx]

## Sheet: Sheet1
Time (sec)	Orai1+/+	Orai1V5HA/+
0.1	571386	573634
0.2	578734	576500
0.3	582718	581996
0.4	586019	578804
0.5	585243	584668
0.6	581506	584116
0.7	584468	584189
0.8	581780	581241
0.9	582967	584813
1	581856	586136
1.1	580618	586151
1.2	585206	582402
1.3	584168	582780
1.4	584768	585802
1.5	582742	582910
1.6	583493	579355
1.7	582068	579109
1.8	580869	585118
1.9	581993	578920
2	586257	578862
2.1	588661	583027
2.2	583780	582010
2.3	584380	582243
2.4	585456	578717
2.5	582930	584174
2.6	587221	581285
2.7	583467	581764
2.8	581768	581212
2.9	580407	581444
3	583742	582649
3.1	581456	583884
3.2	580320	578239
3.3	584430	581735
3.4	584392	580080
3.5	582368	579210
3.6	587008	582388
3.7	583718	581241
3.8	585519	584624
3.9	582905	578688
4	581792	580864
4.1	584843	579384
4.2	586144	579761
4.3	583430	578326
4.4	579196	581909
4.5	579495	580414
4.6	582917	584508
4.7	583392	578036
4.8	580494	581125
4.9	582967	576819
5	585030	576804
5.1	584368	581546
5.2	580257	574893
5.3	579184	580516
5.4	583780	577935
5.5	579958	576790
5.6	585982	578775
5.7	586006	582707
5.8	578322	579442
5.9	583467	580385
6	583680	580182
6.1	583367	578427
6.2	579346	582765
6.3	582605	579776
6.4	585293	580458
6.5	577849	583012
6.6	585556	579863
6.7	579246	581909
6.8	582118	581212
6.9	579046	578210
7	583880	581546
7.1	579995	584130
7.2	582280	578181
7.3	582242	581967
7.4	581893	581183
7.5	583080	579457
7.6	585694	583390
7.7	583805	578529
7.8	584980	579326
7.9	587321	578152
8	583967	580051
8.1	580869	579326
8.2	584618	578196
8.3	586094	579703
8.4	579970	581154
8.5	577512	577109
8.6	579308	578080
8.7	580257	575443
8.8	580382	579805
8.9	584055	579587
9	582230	584334
9.1	586419	577427
9.2	585581	579761
9.3	577276	583622
9.4	582742	578732
9.5	582493	582765
9.6	582642	584813
9.7	577413	584305
9.8	582068	576298
9.9	579308	577384
10	576988	573185
10.1	581031	578282
10.2	585493	577254
10.3	578372	574502
10.4	582568	578196
10.5	582543	582823
10.6	582380	577804
10.7	577774	576877
10.8	581106	576935
10.9	582093	579805
11	582692	582518
11.1	583080	575458
11.2	580744	578471
11.3	580532	583041
11.4	578335	578775
11.5	582593	577268
11.6	583292	583884
11.7	585218	576269
11.8	578821	578268
11.9	579208	580922
12	581430	578804
12.1	580507	576602
12.2	582930	577920
12.3	580394	578268
12.4	581219	578630
12.5	577936	581096
12.6	576702	580980
12.7	577200	576631
12.8	579908	578659
12.9	577749	575776
13	580719	578065
13.1	578797	573026
13.2	573563	579312
13.3	577799	573706
13.4	583680	577906
13.5	580145	573243
13.6	581506	576776
13.7	581281	581198
13.8	579445	584072
13.9	577836	576732
14	577387	581415
14.1	584493	579848
14.2	579383	575414
14.3	578809	578616
14.4	576677	575979
14.5	580544	580516
14.6	576403	576153
14.7	584055	578833
14.8	581106	578326
14.9	578747	579660
15	577262	576413
15.1	579184	576573
15.2	584055	576008
15.3	581718	577152
15.4	578422	581415
15.5	581468	578268
15.6	575443	581241
15.7	581568	577848
15.8	579783	576718
15.9	582930	579471
16	577986	575878
16.1	580869	579819
16.2	579707	575791
16.3	582017	576312
16.4	582305	579254
16.5	578934	578848
16.6	582342	576254
16.7	579932	575791
16.8	580569	575617
16.9	582530	579471
17	581780	581676
17.1	578972	578225
17.2	581618	579167
17.3	580532	576153
17.4	576814	584232
17.5	581480	577688
17.6	582642	578688
17.7	577125	574401
17.8	581880	578210
17.9	584067	576196
18	581131	576225
18.1	579894	574343
18.2	580769	579312
18.3	580819	580501
18.4	578110	575472
18.5	583742	576413
18.6	580606	574980
18.7	581293	578630
18.8	583730	579457
18.9	582818	580138
19	583405	575154
19.1	581780	582576
19.2	594760	570510
19.3	591596	577326
19.4	589488	578297
19.5	591620	575023
19.6	593026	578210
19.7	596141	578906
19.8	586708	576804
19.9	589075	578790
20	592474	575675
20.1	594973	576790
20.2	595513	577833
20.3	593139	577746
20.4	590279	576486
20.5	591181	581473
20.6	590141	578601
20.7	588912	574951
20.8	591846	580400
20.9	591232	577094
21	588473	580574
21.1	591194	575675
21.2	588912	577427
21.3	590303	576051
21.4	593378	574647
21.5	587184	576095
21.6	589952	574328
21.7	592173	580545
21.8	592812	577370
21.9	593742	571999
22	594407	572274
22.1	591006	575530
22.2	595412	573952
22.3	590291	576326
22.4	592838	575487
22.5	592248	576326
22.6	592436	575878
22.7	589927	577543
22.8	588135	575458
22.9	592863	578775
23	590065	573128
23.1	591896	579587
23.2	591282	577239
23.3	589037	574719
23.4	590729	575559
23.5	585994	579225
23.6	590893	580051
23.7	590605	578051
23.8	588900	578587
23.9	584418	577587
24	585669	573229
24.1	586082	575863
24.2	584442	577196
24.3	585794	579558
24.4	586870	574618
24.5	585281	574835
24.6	588373	576384
24.7	584743	576095
24.8	584880	572896
24.9	582292	574285
25	581181	577891
25.1	584080	571016
25.2	582068	578210
25.3	583668	574980
25.4	582380	572202
25.5	582342	578964
25.6	582093	575762
25.7	581181	577471
25.8	584418	574517
25.9	580481	579747
26	581206	578819
26.1	576528	574806
26.2	580769	573345
26.3	578348	576341
26.4	579034	578080
26.5	579995	578181
26.6	583455	572636
26.7	580244	573533
26.8	578872	578109
26.9	578136	574357
27	573862	578746
27.1	581693	571884
27.2	580207	573460
27.3	580931	575979
27.4	580344	571002
27.5	581156	575617
27.6	579833	575733
27.7	580694	578645
27.8	574771	573055
27.9	589764	579109
28	579733	575284
28.1	575817	573851
28.2	576926	575197
28.3	577550	577370
28.4	579558	573648
28.5	581543	573229
28.6	578372	575356
28.7	581968	570655
28.8	577774	577254
28.9	576391	578587
29	577113	574184
29.1	579059	580704
29.2	579208	575197
29.3	576702	577746
29.4	578510	573996
29.5	578859	573475
29.6	572268	576182
29.7	573240	578485
29.8	576951	576949
29.9	575169	572737
30	575967	578210
30.1	579833	576225
30.2	576365	576689
30.3	571933	576891
30.4	576502	573677
30.5	575356	577761
30.6	579146	576819
30.7	577812	574285
30.8	578572	577398
30.9	578273	572303
31	576939	574415
31.1	576415	573041
31.2	574609	572534
31.3	579783	577761
31.4	573438	575385
31.5	574161	575168
31.6	574272	576138
31.7	577413	570684
31.8	572903	576153
31.9	577151	574198
32	575891	571696
32.1	578647	577210
32.2	575780	574111
32.3	575867	575371
32.4	580344	574632
32.5	576851	574082
32.6	574896	574835
32.7	574298	574184
32.8	576116	576037
32.9	571324	577761
33	577624	576240
33.1	578523	574068
33.2	576129	578007
33.3	573351	577094
33.4	575917	575849
33.5	576340	572867
33.6	576615	574184
33.7	572941	575356
33.8	574472	580907
33.9	576353	572346
34	579845	577152
34.1	573003	574097
34.2	573252	573330
34.3	576303	575110
34.4	577624	574690
34.5	579995	572650
34.6	570640	572318
34.7	575942	574893
34.8	579308	568199
34.9	574658	573272
35	573476	574184
35.1	577699	579225
35.2	575332	567102
35.3	571821	573750
35.4	578335	577674
35.5	573202	571103
35.6	574509	573750
35.7	575867	570655
35.8	573887	574502
35.9	575257	571869
36	574509	574618
36.1	569211	568329
36.2	575032	574285
36.3	575182	575356
36.4	574821	576732
36.5	576714	573981
36.6	569708	578297
36.7	573850	576920
36.8	577363	571349
36.9	571995	578225
37	572903	573431
37.1	575057	573402
37.2	576266	574300
37.3	573003	573489
37.4	569609	578442
37.5	576278	575733
37.6	575804	575240
37.7	574123	575892
37.8	578086	576703
37.9	566840	573793
38	571386	577283
38.1	572605	577775
38.2	570168	576848
38.3	571920	575921
38.4	570155	571219
38.5	571983	575849
38.6	570913	574386
38.7	574048	567882
38.8	575306	575009
38.9	572929	575284
39	570540	573489
39.1	572021	573923
39.2	574597	571768
39.3	574323	573605
39.4	574460	569412
39.5	571287	569181
39.6	571684	565703
39.7	578148	573590
39.8	573414	572520
39.9	572082	570193
40	577475	570366
40.1	572654	575892
40.2	575082	575081
40.3	573364	575125
40.4	568851	574097
40.5	575132	575863
40.6	570888	570294
40.7	585656	567708
40.8	570279	572404
40.9	568590	574271
41	571411	570135
41.1	573837	571956
41.2	566529	572723
41.3	581480	574097
41.4	573812	573229
41.5	574945	568936
41.6	571187	577152
41.7	572605	576138
41.8	573899	571811
41.9	570540	573533
42	574509	571797
42.1	574272	573171
42.2	570590	573967
42.3	573501	569369
42.4	567225	574328
42.5	571448	571797
42.6	572331	573475
42.7	569646	574705
42.8	573650	572809
42.9	573824	576326
43	571038	575125
43.1	572966	572332
43.2	573127	569571
43.3	572132	574169
43.4	571659	575269
43.5	577450	575067
43.6	572132	570944
43.7	579970	569051
43.8	576153	578471
43.9	576727	572795
44	569870	574068
44.1	570478	570800
44.2	573700	574039
44.3	573613	573576
44.4	569484	574386
44.5	571349	572954
44.6	569609	576471
44.7	572418	570684
44.8	571548	571754
44.9	571796	572694
45	573812	575704
45.1	572978	573475
45.2	569795	571045
45.3	575891	572318
45.4	573127	572043
45.5	577537	578370
45.6	569584	574082
45.7	574745	573214
45.8	569410	575530
45.9	573414	572983
46	571871	574256
46.1	571734	569687
46.2	573650	573750
46.3	571933	574690
46.4	570528	571277
46.5	570441	571161
46.6	574758	568950
46.7	575593	572737
46.8	573824	574068
46.9	569658	572448
47	572580	572549
47.1	573961	578167
47.2	580207	571045
47.3	572443	573590
47.4	570976	572766
47.5	572829	576095
47.6	572207	571681
47.7	567957	576413
47.8	570702	574980
47.9	578946	570294
48	569198	572520
48.1	572530	571768
48.2	569783	569788
48.3	571784	573663
48.4	576914	571826
48.5	568950	569441
48.6	573588	572882
48.7	567733	569456
48.8	572966	574690
48.9	573675	569687
49	576577	569976
49.1	572704	570193
49.2	568490	573706
49.3	572406	574994
49.4	571622	573345
49.5	572319	566944
49.6	571473	573967
49.7	573762	571464
49.8	570963	572130
49.9	576552	571334
50	570802	572462
50.1	573961	574719
50.2	569546	575009
50.3	573700	573142
50.4	570242	571971
50.5	570901	575182
50.6	569683	569542
50.7	572729	574502
50.8	572431	574734
50.9	568900	569961
51	578897	574676
51.1	571884	571421
51.2	570888	574546
51.3	575094	572694
51.4	567386	571493
51.5	571833	571913
51.6	572195	573967
51.7	571560	571624
51.8	573153	573648
51.9	568962	574271
52	572816	574763
52.1	569832	571898
52.2	576203	575646
52.3	572543	574386
52.4	573140	577717
52.5	567858	571999
52.6	569857	571175
52.7	571113	573692
52.8	569621	570901
52.9	567931	567781
53	572642	574560
53.1	569050	569239
53.2	574098	575211
53.3	571287	573113
53.4	572219	573706
53.5	571958	573938
53.6	572779	566568
53.7	573389	570655
53.8	570168	571349
53.9	571423	571855
54	568851	571667
54.1	569161	565991
54.2	570329	571436
54.3	575020	570641
54.4	572854	572534
54.5	573812	568835
54.6	572268	569672
54.7	573713	572983
54.8	570491	574140
54.9	570789	575009
55	568031	572506
55.1	571833	569441
55.2	569224	576008
55.3	571261	574227
55.4	572381	568820
55.5	570242	576949
55.6	571137	571190
55.7	565264	572375
55.8	569484	569831
55.9	568912	572375
56	574646	576732
56.1	570366	571074
56.2	570056	568965
56.3	571622	567896
56.4	573003	566900
56.5	572045	575067
56.6	567907	572202
56.7	571859	570294
56.8	571062	566669
56.9	571958	575646
57	573986	570438
57.1	567733	573099
57.2	569857	571855
57.3	572244	570800
57.4	573389	572433
57.5	571150	575776
57.6	567671	570554
57.7	568776	574140
57.8	572082	572939
57.9	568093	572650
58	567807	571320
58.1	567026	574271
58.2	568093	572433
58.3	568156	570135
58.4	572343	573822
58.5	573252	567232
58.6	570342	570265
58.7	570491	572274
58.8	571884	572245
58.9	571597	573243
59	567696	574430
59.1	564880	568589
59.2	571498	571175
59.3	573911	571045
59.4	569609	566092
59.5	570752	571118
59.6	570441	574502
59.7	566653	572462
59.8	568379	574155
59.9	571710	570987
60	568404	569499
60.1	565760	572983
60.2	572878	567088
60.3	567609	571855
60.4	566083	568142
60.5	566803	570568
60.6	565065	574748
60.7	564470	568994
60.8	566194	571710
60.9	569534	572925
61	572518	566972
61.1	570143	574893
61.2	564545	570901
61.3	570329	573504
61.4	570155	574169
61.5	567211	574025
61.6	569546	567607
61.7	567112	571884
61.8	567286	570554
61.9	568614	567174
62	564854	568488
62.1	571461	566496
62.2	569919	568488
62.3	570305	572882
62.4	565301	568069
62.5	572580	571754
62.6	569994	567203
62.7	567050	567997
62.8	568242	577819
62.9	574360	568243
63	570155	570756
63.1	563714	571725
63.2	563776	569456
63.3	564148	569875
63.4	567758	571710
63.5	563293	570265
63.6	567907	574169
63.7	568689	573880
63.8	571038	564044
63.9	568143	571725
64	568404	573431
64.1	567696	573851
64.2	564222	572216
64.3	568068	572896
64.4	563057	567708
64.5	567274	572375
64.6	569646	573793
64.7	567560	573938
64.8	567994	571378
64.9	568292	570828
65	565909	567376
65.1	567063	567001
65.2	564743	570828
65.3	567720	569875
65.4	566381	568286
65.5	567162	569196
65.6	563120	567463
65.7	571324	571363
65.8	564582	568994
65.9	564718	568994
66	566330	568878
66.1	567820	571869
66.2	571572	571667
66.3	565822	573316
66.4	566393	568358
66.5	567026	568849
66.6	569944	569037
66.7	565227	573692
66.8	568515	571305
66.9	567138	571898
67	568776	572043
67.1	565624	572361
67.2	566132	569138
67.3	569931	568820
67.4	567361	567708
67.5	571386	565616
67.6	567485	572028
67.7	561101	569557
67.8	566641	568604
67.9	569037	572751
68	567931	572303
68.1	563677	573359
68.2	567199	572318
68.3	570018	572751
68.4	565165	570915
68.5	567225	566915
68.6	565264	568069
68.7	565140	565385
68.8	564570	569008
68.9	560309	565025
69	564334	571219
69.1	564409	569427
69.2	565252	570005
69.3	562810	572144
69.4	565128	571060
69.5	563665	570669
69.6	567026	569384
69.7	566442	565457
69.8	573812	570828
69.9	562674	574054
70	564644	568055
70.1	567249	566294
70.2	565971	567160
70.3	566231	568185
70.4	566827	568098
70.5	565450	566395
70.6	567982	566539
70.7	565462	575125
70.8	565016	566006
70.9	569472	570872
71	564235	569080
71.1	567460	572289
71.2	564830	570467
71.3	564694	567290
71.4	567038	569355
71.5	568454	568647
71.6	563962	567622
71.7	560173	567853
71.8	569609	566958
71.9	563801	570207
72	566182	571522
72.1	567596	567911
72.2	565053	575602
72.3	561671	562474
72.4	564098	569730
72.5	566815	568185
72.6	561287	568763
72.7	567063	570684
72.8	563020	569615
72.9	567448	574647
73	568503	567579
73.1	560804	569080
73.2	563268	574271
73.3	561002	568777
73.4	563974	569846
73.5	567646	569239
73.6	564830	570496
73.7	569720	570901
73.8	565016	573359
73.9	565896	565948
74	563355	567723
74.1	564892	569355
74.2	562575	566828
74.3	570329	570178
74.4	563864	570886
74.5	567696	565760
74.6	565090	569514
74.7	565450	570250
74.8	562984	569181
74.9	560272	568329
75	565264	572462
75.1	562228	564909
75.2	564421	565962
75.3	560210	571464
75.4	565214	567088
75.5	563244	565328
75.6	565128	567319
75.7	563814	568329
75.8	567361	570857
75.9	562896	569210
76	564966	565760
76.1	568118	569557
76.2	565450	566006
76.3	569696	572838
76.4	565140	564232
76.5	569360	570352
76.6	568130	570091
76.7	563850	571508
76.8	564632	567362
76.9	563256	570583
77	568826	566568
77.1	565896	568618
77.2	565475	573229
77.3	565996	571378
77.4	566219	565703
77.5	567547	569716
77.6	565338	565544
77.7	562723	569369
77.8	564396	568734
77.9	563132	573894
78	567100	574488
78.1	565313	568416
78.2	564334	569557
78.3	564334	568329
78.4	563665	573301
78.5	564681	567651
78.6	565673	565241
78.7	562080	570308
78.8	560767	568546
78.9	566281	569254
79	566988	569774
79.1	564706	566612
79.2	565053	569904
79.3	565388	567564
79.4	562426	566741
79.5	563987	572346
79.6	561126	562315
79.7	565475	565587
79.8	561423	576718
79.9	566070	570944
80	568329	569124
80.1	568652	563943
80.2	565561	568777
80.3	565090	570698
80.4	566765	568633
80.5	565959	568546
80.6	562389	565025
80.7	564074	570005
80.8	562984	571609
80.9	563925	565082
81	566566	565832
81.1	566976	570352
81.2	561918	568633
81.3	564669	566135
81.4	560730	572158
81.5	565475	569427
81.6	560705	572346
81.7	565338	565890
81.8	561200	569933
81.9	562835	568069
82	562971	571522
82.1	565227	569644
82.2	561918	565515
82.3	560606	569008
82.4	564173	569571
82.5	564954	571002
82.6	563070	572187
82.7	560977	570525
82.8	562860	567016
82.9	561337	567348
83	562587	566525
83.1	566083	567882
83.2	563987	566828
83.3	564644	568156
83.4	566095	567997
83.5	563083	569196
83.6	558429	564924
83.7	562599	569427
83.8	565041	569051
83.9	565140	570886
84	563033	565558
84.1	563974	570872
84.2	563219	567376
84.3	564570	570800
84.4	567348	565732
84.5	564756	563439
84.6	564657	571407
84.7	566083	568373
84.8	561250	565602
84.9	558169	575950
85	564892	570626
85.1	565561	572809
85.2	564248	570005
85.3	561596	569716
85.4	564421	571392
85.5	561349	565645
85.6	561745	568084
85.7	565240	567319
85.8	565512	566395
85.9	563616	570323
86	568043	567997
86.1	565723	564030
86.2	562860	574922
86.3	565587	568344
86.4	565587	569456
86.5	566566	569542
86.6	563256	564347
86.7	561150	570857
86.8	562401	566482
86.9	562017	567073
87	564272	570424
87.1	563665	571595
87.2	563144	566410
87.3	565189	570019
87.4	561683	568791
87.5	564371	568806
87.6	565549	567146
87.7	562884	571927
87.8	565599	563886
87.9	567187	572043
88	567125	570669
88.1	564508	567853
88.2	565611	564491
88.3	566467	566698
88.4	562438	569066
88.5	561943	568748
88.6	564309	572433
88.7	565240	568401
88.8	567882	567001
88.9	561608	565082
89	561980	567275
89.1	568366	569384
89.2	565326	565371
89.3	567560	569976
89.4	563454	569629
89.5	564222	568156
89.6	563466	568373
89.7	562884	567174
89.8	561176	568401
89.9	566840	566583
90	563826	572462
90.1	561584	566309
90.2	564606	565602
90.3	560371	569427
90.4	562798	570091
90.5	562648	570395
90.6	566405	567117
90.7	565574	564736
90.8	568938	566886
90.9	562253	565876
91	561906	569831
91.1	559703	568994
91.2	565896	568531
91.3	565884	568661
91.4	559159	570800
91.5	565264	570063
91.6	565574	572925
91.7	567262	566381
91.8	564359	565962
91.9	560420	566482
92	563293	565457
92.1	563070	567275
92.2	565065	573518
92.3	565053	567102
92.4	561015	569600
92.5	563392	563972
92.6	563120	568041
92.7	564880	569268
92.8	566430	572245
92.9	565487	570886
93	566964	570294
93.1	560742	564477
93.2	561646	566741
93.3	564781	567954
93.4	564681	569225
93.5	563950	566597
93.6	562996	567160
93.7	558256	569282
93.8	565363	567088
93.9	561410	568026
94	563590	566265
94.1	563107	566944
94.2	561844	567247
94.3	562562	566669
94.4	563256	567333
94.5	560730	571262
94.6	562228	567449
94.7	561844	570222
94.8	564545	567838
94.9	560594	563670
95	563628	568618
95.1	562884	567636
95.2	561832	566381
95.3	564942	569282
95.4	559542	566020
95.5	562414	565890
95.6	564743	571580
95.7	561250	569860
95.8	564892	568170
95.9	563838	567001
96	558243	568041
96.1	559010	567824
96.2	563479	568705
96.3	562104	564145
96.4	562636	569961
96.5	563814	568560
96.6	564346	567434
96.7	564371	570178
96.8	562080	567059
96.9	561968	567607
97	564718	569802
97.1	566033	566020
97.2	564049	567275
97.3	559505	568026
97.4	563504	569817
97.5	558206	564592
97.6	558738	565241
97.7	558948	567160
97.8	558194	569802
97.9	558540	565905
98	557836	571002
98.1	559332	563353
98.2	563343	564679
98.3	563020	567550
98.4	561386	565227
98.5	563033	570438
98.6	563616	568892
98.7	565016	568965
98.8	559604	565356
98.9	560866	569571
99	559035	565169
99.1	563677	566568
99.2	564942	565602
99.3	570416	566424
99.4	561596	565501
99.5	561448	568647
99.6	563590	573880
99.7	557614	567579
99.8	554044	568329
99.9	559406	569095
100	561126	570424
100.1	560408	573460
100.2	562253	564059
100.3	560779	567218
100.4	563008	567983
100.5	563864	566438
100.6	560371	568300
100.7	561931	565068
100.8	564309	568055
100.9	562513	569008
101	558504	570250
101.1	564929	563684
101.2	560284	571956
101.3	561819	567044
101.4	561547	567232
101.5	560296	563612
101.6	561720	563497
101.7	565996	565241
101.8	557885	561624
101.9	560223	569514
102	558837	573330
102.1	561708	566640
102.2	557329	569268
102.3	563479	563180
102.4	560186	568531
102.5	561410	565977
102.6	562748	567333
102.7	562823	566006
102.8	559815	565804
102.9	563962	568892
103	561101	567694
103.1	561200	565746
103.2	562290	562070
103.3	556834	566944
103.4	563454	563381
103.5	560099	566280
103.6	560842	561739
103.7	559444	565760
103.8	560655	569629
103.9	561040	569687
104	560742	565097
104.1	562154	566972
104.2	561410	560817
104.3	559332	564289
104.4	556279	566208
104.5	561943	567896
104.6	557206	571450
104.7	558256	569254
104.8	562463	560832
104.9	562451	568373
105	560816	563540
105.1	557255	562027
105.2	559888	569831
105.3	562438	565515
105.4	560668	567593
105.5	565835	570337
105.6	564384	568763
105.7	562377	567420
105.8	562636	566049
105.9	563045	570178
106	560445	566554
106.1	562178	569759
106.2	561337	566799
106.3	560111	566006
106.4	560755	566626
106.5	564248	570482
106.6	561027	569225
106.7	563740	568214
106.8	558231	566020
106.9	565004	568012
107	563504	569022
107.1	557514	562963
107.2	561893	568272
107.3	560544	565659
107.4	563752	564419
107.5	561188	568228
107.6	559827	564607
107.7	562414	563828
107.8	565227	561336
107.9	560445	569875
108	556822	567607
108.1	561473	563295
108.2	562154	567925
108.3	562823	568690
108.4	559430	567766
108.5	558837	561177
108.6	562240	566568
108.7	562203	569759
108.8	559196	566193
108.9	560631	564852
109	563181	566669
109.1	565462	568950
109.2	564098	567622
109.3	561027	565890
109.4	562525	572737
109.5	564793	569745
109.6	561150	566814
109.7	562066	566857
109.8	562351	568965
109.9	561634	565472
110	561683	563280
110.1	563764	563021
110.2	559530	564967
110.3	560618	567997
110.4	561980	568921
110.5	558677	568430
110.6	562760	564001
110.7	558775	567434
110.8	563281	567247
110.9	565041	564232
111	564000	564232
111.1	559975	563453
111.2	560457	567030
111.3	562190	568517
111.4	563752	567449
111.5	566678	563670
111.6	562278	567925
111.7	561473	566987
111.8	567100	568199
111.9	559493	569470
112	561138	565039
112.1	563033	567088
112.2	560235	566020
112.3	559901	566669
112.4	565252	563871
112.5	563826	560443
112.6	560247	569514
112.7	559010	563915
112.8	558516	569297
112.9	564309	568748
113	563343	564333
113.1	561807	563439
113.2	565810	567261
113.3	562562	563338
113.4	560470	565443
113.5	565338	567838
113.6	562500	564982
113.7	562909	563915
113.8	559678	566987
113.9	564470	561120
114	564545	565977
114.1	562996	565400
114.2	563640	566179
114.3	560557	561653
114.4	566083	565486
114.5	559876	568633
114.6	558849	562387
114.7	565748	564621
114.8	561720	563915
114.9	562550	564318
115	558899	562589
115.1	559085	565183
115.2	562092	568892
115.3	563553	566208
115.4	560854	563208
115.5	563789	565602
115.6	564582	567333
115.7	561200	565328
115.8	562686	563295
115.9	567150	568055
116	562401	568777
116.1	565140	566944
116.2	562389	566381
116.3	563008	571103
116.4	563231	564477
116.5	564359	567521
116.6	566752	567824
116.7	563864	562200
116.8	566281	564362
116.9	557304	564621
117	562116	566799
117.1	564483	564895
117.2	556922	564116
117.3	561498	560486
117.4	560668	569672
117.5	558565	566078
117.6	560198	566453
117.7	559283	568546
117.8	565413	569716
117.9	562946	562200
118	559950	567737
118.1	563838	566020
118.2	564867	565832
118.3	562587	562070
118.4	560643	566482
118.5	557861	570496
118.6	562166	564938
118.7	563169	563525
118.8	563950	567737
118.9	561956	569037
119	562463	565746
119.1	562017	562747
119.2	563653	565631
119.3	561510	572534
119.4	560520	565082
119.5	562996	565054
119.6	564396	567275
119.7	564842	566020
119.8	561473	564362
119.9	561337	568806
120	566752	562330
120.1	561795	568329
120.2	560989	565198
120.3	558875	564866
120.4	563516	569080
120.5	558887	567261
120.6	562921	562819
120.7	565772	565270
120.8	565240	567968
120.9	560272	562373
121	560334	564938
121.1	565388	563612
121.2	564606	559263
121.3	558269	560961
121.4	563826	565400
121.5	562166	560760
121.6	561027	565429
121.7	559764	566020
121.8	561250	561206
121.9	562475	563353
122	564173	561739
122.1	561795	564333
122.2	557712	566020
122.3	559715	564434
122.4	557898	563108
122.5	561386	570308
122.6	559913	564419
122.7	555526	562286
122.8	560457	563814
122.9	562575	563972
123	559641	565501
123.1	560916	566251
123.2	554921	565717
123.3	561943	565010
123.4	563368	562747
123.5	562662	561552
123.6	562599	567911
123.7	560235	570091
123.8	559171	566467
123.9	555365	560400
124	557242	565934
124.1	560742	559177
124.2	562141	563799
124.3	558034	566020
124.4	562092	560745
124.5	561052	565212
124.6	558812	560601
124.7	555044	563309
124.8	561608	563713
124.9	557280	562257
125	558008	563079
125.1	557551	561883
125.2	560928	561653
125.3	559109	562791
125.4	560618	560126
125.5	556711	559623
125.6	560074	563943
125.7	556341	564232
125.8	558677	562589
125.9	558800	562099
126	554760	561379
126.1	557848	561149
126.2	559975	564722
126.3	558108	562502
126.4	556205	566944
126.5	558256	556214
126.6	559517	560659
126.7	557379	562027
126.8	557267	560601
126.9	554452	562243
127	557898	559954
127.1	558046	560083
127.2	558504	563064
127.3	557539	562186
127.4	560557	561149
127.5	558429	557623
127.6	554908	561653
127.7	555501	558414
127.8	558206	561624
127.9	559196	559450
128	555982	556214
128.1	558120	560026
128.2	554649	560976
128.3	560223	558889
128.4	557416	559277
128.5	552047	557695
128.6	558206	560933
128.7	556761	559292
128.8	558169	560357
128.9	555180	555007
129	553859	557566
129.1	550827	560731
129.2	555600	556531
129.3	554316	556861
129.4	557922	559508
129.5	555106	559508
129.6	553995	556976
129.7	554489	553026
129.8	554995	560832
129.9	556427	555381
130	553872	555640
130.1	554489	556071
130.2	553415	557954
130.3	552047	556660
130.4	554600	556344
130.5	555501	559162
130.6	551874	558256
130.7	556415	552093
130.8	550629	552265
130.9	556168	556200
131	550222	549970
131.1	553094	553342
131.2	550814	554749
131.3	549681	552997
131.4	553489	551032
131.5	551332	554806
131.6	551048	548781
131.7	552219	553356
131.8	553403	554289
131.9	550136	554720
132	553020	549512
132.1	555661	551275
132.2	549742	554490
132.3	550087	553916
132.4	552342	555654
132.5	555340	552509
132.6	550987	554217
132.7	554365	553887
132.8	555093	551849
132.9	551442	555395
133	550728	556372
133.1	552071	559436
133.2	551245	550859
133.3	552848	554936
133.4	550050	554691
133.5	550666	553342
133.6	550198	552552
133.7	552663	554577
133.8	550654	551419
133.9	550901	550157
134	555106	552767
134.1	551467	548838
134.2	549164	552667
134.3	550925	551835
134.4	552084	549770
134.5	554057	546818
134.6	550272	553916
134.7	547625	555079
134.8	550987	548652
134.9	553588	554045
135	549644	550415
135.1	551812	543884
135.2	552034	550831
135.3	546764	550429
135.4	546346	549282
135.5	545694	544800
135.6	548376	545644
135.7	549250	548480
135.8	544601	546546
135.9	551048	546646
136	548019	553988
136.1	546961	543255
136.2	550999	545487
136.3	545632	547377
136.4	545632	548379
136.5	548191	544843
136.6	549225	549024
136.7	551122	546188
136.8	551295	542412
136.9	548278	547592
137	551085	544714
137.1	550420	545029
137.2	550518	547534
137.3	549730	548193
137.4	550641	546575
137.5	547355	546203
137.6	547908	544514
137.7	545559	544457
137.8	547232	545172
137.9	550493	548924
138	553613	545630
138.1	547847	546818
138.2	548560	542512
138.3	548019	543184
138.4	543667	544614
138.5	544404	550601
138.6	548892	543770
138.7	545436	546331
138.8	549447	543884
138.9	544121	542569
139	548056	543198
139.1	545719	543999
139.2	545043	543441
139.3	542439	546045
139.4	542292	543842
139.5	546961	545916
139.6	539642	543098
139.7	544564	544199
139.8	543482	545058
139.9	544244	543384
140	543336	537685
140.1	545227	539469
140.2	543826	543098
140.3	541519	543084
140.4	543237	545501
140.5	546813	540411
140.6	542047	544385
140.7	550210	542397
140.8	538796	543827
140.9	541740	544557
141	546235	544056
141.1	547871	542869
141.2	543188	544099
141.3	546961	544185
141.4	542746	541283
141.5	542243	540526
141.6	546346	536372
141.7	543212	541783
141.8	541666	539826
141.9	542144	541869
142	544133	540654
142.1	544761	544728
142.2	539458	538270
142.3	541409	542369
142.4	545387	544356
142.5	543102	537200
142.6	541838	539726
142.7	542832	536586
142.8	543544	535645
142.9	537963	542469
143	545731	541040
143.1	544798	535018
143.2	543360	540397
143.3	544564	538469
143.4	547133	539269
143.5	545301	538384
143.6	543642	531884
143.7	546149	537371
143.8	537902	536658
143.9	539385	538612
144	539360	536215
144.1	541826	534505
144.2	541703	537000
144.3	540194	536886
144.4	545780	534519
144.5	542059	532924
144.6	540047	535360
144.7	544477	537299
144.8	541593	535403
144.9	542378	539155
145	541764	537713
145.1	543876	534220
145.2	540391	538184
145.3	540868	536715
145.4	538956	532439
145.5	540022	536087
145.6	540918	531172
145.7	537278	534533
145.8	538074	537114
145.9	539998	533650
146	539986	533166
146.1	538699	532980
146.2	539986	534861
146.3	542181	537699
146.4	541764	537271
146.5	539998	534961
146.6	538736	533693
146.7	536359	537356
146.8	538502	537028
146.9	535490	535460
147	538025	534476
147.1	543581	535702
147.2	539961	530831
147.3	536617	533693
147.4	536727	531941
147.5	536017	534063
147.6	536678	534947
147.7	539336	531927
147.8	537021	537556
147.9	537805	535317
148	538099	533109
148.1	535797	534049
148.2	537351	533436
148.3	535613	530703
148.4	537131	534020
148.5	540170	531742
148.6	538527	532297
148.7	532715	531087
148.8	537045	535873
148.9	536470	530703
149	537865	532069
149.1	535625	527404
149.2	536727	533550
149.3	536959	529807
149.4	536911	533009
149.5	536690	532995
149.6	536249	529906
149.7	534206	530361
149.8	539115	529892
149.9	532617	528299
150	531444	527063
150.1	536580	529792
150.2	540550	529465
150.3	534842	531044
150.4	534072	526125
150.5	538453	528953
150.6	535931	528683
150.7	534145	531101
150.8	536213	528854
150.9	537535	528299
151	539446	523485
151.1	533925	526040
151.2	534634	530632
151.3	534242	529067
151.4	535050	532240
151.5	537878	527830
151.6	536004	528967
151.7	534316	530304
151.8	533191	524592
151.9	537008	526551
152	536775	528640
152.1	538674	528598
152.2	535209	526566
152.3	532935	525245
152.4	534292	527972
152.5	531712	523854
152.6	533607	524947
152.7	534328	528143
152.8	532287	526367
152.9	530845	522548
153	535600	524805
153.1	537168	523683
153.2	532005	527148
153.3	535955	524350
153.4	531847	527049
153.5	537952	523854
153.6	529002	523456
153.7	533607	526182
153.8	535343	526409
153.9	532800	519926
154	532225	525117
154.1	533619	526452
154.2	533313	523073
154.3	533509	521272
154.4	533338	525373
154.5	530528	527034
154.6	533179	528086
154.7	533118	524464
154.8	530552	525784
154.9	531554	521386
155	532445	523002
155.1	533863	527859
155.2	531602	522903
155.3	531554	518354
155.4	529222	524521
155.5	531004	521726
155.6	526113	525557
155.7	534072	521542
155.8	530845	523740
155.9	532018	524450
156	531492	521854
156.1	532715	523641
156.2	526393	523158
156.3	535515	519713
156.4	532250	524336
156.5	531529	518934
156.6	528038	524464
156.7	528063	521712
156.8	530699	524563
156.9	526198	523087
157	529015	523400
157.1	525991	522846
157.2	525796	521060
157.3	528588	525401
157.4	525419	519033
157.5	527198	518594
157.6	525845	522832
157.7	528356	520195
157.8	529637	521556
157.9	528661	521868
158	528197	515170
158.1	525248	523017
158.2	529527	522676
158.3	530321	526594
158.4	531529	521485
158.5	525187	522435
158.6	527112	518920
158.7	523933	519600
158.8	529698	520833
158.9	527210	519458
159	525820	517773
159.1	526271	517830
159.2	524870	518311
159.3	527076	522676
159.4	528051	517547
159.5	524225	520606
159.6	533497	517306
159.7	528368	522733
159.8	523604	514293
159.9	524286	515325
160	523872	519416
160.1	527271	513544
160.2	524311	512866
160.3	526990	514745
160.4	523203	516202
160.5	526089	517971
160.6	525114	517405
160.7	525090	516528
160.8	526600	516358
160.9	523726	517844
161	521986	512258
161.1	527978	519841
161.2	528136	515552
161.3	525966	515919
161.4	522875	515523
161.5	527527	512993
161.6	520260	515170
161.7	525114	517094
161.8	522704	516174
161.9	526016	515778
162	526576	519019
162.1	525760	515665
162.2	523592	517816
162.3	522789	511863
162.4	524177	521216
162.5	520989	511933
162.6	524688	517858
162.7	523860	515948
162.8	523020	515608
162.9	524140	513417
163	520540	513714
163.1	526235	511128
163.2	524639	515863
163.3	523252	515566
163.4	526089	515354
163.5	520054	514477
163.6	524128	512018
163.7	523592	513134
163.8	519822	509378
163.9	524457	516217
164	519009	511425
164.1	526016	512979
164.2	521840	512145
164.3	524700	511524
164.4	519252	510832
164.5	521110	512202
164.6	520674	513487
164.7	520479	514873
164.8	523105	512343
164.9	522315	505670
165	518742	510070
165.1	516957	509689
165.2	519604	514675
165.3	522838	511623
165.4	519531	510493
165.5	517540	511030
165.6	520272	509505
165.7	517928	512428
165.8	520115	511877
165.9	517649	513035
166	517285	511326
166.1	520807	508080
166.2	521269	515552
166.3	521743	513360
166.4	519665	509731
166.5	521269	507925
166.6	520491	508800
166.7	519507	512103
166.8	517940	511213
166.9	520017	509138
167	521367	508095
167.1	517612	504079
167.2	518268	507813
167.3	517807	504571
167.4	518462	507460
167.5	519446	511891
167.6	516084	509717
167.7	517661	513855
167.8	519531	510931
167.9	520175	508236
168	524116	510281
168.1	516472	510620
168.2	519264	509787
168.3	515598	504163
168.4	516703	505614
168.5	517758	511439
168.6	518826	505783
168.7	518256	509025
168.8	519446	506530
168.9	516715	506938
169	519252	506516
169.1	520308	504754
169.2	517795	509195
169.3	517564	506501
169.4	520224	509294
169.5	514810	506346
169.6	516350	503093
169.7	517030	508080
169.8	517989	504585
169.9	515417	502038
170	513805	508306
170.1	519118	502671
170.2	515890	503825
170.3	514120	505755
170.4	516193	504529
170.5	514920	504670
170.6	514871	500786
170.7	515647	505487
170.8	513902	506093
170.9	516241	504642
171	514301	506445
171.1	520138	502727
171.2	510088	500322
171.3	511238	506346
171.4	517685	502136
171.5	512557	504797
171.6	513236	506304
171.7	515586	504966
171.8	513611	506699
171.9	510742	502896
172	515029	504656
172.1	514108	505769
172.2	512618	502488
172.3	513150	498228
172.4	514484	498790
172.5	511250	507136
172.6	512811	503135
172.7	517394	502699
172.8	510306	503473
172.9	512703	504064
173	512824	498593
173.1	511758	501236
173.2	518487	504093
173.3	508927	503642
173.4	512848	504177
173.5	512848	499029
173.6	513430	498060
173.7	513127	499675
173.8	507913	498116
173.9	511952	502995
174	510851	500870
174.1	513163	502601
174.2	515659	499886
174.3	512073	502361
174.4	515235	502966
174.5	511105	498664
174.6	507091	500688
174.7	507731	502291
174.8	512739	501630
174.9	512763	497077
175	512461	499422
175.1	512508	495168
175.2	512545	498973
175.3	513054	495420
175.4	511988	496515
175.5	509810	503079
175.6	512206	498369
175.7	510911	502319
175.8	512242	498903
175.9	509109	497189
176	507103	500589
176.1	506753	495448
176.2	510270	495996
176.3	510210	491943
176.4	510923	495462
176.5	507683	494593
176.6	509774	498088
176.7	509883	495659
176.8	507598	498425
176.9	509847	496501
177	507345	497652
177.1	508976	494074
177.2	504471	498270
177.3	510040	497680
177.4	510802	495968
177.5	509181	497947
177.6	509000	491551
177.7	510379	498327
177.8	511274	496515
177.9	511408	498762
178	510306	499844
178.1	508843	493345
178.2	512122	495070
178.3	504254	498832
178.4	513030	494494
178.5	507248	495266
178.6	508118	495911
178.7	510306	496192
178.8	510282	495589
178.9	506970	492293
179	507091	495645
179.1	507127	497077
179.2	512158	491929
179.3	510645	495014
179.4	508916	496950
179.5	510028	493990
179.6	506704	495926
179.7	506813	494873
179.8	507719	496754
179.9	507550	490402
180	506910	495729
180.1	507611	498720
180.2	508311	490234
180.3	508746	495014
180.4	503422	493863
180.5	511674	491341
180.6	506427	488443
180.7	504906	492405
180.8	507900	495968
180.9	504423	492854
181	508710	489898
181.1	508444	491130
181.2	506704	490178
181.3	510898	487449
181.4	509254	489982
181.5	508468	490248
181.6	504242	494354
181.7	507127	493695
181.8	508625	493429
181.9	503410	489030
182	502964	494102
182.1	503422	491074
182.2	502361	493176
182.3	506016	488499
182.4	509436	494887
182.5	505473	493835
182.6	500013	490948
182.7	503121	493527
182.8	506692	492980
182.9	505473	490934
183	505956	490948
183.1	507611	484668
183.2	506065	487967
183.3	508311	492265
183.4	502361	492882
183.5	506850	486331
183.6	499735	490850
183.7	504628	489702
183.8	503772	491705
183.9	504423	488275
184	505135	493162
184.1	506016	491425
184.2	502686	489632
184.3	504411	492882
184.4	503278	483997
184.5	505280	486205
184.6	505823	487128
184.7	507924	489296
184.8	498833	486289
184.9	505364	490052
185	504242	487855
185.1	502180	486764
185.2	504182	484626
185.3	502723	488051
185.4	505570	484612
185.5	499495	487505
185.6	499856	488485
185.7	499182	490346
185.8	501687	489884
185.9	500266	484849
186	500566	485855
186.1	504882	486219
186.2	504978	486736
186.3	502747	491481
186.4	501216	487156
186.5	500446	486065
186.6	499410	486205
186.7	503856	485157
186.8	496103	485366
186.9	501060	484695
187	503338	483899
187.1	500458	484779
187.2	501458	489226
187.3	499675	484179
187.4	500253	486946
187.5	497041	486666
187.6	499760	486484
187.7	499507	484709
187.8	497546	487100
187.9	502024	482587
188	502699	481526
188.1	501156	490164
188.2	502578	485716
188.3	500591	485590
188.4	495778	486960
188.5	496163	486037
188.6	499976	485548
188.7	498568	482978
188.8	502337	483494
188.9	496872	485534
189	499001	481959
189.1	498893	486289
189.2	501638	481024
189.3	495466	481568
189.4	501746	484556
189.5	497137	484262
189.6	492441	481303
189.7	496175	484695
189.8	500458	484709
189.9	495694	482294
190	499880	486177
190.1	495418	482489
190.2	497088	483159
190.3	497293	483774
190.4	500591	487547
190.5	495322	485282
190.6	496199	482852
190.7	492873	482531
190.8	495743	478221
190.9	491889	482726
191	494013	480271
191.1	494421	479824
191.2	499543	481554
191.3	493245	484835
191.4	494313	485129
191.5	494974	483522
191.6	492896	479127
191.7	494049	474072
191.8	496656	482363
191.9	492920	484151
192	495827	484444
192.1	498110	481289
192.2	493689	481512
192.3	494433	480968
192.4	495622	479030
192.5	494217	480131
192.6	492993	479476
192.7	494553	479504
192.8	492837	479350
192.9	495526	483913
193	492416	477358
193.1	492777	479978
193.2	493076	477163
193.3	495370	477901
193.4	488521	477553
193.5	497678	478430
193.6	491313	479559
193.7	491421	476564
193.8	492441	479824
193.9	489084	474351
194	492945	479769
194.1	494241	482880
194.2	493232	478807
194.3	495190	480689
194.4	491961	477594
194.5	495190	474754
194.6	492644	479169
194.7	490930	476982
194.8	491109	476745
194.9	492777	476912
195	490534	481247
195.1	487995	479490
195.2	490450	477135
195.3	490774	479699
195.4	491661	475673
195.5	489719	476605
195.6	492717	479448
195.7	494553	474684
195.8	491554	472946
195.9	491097	478612
196	489036	478152
196.1	489838	481735
196.2	490054	475366
196.3	496043	475311
196.4	495010	475311
196.5	490797	474351
196.6	488617	474253
196.7	491062	471709
196.8	488126	476271
196.9	489898	476633
197	484932	476982
197.1	487587	476257
197.2	485673	472737
197.3	486092	473613
197.4	490294	475492
197.5	488210	476411
197.6	487946	477372
197.7	491984	474977
197.8	487635	473947
197.9	490258	473585
198	486354	475422
198.1	489144	474824
198.2	492045	474378
198.3	491637	475909
198.4	483951	475172
198.5	486774	472932
198.6	492153	471417
198.7	490498	473502
198.8	488784	471278
198.9	487862	471848
199	488605	469875
199.1	486833	467931
199.2	490054	473099
199.3	482159	472654
199.4	485553	474824
199.5	485697	468639
199.6	486152	469208
199.7	486450	466780
199.8	489036	469625
199.9	481396	474225
[truncated: 4,601 more rows]
