# Supplementary material for: An Orai1 gain-of-function tubular aggregate myopathy mouse model phenocopies key features of the human disease
Source: EMBO J. 2024 Oct 17;43(23):5941–71. doi: 10.1038/s44318-024-00273-4 (PMC11612304; doi:10.1038/s44318-024-00273-4)
Supplement: Supplementary file 7 — Source data Fig. 5 [file 44318_2024_273_MOESM7_ESM.zip › Figure 5/5G/2wks Orai1 western blot analysis in V5HA and V5HA_GS mice .xlsx]

## Sheet: Sheet1
	Orai1V5/+ relative band intensity									Orai1V5/GS relative band intensity
	sample 1	sample 2	sample 3	sample 4	sample 5	sample 6				sample 1	sample 2	sample 3	sample 4	sample 5
Upper Band	6.6584	9.63648	7.83486	7.05363	6.70953	6.86567				2.11048	1.10913	1.33622	1.03075	0.739663
Lower Band	19.5483	32.5611	36.7014	28.3218	33.0447	34.7351				26.5543	20.0405	15.3351	22.6796	13.4337
Total	26.2067	42.1975	44.5362	35.3754	39.7542	41.6008				28.6648	20.9496	16.6713	23.7104	14.1733
