# Supplementary material for: An Orai1 gain-of-function tubular aggregate myopathy mouse model phenocopies key features of the human disease
Source: EMBO J. 2024 Oct 17;43(23):5941–71. doi: 10.1038/s44318-024-00273-4 (PMC11612304; doi:10.1038/s44318-024-00273-4)
Supplement: Supplementary file 7 — Source data Fig. 5 [file 44318_2024_273_MOESM7_ESM.zip › Figure 5/5H/8M Orai1 western blot analysis in V5HA and V5HA_GS mice .xlsx]

## Sheet: Sheet1
	Orai1V5/+ relative band intensity							Orai1V5/GS relative band intensity
	sample 1	sample 2	sample 3	sample 4	sample 5	sample 6		sample 1	sample 2	sample 3	sample 4	sample 5	sample 6	sample 7
Upper Band	3.03964	5.29652	4.11024	5.14406	5.21002	5.07891		1.72261	1.63982	1.79821	1.97538	1.55319	1.79682	0.712521
Lower Band	11.1166	13.4429	12.7855	11.5765	13.9444	16.6183		7.90242	7.51723	8.79514	10.1555	7.86653	7.27628	6.29494
Total	14.1562	18.7394	16.8957	16.7206	19.1544	21.6972		9.62503	9.15705	10.5933	12.1309	9.41972	9.07309	7.00746
