# Supplementary material for: An Orai1 gain-of-function tubular aggregate myopathy mouse model phenocopies key features of the human disease
Source: EMBO J. 2024 Oct 17;43(23):5941–71. doi: 10.1038/s44318-024-00273-4 (PMC11612304; doi:10.1038/s44318-024-00273-4)
Supplement: Supplementary file 8 — Source data Fig. 7 [file 44318_2024_273_MOESM8_ESM.zip]

Archive with 22 entries (12 files):
- Figure 7/
- Figure 7/7A/
- Figure 7/7A/EM images of WT and GS EDL muscles looking at mitochondria morphology.tif
- Figure 7/7B/
- Figure 7/7B/16s Transcript level fold change.xlsx
- Figure 7/7C/
- Figure 7/7C/Western blot for VDAC_8M.tif
- Figure 7/7C/Western blot of VDAC protein expression level_8M.xlsx
- Figure 7/7D/
- Figure 7/7D/8M WT and GS Mitochonrial membrane potential.xlsx
- Figure 7/7E/
- Figure 7/7E/Normalised delta value for MitoSOX_8M.xlsx
- Figure 7/7F/
- Figure 7/7F/Complex I enzyme activity measurement_8M.xlsx
- Figure 7/7F/Complex II_III_IV_V enzyme activity measurement_8M.xlsx
- Figure 7/7F/README.txt
- Figure 7/7G/
- Figure 7/7G/Representative clarks electrode trancesw for 8M WT and GS purified mitochondria.xlsx
- Figure 7/7H/
- Figure 7/7H/OCR calculated form clarks electrode_8M.xlsx
- Figure 7/7I/
- Figure 7/7I/RCR levels calculated from clarks electrode.xlsx
