# Supplementary material for: An Orai1 gain-of-function tubular aggregate myopathy mouse model phenocopies key features of the human disease
Source: EMBO J. 2024 Oct 17;43(23):5941–71. doi: 10.1038/s44318-024-00273-4 (PMC11612304; doi:10.1038/s44318-024-00273-4)
Supplement: Supplementary file 8 — Source data Fig. 7 [file 44318_2024_273_MOESM8_ESM.zip › Figure 7/7B/16s Transcript level fold change.xlsx]

## Sheet: Sheet1
	ΔΔCt value	fold change
WT-1	-0.34963	1.27
WT-2	0.0704887	0.95
WT-3	0.156729	0.9
WT-4	0.122412	0.92
WT-5	0.183123	0.88
WT-6	-0.183123	1.14
GS-1	0.470609	0.72
GS-2	0.576245	0.67
GS-3	0.0224264	0.98
GS-4	0.580228	0.67
GS-5	0.336827	0.79
GS-6	0.341004	0.79
