# Supplementary material for: An Orai1 gain-of-function tubular aggregate myopathy mouse model phenocopies key features of the human disease
Source: EMBO J. 2024 Oct 17;43(23):5941–71. doi: 10.1038/s44318-024-00273-4 (PMC11612304; doi:10.1038/s44318-024-00273-4)
Supplement: Supplementary file 8 — Source data Fig. 7 [file 44318_2024_273_MOESM8_ESM.zip › Figure 7/7C/Western blot of VDAC protein expression level_8M.xlsx]

## Sheet: Sheet1
	normalised VDAC level
WT-1	3.24362
WT-2	3.25809
WT-3	2.72343
WT-4	3.15192
WT-5	2.71563
WT-6	2.42357
GS-1	2.09995
GS-2	2.08091
GS-3	2.12468
GS-4	2.23354
GS-5	2.84848
GS-6	2.9664
