# Supplementary material for: An Orai1 gain-of-function tubular aggregate myopathy mouse model phenocopies key features of the human disease
Source: EMBO J. 2024 Oct 17;43(23):5941–71. doi: 10.1038/s44318-024-00273-4 (PMC11612304; doi:10.1038/s44318-024-00273-4)
Supplement: Supplementary file 8 — Source data Fig. 7 [file 44318_2024_273_MOESM8_ESM.zip › Figure 7/7D/8M WT and GS Mitochonrial membrane potential.xlsx]

## Sheet: Sheet1
	Menbrane potential (ΔF/F40)
Time (s)	WT-1	WT-2	WT-3	WT-4	WT-5	WT-6	GS-1	GS-2	GS-3	GS-4	GS-5	GS-6
0	7.99244	8.01408	8.14859	6.53458	6.81806	5.40103	10.5421	8.27824	9.45492	6.3035	9.13444	9.96318
15	7.7728	7.8309	7.97411	6.41947	6.56375	5.213	10.3318	8.17957	9.09645	6.18751	8.92458	9.80668
30	7.69934	7.74551	7.83554	6.3515	6.41849	5.09196	10.2503	8.09773	8.97086	6.04907	8.77214	9.68709
45	7.5869	7.62369	7.76597	6.27494	6.30807	5.04196	10.2465	8.00231	8.88502	5.98083	8.68192	9.59588
60	7.37787	7.537	7.6814	6.26123	6.21835	5.00413	10.1421	7.89827	8.85271	5.92277	8.63935	9.52412
75	6.92769	6.72704	7.57587	6.27161	6.2634	4.98038	9.97542	7.59538	8.94399	5.93298	8.64598	9.54415
90	5.56521	5.64058	7.05782	5.58871	6.06499	4.38221	9.21832	6.9336	7.27166	5.77366	7.69213	8.50005
105	4.34597	4.53815	5.46277	4.37154	4.67836	3.44685	6.80943	5.51836	5.46013	4.07357	6.00647	5.83957
120	3.63864	3.69541	4.28906	3.43846	3.69234	2.76194	5.62445	4.4589	4.17437	3.06161	4.52366	4.38024
135	3.09662	3.11451	3.63822	2.78488	2.96555	2.3881	4.94767	3.76396	3.3293	2.45228	3.52047	3.49026
150	2.69903	2.71197	3.15935	2.35536	2.4859	2.10899	4.45389	3.23079	2.80806	2.06378	2.94058	2.91107
165	2.35966	2.38916	2.49377	2.05188	2.15735	1.89494	4.14178	2.90924	2.50391	1.75924	2.54678	2.53401
180	2.15102	2.16817	2.16017	1.79659	1.90036	1.65174	3.86397	2.67453	2.26492	1.53619	2.18256	2.33595
195	1.98078	1.93726	2.00771	1.59255	1.71118	1.49352	3.5086	2.49298	2.08097	1.39382	1.92877	2.15887
210	1.90071	1.79028	1.92722	1.42659	1.53368	1.36339	3.31669	2.35157	1.86933	1.29443	1.74521	1.99402
225	1.71242	1.6628	1.76842	1.28026	1.38252	1.19274	3.13211	2.23501	1.48181	1.2145	1.60165	1.82695
240	1.3785	1.53417	1.535	1.16457	1.25853	1.06173	2.95075	2.13551	1.43177	1.14423	1.4667	1.66829
255	1.17777	1.42804	1.46585	1.05493	1.16412	0.974879	2.71654	2.00633	1.32077	1.07911	1.35445	1.54347
270	1.05097	1.33697	1.33331	0.975867	1.07585	0.881997	2.52668	1.91895	1.2004	1.02526	1.25766	1.44111
285	0.95766	1.24322	1.21362	0.852553	0.999952	0.818719	2.25545	1.80716	1.11364	0.963658	1.15764	1.33879
300	0.87283	1.16341	1.0645	0.796835	0.937433	0.748636	2.02691	1.71879	1.03587	0.886608	1.07508	1.2404
315	0.794183	1.10249	0.971543	0.75636	0.831616	0.6925	1.80147	1.66385	0.938527	0.811396	1.00342	1.13324
330	0.720642	1.03517	0.894245	0.726108	0.736892	0.652111	1.56389	1.5255	0.846807	0.741986	0.931627	1.01791
345	0.6505	0.977926	0.818904	0.657997	0.68684	0.609722	1.43606	1.41939	0.776274	0.674689	0.823112	0.904439
360	0.592423	0.896931	0.741762	0.603722	0.624065	0.560456	1.2076	1.27827	0.706814	0.610405	0.734273	0.807101
375	0.523077	0.802393	0.666666	0.541583	0.567687	0.497777	1.09951	1.16149	0.632101	0.548746	0.667152	0.713199
390	0.472524	0.698855	0.610637	0.485253	0.514966	0.445576	0.98338	1.08332	0.573593	0.500641	0.599981	0.62382
405	0.423702	0.610608	0.547413	0.433312	0.460463	0.402866	0.893577	1.01906	0.515547	0.443087	0.534768	0.548155
420	0.372191	0.510793	0.484169	0.38774	0.415136	0.353188	0.788044	0.905041	0.452646	0.398094	0.473248	0.480211
435	0.329249	0.513474	0.428962	0.342665	0.36857	0.304793	0.694786	0.796314	0.40199	0.353068	0.423563	0.416191
450	0.286852	0.471368	0.373901	0.303612	0.323712	0.267598	0.596566	0.678319	0.349074	0.312208	0.373594	0.361327
465	0.255074	0.345532	0.323341	0.262343	0.279555	0.236287	0.517514	0.583686	0.305491	0.26945	0.325162	0.30334
480	0.220435	0.331684	0.276339	0.222703	0.253339	0.196878	0.421021	0.524951	0.2576	0.235166	0.280546	0.253606
495	0.174145	0.271913	0.230505	0.193047	0.205562	0.166671	0.355311	0.421745	0.218667	0.201459	0.238701	0.21197
510	0.142682	0.22583	0.188785	0.160892	0.156873	0.137823	0.288993	0.332626	0.178782	0.158419	0.19351	0.177245
525	0.110603	0.178544	0.145097	0.121655	0.124618	0.103328	0.22644	0.254097	0.135542	0.125113	0.152784	0.132876
540	0.078353	0.138544	0.104098	0.090463	0.092874	0.076922	0.166529	0.177111	0.102551	0.091397	0.112159	0.098785
555	0.04967	0.086468	0.071651	0.056296	0.063548	0.055769	0.091201	0.105898	0.063109	0.062518	0.071703	0.063324
570	0.023154	0.043916	0.037467	0.029584	0.031066	0.029519	0.038393	0.051131	0.029146	0.02866	0.036412	0.032616
585	0	0	0	0	0	0	0	0	0	0	0	0
