# Supplementary material for: An Orai1 gain-of-function tubular aggregate myopathy mouse model phenocopies key features of the human disease
Source: EMBO J. 2024 Oct 17;43(23):5941–71. doi: 10.1038/s44318-024-00273-4 (PMC11612304; doi:10.1038/s44318-024-00273-4)
Supplement: Supplementary file 8 — Source data Fig. 7 [file 44318_2024_273_MOESM8_ESM.zip › Figure 7/7E/Normalised delta value for MitoSOX_8M.xlsx]

## Sheet: Sheet1
MitoSOX normalized Delta [(T10-T0)/T0]
WT	GS
0.364847	0.961767
0.466582	0.686226
0.452005	0.672327
0.472391	0.579322
0.490307	0.620063
0.387486	0.648416
