# Supplementary material for: An Orai1 gain-of-function tubular aggregate myopathy mouse model phenocopies key features of the human disease
Source: EMBO J. 2024 Oct 17;43(23):5941–71. doi: 10.1038/s44318-024-00273-4 (PMC11612304; doi:10.1038/s44318-024-00273-4)
Supplement: Supplementary file 8 — Source data Fig. 7 [file 44318_2024_273_MOESM8_ESM.zip › Figure 7/7F/Complex I enzyme activity measurement_8M.xlsx]

## Sheet: Sheet1
	Complex I activity (mOD/min·mg mito)
WT-1	61.4575
WT-2	53.8656
WT-3	56.0267
WT-4	49.0583
WT-5	57.6735
WT-6	83.3411
GS-1	63.8785
GS-2	90.0739
GS-3	95.0313
GS-4	90.6146
GS-5	96.302
