# Supplementary material for: An Orai1 gain-of-function tubular aggregate myopathy mouse model phenocopies key features of the human disease
Source: EMBO J. 2024 Oct 17;43(23):5941–71. doi: 10.1038/s44318-024-00273-4 (PMC11612304; doi:10.1038/s44318-024-00273-4)
Supplement: Supplementary file 8 — Source data Fig. 7 [file 44318_2024_273_MOESM8_ESM.zip › Figure 7/7F/Complex II_III_IV_V enzyme activity measurement_8M.xlsx]

## Sheet: Sheet1
	Complex II activity (mOD/min·mg mito)	Complex III activity (mOD/min·ug mito)	Complex IV activity (mOD/min·mg mito)	Complex V activity (mOD/min·ug mito)
WT-1	33.0767	5.03622	67.094	12.8555
WT-2	25.5	5.10022	56.7	12.209
WT-3	31.9487	5.15188	67.324	11.6735
WT-4	26.9087	6.4404	71.364	11.8015
WT-5	26.3207	5.0625	51.574	7.86749
WT-6	28.7207	4.43027	63.254	10.1775
GS-1	31.74	6.2499	55.73	14.33
GS-2	26.0567	7.60776	74.244	13.6835
GS-3	20.3207	7.36627	71.934	12.0215
GS-4	31.7087	7.89714	66.074	13.5715
GS-5	25.1567	6.76519	52.674	17.0255
GS-6	42.2567	6.12975	72.774	12.1635
