# Supplementary material for: An Orai1 gain-of-function tubular aggregate myopathy mouse model phenocopies key features of the human disease
Source: EMBO J. 2024 Oct 17;43(23):5941–71. doi: 10.1038/s44318-024-00273-4 (PMC11612304; doi:10.1038/s44318-024-00273-4)
Supplement: Supplementary file 8 — Source data Fig. 7 [file 44318_2024_273_MOESM8_ESM.zip › Figure 7/7F/README.txt]

The purified mitochondria used for Complex I is a different cohort as what is used for complex II-V, while the mitochondria used for complex II-V activity measurement is the same. Therefore, WT=6 and GS=5 for complex I enzyme activity while WT=6 and GS=6 for cpmlex II-V enzyme activity. 
