# Supplementary material for: An Orai1 gain-of-function tubular aggregate myopathy mouse model phenocopies key features of the human disease
Source: EMBO J. 2024 Oct 17;43(23):5941–71. doi: 10.1038/s44318-024-00273-4 (PMC11612304; doi:10.1038/s44318-024-00273-4)
Supplement: Supplementary file 8 — Source data Fig. 7 [file 44318_2024_273_MOESM8_ESM.zip › Figure 7/7G/Representative clarks electrode trancesw for 8M WT and GS purified mitochondria.xlsx]

## Sheet: Sheet1
Time (s)	WT Oxygen Concentration (uM)	GS Oxygen Concentration (uM)
0	223.769	240.66
0.1	223.759	240.655
0.2	223.748	240.645
0.3	223.736	240.634
0.4	223.726	240.621
0.5	223.718	240.61
0.6	223.71	240.605
0.7	223.7	240.605
0.8	223.688	240.607
0.9	223.678	240.606
1	223.669	240.601
1.1	223.662	240.595
1.2	223.654	240.592
1.3	223.648	240.591
1.4	223.642	240.596
1.5	223.633	240.608
1.6	223.626	240.624
1.7	223.62	240.641
1.8	223.613	240.65
1.9	223.605	240.653
2	223.597	240.657
2.1	223.591	240.671
2.2	223.584	240.693
2.3	223.575	240.715
2.4	223.565	240.732
2.5	223.557	240.748
2.6	223.549	240.765
2.7	223.54	240.783
2.8	223.533	240.801
2.9	223.529	240.812
3	223.524	240.809
3.1	223.52	240.789
3.2	223.513	240.755
3.3	223.505	240.717
3.4	223.498	240.68
3.5	223.49	240.647
3.6	223.485	240.623
3.7	223.481	240.607
3.8	223.478	240.599
3.9	223.474	240.598
4	223.472	240.595
4.1	223.469	240.588
4.2	223.465	240.579
4.3	223.462	240.57
4.4	223.459	240.561
4.5	223.451	240.555
4.6	223.451	240.552
4.7	223.446	240.546
4.8	223.441	240.54
4.9	223.436	240.537
5	223.433	240.538
5.1	223.427	240.539
5.2	223.422	240.535
5.3	223.417	240.527
5.4	223.412	240.516
5.5	223.409	240.503
5.6	223.404	240.493
5.7	223.4	240.488
5.8	223.397	240.482
5.9	223.393	240.479
6	223.39	240.473
6.1	223.386	240.467
6.2	223.381	240.467
6.3	223.377	240.472
6.4	223.375	240.478
6.5	223.375	240.485
6.6	223.373	240.496
6.7	223.37	240.509
6.8	223.365	240.52
6.9	223.361	240.527
7	223.358	240.531
7.1	223.355	240.531
7.2	223.353	240.531
7.3	223.35	240.531
7.4	223.345	240.527
7.5	223.34	240.522
7.6	223.337	240.515
7.7	223.336	240.505
7.8	223.331	240.496
7.9	223.327	240.489
8	223.325	240.483
8.1	223.322	240.482
8.2	223.317	240.482
8.3	223.312	240.479
8.4	223.312	240.476
8.5	223.314	240.471
8.6	223.323	240.468
8.7	223.343	240.469
8.8	223.363	240.467
8.9	223.372	240.465
9	223.371	240.464
9.1	223.365	240.465
9.2	223.359	240.469
9.3	223.355	240.476
9.4	223.347	240.483
9.5	223.342	240.494
9.6	223.342	240.506
9.7	223.342	240.516
9.8	223.341	240.524
9.9	223.338	240.536
10	223.333	240.549
10.1	223.329	240.563
10.2	223.322	240.572
10.3	223.313	240.577
10.4	223.306	240.576
10.5	223.302	240.569
10.6	223.3	240.563
10.7	223.293	240.554
10.8	223.285	240.54
10.9	223.267	240.526
11	223.253	240.51
11.1	223.243	240.493
11.2	223.235	240.484
11.3	223.23	240.486
11.4	223.227	240.502
11.5	223.224	240.527
11.6	223.221	240.552
11.7	223.215	240.568
11.8	223.21	240.576
11.9	223.208	240.575
12	223.205	240.571
12.1	223.205	240.57
12.2	223.206	240.568
12.3	223.205	240.564
12.4	223.197	240.558
12.5	223.187	240.552
12.6	223.178	240.547
12.7	223.174	240.542
12.8	223.174	240.54
12.9	223.176	240.539
13	223.181	240.54
13.1	223.186	240.539
13.2	223.19	240.531
13.3	223.191	240.523
13.4	223.187	240.513
13.5	223.179	240.5
13.6	223.172	240.488
13.7	223.168	240.472
13.8	223.165	240.457
13.9	223.161	240.445
14	223.156	240.435
14.1	223.152	240.427
14.2	223.148	240.42
14.3	223.142	240.412
14.4	223.132	240.403
14.5	223.119	240.399
14.6	223.105	240.4
14.7	223.09	240.406
14.8	223.078	240.414
14.9	223.073	240.423
15	223.076	240.429
15.1	223.086	240.43
15.2	223.101	240.43
15.3	223.12	240.432
15.4	223.141	240.44
15.5	223.163	240.449
15.6	223.181	240.457
15.7	223.196	240.463
15.8	223.207	240.47
15.9	223.219	240.478
16	223.23	240.494
16.1	223.245	240.515
16.2	223.268	240.534
16.3	223.295	240.546
16.4	223.329	240.55
16.5	223.369	240.549
16.6	223.407	240.546
16.7	223.447	240.541
16.8	223.482	240.536
16.9	223.511	240.53
17	223.532	240.524
17.1	223.545	240.519
17.2	223.548	240.515
17.3	223.542	240.513
17.4	223.531	240.512
17.5	223.514	240.511
17.6	223.483	240.509
17.7	223.441	240.508
17.8	223.394	240.505
17.9	223.35	240.506
18	223.311	240.51
18.1	223.277	240.519
18.2	223.252	240.536
18.3	223.238	240.554
18.4	223.23	240.568
18.5	223.225	240.579
18.6	223.224	240.587
18.7	223.227	240.589
18.8	223.237	240.582
18.9	223.252	240.565
19	223.27	240.538
19.1	223.286	240.505
19.2	223.298	240.476
19.3	223.309	240.458
19.4	223.318	240.454
19.5	223.325	240.46
19.6	223.33	240.469
19.7	223.332	240.477
19.8	223.332	240.482
19.9	223.332	240.482
20	223.329	240.479
20.1	223.328	240.475
20.2	223.328	240.471
20.3	223.333	240.466
20.4	223.34	240.463
20.5	223.349	240.462
20.6	223.358	240.464
20.7	223.361	240.467
20.8	223.357	240.472
20.9	223.339	240.477
21	223.3	240.477
21.1	223.238	240.474
21.2	223.158	240.476
21.3	223.065	240.482
21.4	222.97	240.492
21.5	222.874	240.506
21.6	222.785	240.523
21.7	222.715	240.54
21.8	222.661	240.554
21.9	222.619	240.565
22	222.588	240.575
22.1	222.567	240.588
22.2	222.561	240.6
22.3	222.578	240.61
22.4	222.618	240.62
22.5	222.665	240.628
22.6	222.711	240.631
22.7	222.756	240.631
22.8	222.792	240.632
22.9	222.822	240.639
23	222.852	240.651
23.1	222.875	240.659
23.2	222.895	240.66
23.3	222.913	240.659
23.4	222.928	240.663
23.5	222.943	240.671
23.6	222.955	240.683
23.7	222.964	240.695
23.8	222.972	240.701
23.9	222.98	240.707
24	222.987	240.715
24.1	222.994	240.718
24.2	223.001	240.71
24.3	223.004	240.696
24.4	223.006	240.677
24.5	223.009	240.656
24.6	223.012	240.634
24.7	223.017	240.615
24.8	223.023	240.598
24.9	223.026	240.579
25	223.029	240.563
25.1	223.032	240.545
25.2	223.035	240.524
25.3	223.04	240.505
25.4	223.044	240.484
25.5	223.046	240.468
25.6	223.049	240.457
25.7	223.05	240.449
25.8	223.051	240.443
25.9	223.052	240.437
26	223.053	240.437
26.1	223.054	240.448
26.2	223.058	240.469
26.3	223.059	240.493
26.4	223.056	240.508
26.5	223.051	240.512
26.6	223.048	240.507
26.7	223.048	240.497
26.8	223.055	240.484
26.9	223.065	240.471
27	223.073	240.461
27.1	223.087	240.456
27.2	223.111	240.452
27.3	223.145	240.451
27.4	223.182	240.454
27.5	223.214	240.458
27.6	223.241	240.459
27.7	223.263	240.458
27.8	223.283	240.456
27.9	223.305	240.453
28	223.344	240.452
28.1	223.416	240.455
28.2	223.517	240.46
28.3	223.642	240.467
28.4	223.777	240.474
28.5	223.904	240.476
28.6	224.013	240.473
28.7	224.113	240.468
28.8	224.211	240.466
28.9	224.3	240.466
29	224.372	240.462
29.1	224.422	240.45
29.2	224.449	240.436
29.3	224.452	240.425
29.4	224.432	240.419
29.5	224.394	240.429
29.6	224.339	240.458
29.7	224.271	240.499
29.8	224.198	240.54
29.9	224.124	240.578
30	224.05	240.607
30.1	223.977	240.621
30.2	223.901	240.626
30.3	223.828	240.627
30.4	223.761	240.626
30.5	223.699	240.626
30.6	223.64	240.621
30.7	223.589	240.609
30.8	223.545	240.591
30.9	223.506	240.566
31	223.472	240.536
31.1	223.443	240.502
31.2	223.416	240.469
31.3	223.391	240.441
31.4	223.369	240.417
31.5	223.352	240.4
31.6	223.334	240.392
31.7	223.314	240.393
31.8	223.293	240.403
31.9	223.271	240.416
32	223.249	240.43
32.1	223.227	240.446
32.2	223.205	240.469
32.3	223.182	240.5
32.4	223.16	240.534
32.5	223.14	240.565
32.6	223.122	240.585
32.7	223.102	240.591
32.8	223.081	240.582
32.9	223.059	240.565
33	223.035	240.543
33.1	223.011	240.518
33.2	222.985	240.498
33.3	222.959	240.486
33.4	222.931	240.484
33.5	222.902	240.49
33.6	222.876	240.502
33.7	222.852	240.513
33.8	222.828	240.521
33.9	222.804	240.522
34	222.783	240.514
34.1	222.765	240.506
34.2	222.749	240.501
34.3	222.734	240.503
34.4	222.723	240.509
34.5	222.712	240.517
34.6	222.7	240.525
34.7	222.69	240.53
34.8	222.681	240.535
34.9	222.671	240.546
35	222.649	240.563
35.1	222.642	240.589
35.2	222.636	240.615
35.3	222.63	240.638
35.4	222.624	240.657
35.5	222.619	240.665
35.6	222.613	240.665
35.7	222.61	240.66
35.8	222.611	240.653
35.9	222.611	240.643
36	222.611	240.632
36.1	222.609	240.626
36.2	222.604	240.621
36.3	222.595	240.61
36.4	222.587	240.61
36.5	222.578	240.594
36.6	222.57	240.571
36.7	222.562	240.519
36.8	222.553	240.489
36.9	222.544	240.459
37	222.535	240.433
37.1	222.528	240.413
37.2	222.522	240.406
37.3	222.518	240.401
37.4	222.515	240.396
37.5	222.511	240.386
37.6	222.507	240.371
37.7	222.5	240.361
37.8	222.495	240.35
37.9	222.492	240.341
38	222.489	240.339
38.1	222.488	240.338
38.2	222.486	240.336
38.3	222.483	240.336
38.4	222.479	240.338
38.5	222.475	240.338
38.6	222.469	240.338
38.7	222.463	240.339
38.8	222.46	240.343
38.9	222.459	240.354
39	222.459	240.371
39.1	222.459	240.388
39.2	222.458	240.406
39.3	222.456	240.422
39.4	222.456	240.426
39.5	222.456	240.415
39.6	222.456	240.399
39.7	222.454	240.382
39.8	222.451	240.364
39.9	222.447	240.347
40	222.441	240.334
40.1	222.435	240.327
40.2	222.429	240.332
40.3	222.423	240.355
40.4	222.42	240.404
40.5	222.418	240.476
40.6	222.413	240.561
40.7	222.409	240.642
40.8	222.405	240.706
40.9	222.4	240.752
41	222.397	240.778
41.1	222.395	240.786
41.2	222.396	240.781
41.3	222.397	240.765
41.4	222.397	240.737
41.5	222.396	240.703
41.6	222.395	240.665
41.7	222.397	240.625
41.8	222.398	240.594
41.9	222.399	240.574
42	222.401	240.561
42.1	222.403	240.551
42.2	222.402	240.54
42.3	222.401	240.527
42.4	222.398	240.517
42.5	222.393	240.514
42.6	222.389	240.514
42.7	222.386	240.51
42.8	222.384	240.502
42.9	222.381	240.494
43	222.376	240.486
43.1	222.374	240.476
43.2	222.374	240.466
43.3	222.372	240.464
43.4	222.369	240.463
43.5	222.367	240.46
43.6	222.365	240.451
43.7	222.363	240.431
43.8	222.362	240.406
43.9	222.359	240.381
44	222.356	240.36
44.1	222.355	240.345
44.2	222.354	240.331
44.3	222.354	240.32
44.4	222.355	240.313
44.5	222.354	240.305
44.6	222.353	240.304
44.7	222.354	240.308
44.8	222.353	240.317
44.9	222.35	240.326
45	222.35	240.329
45.1	222.35	240.331
45.2	222.35	240.329
45.3	222.348	240.327
45.4	222.344	240.327
45.5	222.341	240.325
45.6	222.337	240.32
45.7	222.335	240.313
45.8	222.335	240.306
45.9	222.332	240.301
46	222.329	240.299
46.1	222.327	240.298
46.2	222.325	240.299
46.3	222.323	240.305
46.4	222.32	240.319
46.5	222.319	240.339
46.6	222.32	240.36
46.7	222.319	240.381
46.8	222.318	240.4
46.9	222.319	240.416
47	222.321	240.427
47.1	222.325	240.435
47.2	222.328	240.437
47.3	222.329	240.435
47.4	222.329	240.433
47.5	222.328	240.429
47.6	222.327	240.429
47.7	222.326	240.44
47.8	222.325	240.457
47.9	222.325	240.477
48	222.324	240.5
48.1	222.326	240.521
48.2	222.33	240.541
48.3	222.331	240.557
48.4	222.331	240.569
48.5	222.331	240.586
48.6	222.332	240.609
48.7	222.332	240.643
48.8	222.333	240.681
48.9	222.335	240.711
49	222.335	240.731
49.1	222.333	240.738
49.2	222.329	240.735
49.3	222.326	240.718
49.4	222.325	240.688
49.5	222.323	240.653
49.6	222.322	240.613
49.7	222.321	240.569
49.8	222.32	240.526
49.9	222.318	240.483
50	222.318	240.445
50.1	222.319	240.412
50.2	222.321	240.384
50.3	222.322	240.362
50.4	222.322	240.345
50.5	222.321	240.334
50.6	222.321	240.327
50.7	222.323	240.324
50.8	222.322	240.328
50.9	222.322	240.336
51	222.326	240.344
51.1	222.331	240.354
51.2	222.336	240.363
51.3	222.339	240.368
51.4	222.342	240.37
51.5	222.344	240.373
51.6	222.345	240.382
51.7	222.346	240.399
51.8	222.344	240.422
51.9	222.341	240.45
52	222.338	240.477
52.1	222.334	240.502
52.2	222.332	240.526
52.3	222.328	240.549
52.4	222.326	240.563
52.5	222.327	240.568
52.6	222.327	240.564
52.7	222.325	240.551
52.8	222.323	240.537
52.9	222.321	240.525
53	222.318	240.513
53.1	222.318	240.498
53.2	222.318	240.486
53.3	222.317	240.471
53.4	222.316	240.452
53.5	222.314	240.434
53.6	222.313	240.419
53.7	222.312	240.41
53.8	222.311	240.408
53.9	222.312	240.409
54	222.312	240.415
54.1	222.311	240.423
54.2	222.31	240.43
54.3	222.309	240.432
54.4	222.307	240.429
54.5	222.305	240.421
54.6	222.304	240.408
54.7	222.305	240.393
54.8	222.306	240.378
54.9	222.307	240.362
55	222.305	240.346
55.1	222.302	240.334
55.2	222.302	240.326
55.3	222.303	240.326
55.4	222.303	240.336
55.5	222.303	240.356
55.6	222.303	240.383
55.7	222.301	240.413
55.8	222.3	240.446
55.9	222.298	240.479
56	222.297	240.501
56.1	222.295	240.51
56.2	222.292	240.512
56.3	222.291	240.509
56.4	222.291	240.503
56.5	222.289	240.495
56.6	222.287	240.481
56.7	222.285	240.463
56.8	222.286	240.448
56.9	222.288	240.43
57	222.288	240.412
57.1	222.288	240.397
57.2	222.288	240.387
57.3	222.286	240.382
57.4	222.283	240.381
57.5	222.28	240.385
57.6	222.28	240.396
57.7	222.283	240.42
57.8	222.29	240.452
57.9	222.295	240.484
58	222.294	240.509
58.1	222.283	240.526
58.2	222.264	240.542
58.3	222.242	240.557
58.4	222.221	240.568
58.5	222.205	240.574
58.6	222.195	240.574
58.7	222.187	240.572
58.8	222.181	240.57
58.9	222.17	240.565
59	222.164	240.555
59.1	222.158	240.538
59.2	222.155	240.516
59.3	222.155	240.489
59.4	222.16	240.463
59.5	222.169	240.439
59.6	222.181	240.416
59.7	222.196	240.395
59.8	222.212	240.373
59.9	222.229	240.347
60	222.25	240.321
60.1	222.275	240.301
60.2	222.301	240.291
60.3	222.326	240.287
60.4	222.35	240.29
60.5	222.371	240.312
60.6	222.391	240.329
60.7	222.407	240.344
60.8	222.422	240.358
60.9	222.433	240.376
61	222.442	240.401
61.1	222.449	240.424
61.2	222.458	240.447
61.3	222.464	240.471
61.4	222.469	240.494
61.5	222.472	240.515
61.6	222.47	240.532
61.7	222.467	240.541
61.8	222.464	240.547
61.9	222.461	240.551
62	222.458	240.549
62.1	222.453	240.544
62.2	222.445	240.541
62.3	222.433	240.542
62.4	222.42	240.546
62.5	222.406	240.546
62.6	222.394	240.541
62.7	222.382	240.531
62.8	222.374	240.516
62.9	222.366	240.499
63	222.358	240.482
63.1	222.35	240.462
63.2	222.343	240.439
63.3	222.339	240.417
63.4	222.338	240.399
63.5	222.336	240.385
63.6	222.334	240.373
63.7	222.332	240.364
63.8	222.33	240.368
63.9	222.328	240.383
64	222.325	240.407
64.1	222.323	240.432
64.2	222.324	240.45
64.3	222.324	240.457
64.4	222.323	240.451
64.5	222.322	240.434
64.6	222.32	240.413
64.7	222.319	240.397
64.8	222.318	240.389
64.9	222.316	240.388
65	222.311	240.394
65.1	222.306	240.403
65.2	222.303	240.436
65.3	222.299	240.646
65.4	222.298	241.057
65.5	222.297	241.602
65.6	222.296	242.281
65.7	222.295	242.949
65.8	222.294	243.449
65.9	222.294	243.727
66	222.292	243.798
66.1	222.288	243.71
66.2	222.284	243.512
66.3	222.283	243.247
66.4	222.281	242.948
66.5	222.276	242.638
66.6	222.271	242.335
66.7	222.267	242.05
66.8	222.263	241.788
66.9	222.258	241.551
67	222.255	241.347
67.1	222.254	241.179
67.2	222.255	241.044
67.3	222.254	240.934
67.4	222.251	240.85
67.5	222.249	240.793
67.6	222.248	240.759
67.7	222.25	240.741
67.8	222.253	240.733
67.9	222.254	240.727
68	222.255	240.714
68.1	222.254	240.694
68.2	222.253	240.664
68.3	222.251	240.627
68.4	222.246	240.587
68.5	222.243	240.547
68.6	222.24	240.512
68.7	222.236	240.479
68.8	222.232	240.456
68.9	222.228	240.445
69	222.222	240.444
69.1	222.216	240.45
69.2	222.213	240.459
69.3	222.209	240.466
69.4	222.207	240.47
69.5	222.204	240.47
69.6	222.2	240.466
69.7	222.198	240.462
69.8	222.196	240.46
69.9	222.194	240.462
70	222.194	240.468
70.1	222.195	240.475
70.2	222.194	240.479
70.3	222.192	240.483
70.4	222.19	240.485
70.5	222.187	240.484
70.6	222.182	240.479
70.7	222.178	240.47
70.8	222.176	240.458
70.9	222.174	240.446
71	222.172	240.436
71.1	222.17	240.436
71.2	222.166	240.44
71.3	222.16	240.448
71.4	222.157	240.456
71.5	222.156	240.464
71.6	222.155	240.471
71.7	222.154	240.476
71.8	222.153	240.476
71.9	222.15	240.468
72	222.146	240.454
72.1	222.143	240.436
72.2	222.142	240.418
72.3	222.142	240.4
72.4	222.141	240.385
72.5	222.139	240.371
72.6	222.134	240.364
72.7	222.132	240.363
72.8	222.131	240.365
72.9	222.131	240.377
73	222.132	240.4
73.1	222.133	240.424
73.2	222.132	240.447
73.3	222.132	240.469
73.4	222.13	240.489
73.5	222.126	240.505
73.6	222.123	240.511
73.7	222.124	240.507
73.8	222.125	240.496
73.9	222.123	240.48
74	222.121	240.465
74.1	222.121	240.458
74.2	222.118	240.46
74.3	222.113	240.466
74.4	222.109	240.471
74.5	222.106	240.477
74.6	222.104	240.483
74.7	222.104	240.492
74.8	222.101	240.503
74.9	222.098	240.512
75	222.094	240.518
75.1	222.092	240.524
75.2	222.091	240.531
75.3	222.093	240.539
75.4	222.095	240.546
75.5	222.092	240.551
75.6	222.089	240.551
75.7	222.087	240.552
75.8	222.086	240.557
75.9	222.085	240.56
76	222.085	240.563
76.1	222.085	240.57
76.2	222.084	240.577
76.3	222.084	240.578
76.4	222.081	240.575
76.5	222.078	240.57
76.6	222.077	240.56
76.7	222.076	240.551
76.8	222.077	240.542
76.9	222.079	240.533
77	222.08	240.525
77.1	222.077	240.518
77.2	222.075	240.511
77.3	222.076	240.504
77.4	222.076	240.5
77.5	222.076	240.505
77.6	222.075	240.517
77.7	222.071	240.531
77.8	222.067	240.545
77.9	222.061	240.561
78	222.057	240.573
78.1	222.056	240.578
78.2	222.055	240.584
78.3	222.055	240.592
78.4	222.052	240.598
78.5	222.047	240.599
78.6	222.045	240.591
78.7	222.044	240.578
78.8	222.042	240.564
78.9	222.042	240.55
79	222.043	240.536
79.1	222.045	240.519
79.2	222.043	240.499
79.3	222.04	240.48
79.4	222.038	240.46
79.5	222.037	240.438
79.6	222.035	240.418
79.7	222.034	240.401
79.8	222.035	240.39
79.9	222.033	240.386
80	222.029	240.389
80.1	222.029	240.397
80.2	222.028	240.406
80.3	222.027	240.414
80.4	222.027	240.418
80.5	222.027	240.42
80.6	222.025	240.422
80.7	222.023	240.424
80.8	222.021	240.427
80.9	222.02	240.434
81	222.017	240.446
81.1	222.014	240.461
81.2	222.013	240.474
81.3	222.01	240.48
81.4	222.004	240.48
81.5	222	240.474
81.6	221.997	240.465
81.7	221.994	240.457
81.8	221.991	240.455
81.9	221.989	240.461
82	221.989	240.484
82.1	221.988	240.521
82.2	221.988	240.563
82.3	221.988	240.607
82.4	221.985	240.646
82.5	221.985	240.676
82.6	221.984	240.694
82.7	221.983	240.701
82.8	221.98	240.694
82.9	221.975	240.672
83	221.973	240.639
83.1	221.973	240.604
83.2	221.973	240.569
83.3	221.972	240.536
83.4	221.969	240.494
83.5	221.968	240.494
83.6	221.967	240.484
83.7	221.966	240.476
83.8	221.964	240.473
83.9	221.964	240.474
84	221.963	240.476
84.1	221.963	240.477
84.2	221.961	240.476
84.3	221.959	240.465
84.4	221.958	240.45
84.5	221.958	240.441
84.6	221.959	240.445
84.7	221.957	240.468
84.8	221.956	240.512
84.9	221.956	240.566
85	221.954	240.618
85.1	221.95	240.66
85.2	221.948	240.683
85.3	221.948	240.691
85.4	221.946	240.685
85.5	221.946	240.672
85.6	221.945	240.656
85.7	221.943	240.637
85.8	221.939	240.614
85.9	221.936	240.594
86	221.935	240.575
86.1	221.933	240.561
86.2	221.93	240.55
86.3	221.93	240.538
86.4	221.929	240.523
86.5	221.929	240.504
86.6	221.928	240.487
86.7	221.927	240.482
86.8	221.925	240.483
86.9	221.925	240.484
87	221.925	240.48
87.1	221.924	240.47
87.2	221.922	240.457
87.3	221.92	240.443
87.4	221.918	240.432
87.5	221.915	240.427
87.6	221.913	240.43
87.7	221.912	240.434
87.8	221.912	240.44
87.9	221.912	240.45
88	221.909	240.457
88.1	221.907	240.459
88.2	221.907	240.457
88.3	221.906	240.448
88.4	221.906	240.439
88.5	221.907	240.436
88.6	221.904	240.438
88.7	221.903	240.443
88.8	221.901	240.457
88.9	221.897	240.476
89	221.893	240.493
89.1	221.891	240.507
89.2	221.892	240.514
89.3	221.893	240.514
89.4	221.893	240.512
89.5	221.891	240.508
89.6	221.889	240.501
89.7	221.888	240.494
89.8	221.888	240.489
89.9	221.887	240.48
90	221.886	240.471
90.1	221.885	240.462
90.2	221.882	240.452
90.3	221.879	240.44
90.4	221.876	240.428
90.5	221.872	240.419
90.6	221.871	240.413
90.7	221.872	240.407
90.8	221.871	240.402
90.9	221.87	240.398
91	221.867	240.387
91.1	221.865	240.371
91.2	221.863	240.356
91.3	221.863	240.342
91.4	221.862	240.329
91.5	221.861	240.32
91.6	221.859	240.318
91.7	221.858	240.325
91.8	221.857	240.339
91.9	221.856	240.355
92	221.855	240.367
92.1	221.855	240.374
92.2	221.855	240.371
92.3	221.853	240.361
92.4	221.851	240.343
92.5	221.85	240.322
92.6	221.849	240.304
92.7	221.848	240.289
92.8	221.848	240.276
92.9	221.849	240.264
93	221.846	240.255
93.1	221.844	240.25
93.2	221.843	240.255
93.3	221.84	240.272
93.4	221.839	240.296
93.5	221.839	240.317
93.6	221.839	240.331
93.7	221.839	240.34
93.8	221.837	240.349
93.9	221.835	240.355
94	221.834	240.362
94.1	221.832	240.372
94.2	221.83	240.383
94.3	221.828	240.392
94.4	221.828	240.397
94.5	221.828	240.398
94.6	221.828	240.395
94.7	221.828	240.39
94.8	221.828	240.377
94.9	221.827	240.355
95	221.827	240.334
95.1	221.826	240.319
95.2	221.825	240.309
95.3	221.822	240.304
95.4	221.819	240.308
95.5	221.814	240.313
95.6	221.81	240.315
95.7	221.807	240.311
95.8	221.806	240.299
95.9	221.806	240.283
96	221.806	240.267
96.1	221.804	240.251
96.2	221.8	240.236
96.3	221.8	240.223
96.4	221.801	240.218
96.5	221.8	240.223
96.6	221.8	240.234
96.7	221.8	240.25
96.8	221.798	240.266
96.9	221.797	240.278
97	221.794	240.286
97.1	221.791	240.286
97.2	221.792	240.279
97.3	221.792	240.264
97.4	221.791	240.244
97.5	221.789	240.224
97.6	221.787	240.208
97.7	221.784	240.194
97.8	221.781	240.182
97.9	221.78	240.174
98	221.779	240.172
98.1	221.778	240.175
98.2	221.776	240.183
98.3	221.773	240.195
98.4	221.771	240.209
98.5	221.77	240.226
98.6	221.767	240.242
98.7	221.766	240.253
98.8	221.765	240.26
98.9	221.765	240.267
99	221.764	240.278
99.1	221.763	240.296
99.2	221.761	240.322
99.3	221.758	240.355
99.4	221.756	240.39
99.5	221.754	240.418
99.6	221.754	240.433
99.7	221.755	240.433
99.8	221.755	240.426
99.9	221.752	240.417
100	221.751	240.409
100.1	221.75	240.399
100.2	221.751	240.384
100.3	221.752	240.369
100.4	221.751	240.359
100.5	221.748	240.359
100.6	221.744	240.377
100.7	221.738	240.418
100.8	221.734	240.475
100.9	221.732	240.543
101	221.731	240.61
101.1	221.728	240.667
101.2	221.725	240.704
101.3	221.723	240.721
101.4	221.72	240.722
101.5	221.72	240.709
101.6	221.72	240.69
101.7	221.721	240.664
101.8	221.721	240.633
101.9	221.721	240.595
102	221.72	240.549
102.1	221.718	240.498
102.2	221.718	240.447
102.3	221.716	240.403
102.4	221.715	240.369
102.5	221.717	240.344
102.6	221.716	240.324
102.7	221.713	240.311
102.8	221.711	240.306
102.9	221.709	240.304
103	221.707	240.299
103.1	221.706	240.289
103.2	221.706	240.275
103.3	221.705	240.262
103.4	221.702	240.252
103.5	221.702	240.244
103.6	221.702	240.238
103.7	221.7	240.235
103.8	221.697	240.233
103.9	221.696	240.231
104	221.697	240.224
104.1	221.697	240.216
104.2	221.694	240.209
104.3	221.692	240.201
104.4	221.692	240.193
104.5	221.691	240.186
104.6	221.692	240.182
104.7	221.692	240.176
104.8	221.69	240.166
104.9	221.688	240.152
105	221.685	240.137
105.1	221.68	240.124
105.2	221.679	240.118
105.3	221.678	240.123
105.4	221.678	240.137
105.5	221.677	240.15
105.6	221.672	240.163
105.7	221.672	240.179
105.8	221.671	240.196
105.9	221.671	240.209
106	221.67	240.22
106.1	221.67	240.229
106.2	221.669	240.237
106.3	221.668	240.242
106.4	221.666	240.244
106.5	221.666	240.247
106.6	221.666	240.252
106.7	221.667	240.257
106.8	221.668	240.262
106.9	221.667	240.266
107	221.666	240.267
107.1	221.664	240.263
107.2	221.662	240.259
107.3	221.66	240.256
107.4	221.659	240.253
107.5	221.656	240.251
107.6	221.654	240.247
107.7	221.652	240.238
107.8	221.651	240.225
107.9	221.651	240.212
108	221.653	240.203
108.1	221.656	240.201
108.2	221.661	240.201
108.3	221.665	240.199
108.4	221.673	240.199
108.5	221.686	240.204
108.6	221.699	240.209
108.7	221.708	240.214
108.8	221.714	240.225
108.9	221.712	240.244
109	221.701	240.267
109.1	221.682	240.283
109.2	221.66	240.293
109.3	221.634	240.298
109.4	221.607	240.298
109.5	221.581	240.294
109.6	221.561	240.289
109.7	221.548	240.285
109.8	221.536	240.279
109.9	221.526	240.276
110	221.519	240.277
110.1	221.52	240.276
110.2	221.534	240.269
110.3	221.563	240.262
110.4	221.598	240.257
110.5	221.624	240.252
110.6	221.637	240.248
110.7	221.637	240.245
110.8	221.632	240.244
110.9	221.636	240.248
111	221.65	240.261
111.1	221.678	240.279
111.2	221.714	240.297
111.3	221.744	240.315
111.4	221.767	240.328
111.5	221.789	240.333
111.6	221.812	240.333
111.7	221.839	240.329
111.8	221.875	240.324
111.9	221.915	240.317
112	221.951	240.31
112.1	221.981	240.306
112.2	222.005	240.304
112.3	222.026	240.306
112.4	222.046	240.311
112.5	222.065	240.32
112.6	222.078	240.329
112.7	222.087	240.337
112.8	222.09	240.348
112.9	222.089	240.361
113	222.083	240.373
113.1	222.073	240.379
113.2	222.062	240.378
113.3	222.05	240.367
113.4	222.042	240.35
113.5	222.039	240.331
113.6	222.042	240.31
113.7	222.055	240.293
113.8	222.072	240.285
113.9	222.084	240.28
114	222.094	240.276
114.1	222.107	240.276
114.2	222.127	240.28
114.3	222.158	240.28
114.4	222.196	240.269
114.5	222.238	240.25
114.6	222.284	240.226
114.7	222.33	240.202
114.8	222.377	240.181
114.9	222.421	240.17
115	222.461	240.171
115.1	222.496	240.186
115.2	222.526	240.206
115.3	222.55	240.228
115.4	222.571	240.247
115.5	222.588	240.264
115.6	222.603	240.278
115.7	222.614	240.288
115.8	222.623	240.296
115.9	222.628	240.3
116	222.632	240.302
116.1	222.635	240.303
116.2	222.637	240.298
116.3	222.64	240.287
116.4	222.641	240.273
116.5	222.641	240.255
116.6	222.639	240.235
116.7	222.635	240.215
116.8	222.632	240.199
116.9	222.63	240.185
117	222.629	240.166
117.1	222.629	240.147
117.2	222.626	240.131
117.3	222.624	240.12
117.4	222.621	240.116
117.5	222.616	240.113
117.6	222.612	240.11
117.7	222.609	240.109
117.8	222.606	240.112
117.9	222.601	240.119
118	222.598	240.126
118.1	222.593	240.131
118.2	222.588	240.134
118.3	222.584	240.13
118.4	222.582	240.122
118.5	222.58	240.113
118.6	222.576	240.103
118.7	222.573	240.093
118.8	222.571	240.089
118.9	222.567	240.091
119	222.563	240.096
119.1	222.559	240.108
119.2	222.556	240.123
119.3	222.553	240.137
119.4	222.549	240.148
119.5	222.544	240.154
119.6	222.539	240.158
119.7	222.534	240.161
119.8	222.532	240.162
119.9	222.53	240.165
120	222.529	240.169
120.1	222.53	240.171
120.2	222.53	240.174
120.3	222.532	240.175
120.4	222.534	240.176
120.5	222.535	240.173
120.6	222.537	240.167
120.7	222.538	240.161
120.8	222.537	240.155
120.9	222.535	240.155
121	222.529	240.166
121.1	222.522	240.184
121.2	222.514	240.212
121.3	222.508	240.243
121.4	222.504	240.269
121.5	222.499	240.284
121.6	222.492	240.286
121.7	222.486	240.28
121.8	222.481	240.276
121.9	222.473	240.276
122	222.466	240.28
122.1	222.461	240.288
122.2	222.458	240.29
122.3	222.457	240.281
122.4	222.458	240.263
122.5	222.456	240.241
122.6	222.452	240.219
122.7	222.451	240.198
122.8	222.449	240.177
122.9	222.444	240.163
123	222.441	240.16
123.1	222.439	240.162
123.2	222.435	240.162
123.3	222.428	240.16
123.4	222.422	240.155
123.5	222.418	240.147
123.6	222.414	240.144
123.7	222.411	240.151
123.8	222.408	240.166
123.9	222.402	240.185
124	222.397	240.203
124.1	222.392	240.216
124.2	222.388	240.225
124.3	222.386	240.23
124.4	222.383	240.238
124.5	222.38	240.243
124.6	222.379	240.24
124.7	222.376	240.23
124.8	222.374	240.218
124.9	222.371	240.208
125	222.368	240.203
125.1	222.367	240.203
125.2	222.368	240.205
125.3	222.368	240.207
125.4	222.367	240.213
125.5	222.362	240.227
125.6	222.359	240.241
125.7	222.355	240.252
125.8	222.35	240.27
125.9	222.348	240.294
126	222.346	240.316
126.1	222.345	240.329
126.2	222.344	240.333
126.3	222.343	240.331
126.4	222.342	240.319
126.5	222.342	240.302
126.6	222.343	240.281
126.7	222.345	240.263
126.8	222.345	240.249
126.9	222.343	240.236
127	222.339	240.223
127.1	222.334	240.205
127.2	222.331	240.187
127.3	222.328	240.168
127.4	222.327	240.146
127.5	222.325	240.124
127.6	222.321	240.106
127.7	222.317	240.091
127.8	222.311	240.08
127.9	222.304	240.072
128	222.3	240.062
128.1	222.295	240.051
128.2	222.291	240.044
128.3	222.289	240.044
128.4	222.287	240.05
128.5	222.284	240.059
128.6	222.281	240.071
128.7	222.282	240.083
128.8	222.285	240.091
128.9	222.285	240.094
129	222.284	240.089
129.1	222.284	240.081
129.2	222.284	240.07
129.3	222.281	240.06
129.4	222.276	240.05
129.5	222.273	240.041
129.6	222.269	240.035
129.7	222.264	240.03
129.8	222.259	240.03
129.9	222.247	240.034
130	222.243	240.043
130.1	222.239	240.054
130.2	222.235	240.066
130.3	222.233	240.074
130.4	222.234	240.081
130.5	222.232	240.089
130.6	222.228	240.096
130.7	222.224	240.1
130.8	222.222	240.099
130.9	222.22	240.096
131	222.219	240.093
131.1	222.218	240.082
131.2	222.214	240.066
131.3	222.21	240.052
131.4	222.205	240.047
131.5	222.2	240.048
131.6	222.197	240.054
131.7	222.193	240.065
131.8	222.187	240.081
131.9	222.181	240.099
132	222.176	240.123
132.1	222.171	240.149
132.2	222.165	240.168
132.3	222.161	240.18
132.4	222.158	240.186
132.5	222.155	240.18
132.6	222.153	240.164
132.7	222.148	240.149
132.8	222.145	240.136
132.9	222.142	240.125
133	222.139	240.121
133.1	222.138	240.12
133.2	222.138	240.118
133.3	222.137	240.111
133.4	222.135	240.1
133.5	222.132	240.084
133.6	222.13	240.067
133.7	222.128	240.051
133.8	222.124	240.037
133.9	222.122	240.03
134	222.12	240.03
134.1	222.117	240.036
134.2	222.114	240.044
134.3	222.112	240.046
134.4	222.109	240.043
134.5	222.106	240.034
134.6	222.106	240.026
134.7	222.107	240.024
134.8	222.107	240.027
134.9	222.106	240.037
135	222.104	240.05
135.1	222.1	240.066
135.2	222.097	240.086
135.3	222.095	240.108
135.4	222.091	240.129
135.5	222.087	240.147
135.6	222.082	240.162
135.7	222.077	240.173
135.8	222.075	240.176
135.9	222.069	240.171
136	222.065	240.16
136.1	222.067	240.142
136.2	222.066	240.117
136.3	222.066	240.088
136.4	222.065	240.058
136.5	222.064	240.028
136.6	222.062	240.003
136.7	222.057	239.984
136.8	222.053	239.968
136.9	222.049	239.956
137	222.043	239.949
137.1	222.038	239.949
137.2	222.033	239.95
137.3	222.03	239.954
137.4	222.026	239.963
137.5	222.023	239.978
137.6	222.023	239.999
137.7	222.022	240.031
137.8	222.02	240.069
137.9	222.018	240.104
138	222.014	240.132
138.1	222.01	240.148
138.2	222.008	240.157
138.3	222.005	240.163
138.4	222.002	240.165
138.5	221.999	240.167
138.6	221.996	240.172
138.7	221.991	240.178
138.8	221.986	240.18
138.9	221.983	240.177
139	221.98	240.172
139.1	221.979	240.17
139.2	221.98	240.165
139.3	221.979	240.157
139.4	221.979	240.145
139.5	221.979	240.133
139.6	221.977	240.122
139.7	221.977	240.113
139.8	221.976	240.107
139.9	221.975	240.104
140	221.973	240.102
140.1	221.97	240.1
140.2	221.965	240.096
140.3	221.962	240.091
140.4	221.958	240.083
140.5	221.957	240.074
140.6	221.956	240.065
140.7	221.953	240.054
140.8	221.948	240.043
140.9	221.944	240.035
141	221.94	240.03
141.1	221.938	240.027
141.2	221.938	240.026
141.3	221.937	240.025
141.4	221.936	240.025
141.5	221.934	240.035
141.6	221.93	240.052
141.7	221.925	240.07
141.8	221.921	240.089
141.9	221.917	240.105
142	221.915	240.118
142.1	221.914	240.125
142.2	221.911	240.123
142.3	221.909	240.116
142.4	221.905	240.101
142.5	221.901	240.079
142.6	221.896	240.057
142.7	221.891	240.036
142.8	221.888	240.016
142.9	221.886	240.001
143	221.886	239.99
143.1	221.886	239.978
143.2	221.884	239.967
143.3	221.883	239.964
143.4	221.883	239.969
143.5	221.882	239.976
143.6	221.882	239.989
143.7	221.88	240.007
143.8	221.876	240.028
143.9	221.871	240.051
144	221.864	240.07
144.1	221.859	240.085
144.2	221.854	240.095
144.3	221.85	240.101
144.4	221.849	240.107
144.5	221.848	240.111
144.6	221.846	240.111
144.7	221.842	240.108
144.8	221.838	240.107
144.9	221.836	240.102
145	221.835	240.094
145.1	221.833	240.085
145.2	221.829	240.076
145.3	221.825	240.066
145.4	221.821	240.055
145.5	221.819	240.047
145.6	221.816	240.045
145.7	221.815	240.046
145.8	221.814	240.047
145.9	221.812	240.049
146	221.81	240.047
146.1	221.808	240.047
146.2	221.807	240.052
146.3	221.805	240.065
146.4	221.805	240.082
146.5	221.806	240.094
146.6	221.807	240.104
146.7	221.806	240.107
146.8	221.804	240.104
146.9	221.801	240.098
147	221.799	240.095
147.1	221.798	240.096
147.2	221.798	240.099
147.3	221.797	240.101
147.4	221.796	240.101
147.5	221.794	240.106
147.6	221.79	240.122
147.7	221.786	240.147
147.8	221.781	240.171
147.9	221.777	240.193
148	221.775	240.214
148.1	221.772	240.232
148.2	221.768	240.249
148.3	221.765	240.263
148.4	221.759	240.271
148.5	221.753	240.273
148.6	221.749	240.268
148.7	221.747	240.256
148.8	221.745	240.241
148.9	221.742	240.228
149	221.737	240.218
149.1	221.734	240.211
149.2	221.731	240.206
149.3	221.729	240.197
149.4	221.728	240.186
149.5	221.728	240.177
149.6	221.726	240.174
149.7	221.724	240.18
149.8	221.722	240.193
149.9	221.72	240.208
150	221.719	240.218
150.1	221.72	240.224
150.2	221.721	240.228
150.3	221.722	240.233
150.4	221.718	240.236
150.5	221.716	240.24
150.6	221.714	240.248
150.7	221.712	240.251
150.8	221.712	240.25
150.9	221.713	240.246
151	221.714	240.242
151.1	221.713	240.234
151.2	221.712	240.223
151.3	221.713	240.209
151.4	221.712	240.191
151.5	221.712	240.177
151.6	221.717	240.167
151.7	221.721	240.16
151.8	221.724	240.158
151.9	221.726	240.156
152	221.725	240.155
152.1	221.724	240.149
152.2	221.724	240.142
152.3	221.726	240.143
152.4	221.724	240.157
152.5	221.722	240.174
152.6	221.721	240.188
152.7	221.719	240.199
152.8	221.717	240.207
152.9	221.715	240.213
153	221.713	240.219
153.1	221.713	240.231
153.2	221.714	240.248
153.3	221.714	240.262
153.4	221.713	240.269
153.5	221.711	240.268
153.6	221.71	240.257
153.7	221.708	240.242
153.8	221.708	240.229
153.9	221.709	240.22
154	221.705	240.218
154.1	221.701	240.218
154.2	221.701	240.22
154.3	221.698	240.224
154.4	221.695	240.229
154.5	221.694	240.235
154.6	221.696	240.241
154.7	221.697	240.245
154.8	221.697	240.247
154.9	221.698	240.249
155	221.697	240.247
155.1	221.696	240.242
155.2	221.695	240.236
155.3	221.694	240.23
155.4	221.69	240.219
155.5	221.685	240.207
155.6	221.679	240.183
155.7	221.675	240.179
155.8	221.671	240.182
155.9	221.669	240.186
156	221.67	240.187
156.1	221.669	240.186
156.2	221.668	240.18
156.3	221.665	240.171
156.4	221.659	240.16
156.5	221.655	240.15
156.6	221.653	240.14
156.7	221.652	240.132
156.8	221.651	240.13
156.9	221.652	240.133
157	221.65	240.135
157.1	221.647	240.133
157.2	221.645	240.129
157.3	221.644	240.124
157.4	221.641	240.124
157.5	221.639	240.127
157.6	221.636	240.13
157.7	221.635	240.132
157.8	221.633	240.131
157.9	221.629	240.13
158	221.625	240.128
158.1	221.623	240.124
158.2	221.622	240.119
158.3	221.62	240.114
158.4	221.618	240.11
158.5	221.617	240.107
158.6	221.615	240.103
158.7	221.612	240.101
158.8	221.61	240.104
158.9	221.609	240.111
159	221.607	240.121
159.1	221.605	240.134
159.2	221.603	240.148
159.3	221.598	240.16
159.4	221.594	240.168
159.5	221.592	240.172
159.6	221.591	240.175
159.7	221.59	240.178
159.8	221.589	240.18
159.9	221.584	240.179
160	221.578	240.174
160.1	221.573	240.174
160.2	221.569	240.179
160.3	221.565	240.189
160.4	221.56	240.198
160.5	221.558	240.2
160.6	221.556	240.191
160.7	221.553	240.175
160.8	221.552	240.159
160.9	221.552	240.147
161	221.552	240.144
161.1	221.551	240.15
161.2	221.552	240.162
161.3	221.554	240.176
161.4	221.554	240.185
161.5	221.554	240.187
161.6	221.552	240.182
161.7	221.55	240.169
161.8	221.55	240.151
161.9	221.549	240.136
162	221.548	240.132
162.1	221.545	240.14
162.2	221.541	240.155
162.3	221.536	240.17
162.4	221.531	240.178
162.5	221.528	240.18
162.6	221.527	240.182
162.7	221.527	240.19
162.8	221.525	240.202
162.9	221.523	240.209
163	221.524	240.209
163.1	221.523	240.203
163.2	221.522	240.192
163.3	221.522	240.179
163.4	221.521	240.161
163.5	221.518	240.14
163.6	221.513	240.119
163.7	221.508	240.104
163.8	221.503	240.088
163.9	221.498	240.072
164	221.494	240.058
164.1	221.492	240.05
164.2	221.489	240.045
164.3	221.488	240.042
164.4	221.487	240.041
164.5	221.484	240.04
164.6	221.483	240.04
164.7	221.483	240.039
164.8	221.484	240.035
164.9	221.484	240.029
165	221.486	240.026
165.1	221.486	240.025
165.2	221.484	240.029
165.3	221.484	240.033
165.4	221.484	240.03
165.5	221.482	240.022
165.6	221.481	240.014
165.7	221.478	240.01
165.8	221.473	240.011
165.9	221.467	240.011
166	221.464	240.013
166.1	221.46	240.016
166.2	221.454	240.022
166.3	221.451	240.03
166.4	221.45	240.039
166.5	221.45	240.046
166.6	221.45	240.051
166.7	221.449	240.054
166.8	221.449	240.055
166.9	221.45	240.059
167	221.448	240.068
167.1	221.449	240.078
167.2	221.447	240.082
167.3	221.442	240.085
167.4	221.438	240.091
167.5	221.43	240.098
167.6	221.425	240.101
167.7	221.423	240.097
167.8	221.419	240.09
167.9	221.419	240.084
168	221.421	240.079
168.1	221.418	240.075
168.2	221.414	240.07
168.3	221.413	240.068
168.4	221.412	240.067
168.5	221.411	240.068
168.6	221.411	240.075
168.7	221.411	240.082
168.8	221.41	240.084
168.9	221.408	240.081
169	221.406	240.074
169.1	221.405	240.066
169.2	221.404	240.056
169.3	221.402	240.038
169.4	221.4	240.017
169.5	221.399	239.996
169.6	221.396	239.978
169.7	221.396	239.967
169.8	221.398	239.962
169.9	221.399	239.961
170	221.399	239.962
170.1	221.397	239.965
170.2	221.394	239.971
170.3	221.39	239.981
170.4	221.388	239.993
170.5	221.387	240
170.6	221.384	240.005
170.7	221.386	240.008
170.8	221.389	240.007
170.9	221.39	240.003
171	221.389	239.997
171.1	221.388	239.989
171.2	221.387	239.98
171.3	221.387	239.972
171.4	221.388	239.969
171.5	221.389	239.968
171.6	221.389	239.97
171.7	221.388	239.97
171.8	221.386	239.971
171.9	221.384	239.972
172	221.38	239.974
172.1	221.374	239.976
172.2	221.37	239.983
172.3	221.367	239.993
172.4	221.363	239.998
172.5	221.358	239.993
172.6	221.354	239.981
172.7	221.351	239.971
172.8	221.35	239.967
172.9	221.351	239.968
173	221.351	239.98
173.1	221.35	240.01
173.2	221.348	240.055
173.3	221.347	240.105
173.4	221.344	240.152
173.5	221.341	240.191
173.6	221.339	240.221
173.7	221.339	240.246
173.8	221.338	240.258
173.9	221.336	240.263
174	221.333	240.26
174.1	221.329	240.246
174.2	221.326	240.223
174.3	221.322	240.192
174.4	221.319	240.161
174.5	221.315	240.134
174.6	221.312	240.105
174.7	221.308	240.079
174.8	221.304	240.052
174.9	221.298	240.025
175	221.292	240.005
175.1	221.29	239.992
175.2	221.288	239.986
175.3	221.289	239.987
175.4	221.287	239.99
175.5	221.284	239.989
175.6	221.282	239.982
175.7	221.28	239.968
175.8	221.279	239.952
175.9	221.277	239.942
176	221.275	239.934
176.1	221.272	239.924
176.2	221.267	239.915
176.3	221.263	239.905
176.4	221.259	239.894
176.5	221.257	239.884
176.6	221.256	239.876
176.7	221.253	239.871
176.8	221.25	239.867
176.9	221.247	239.867
177	221.243	239.87
177.1	221.239	239.875
177.2	221.236	239.885
177.3	221.234	239.897
177.4	221.23	239.909
177.5	221.226	239.924
177.6	221.223	239.94
177.7	221.223	239.954
177.8	221.224	239.966
177.9	221.224	239.976
178	221.225	239.981
178.1	221.225	239.982
178.2	221.226	239.976
178.3	221.225	239.964
178.4	221.224	239.943
178.5	221.222	239.918
178.6	221.218	239.894
178.7	221.215	239.876
178.8	221.211	239.864
178.9	221.207	239.857
179	221.205	239.857
179.1	221.205	239.86
179.2	221.202	239.866
179.3	221.198	239.883
179.4	221.195	239.888
179.5	221.194	239.891
179.6	221.193	239.889
179.7	221.191	239.885
179.8	221.188	239.881
179.9	221.185	239.875
180	221.182	239.871
180.1	221.179	239.866
180.2	221.177	239.856
180.3	221.177	239.844
180.4	221.176	239.834
180.5	221.174	239.828
180.6	221.17	239.822
180.7	221.166	239.82
180.8	221.161	239.821
180.9	221.157	239.828
181	221.154	239.835
181.1	221.154	239.839
181.2	221.153	239.846
181.3	221.151	239.857
181.4	221.148	239.873
181.5	221.146	239.89
181.6	221.142	239.904
181.7	221.139	239.919
181.8	221.138	239.93
181.9	221.136	239.942
182	221.131	239.951
182.1	221.126	239.953
182.2	221.122	239.95
182.3	221.121	239.941
182.4	221.121	239.926
182.5	221.121	239.912
182.6	221.122	239.902
182.7	221.122	239.897
182.8	221.117	239.891
182.9	221.113	239.884
183	221.109	239.882
183.1	221.104	239.886
183.2	221.101	239.895
183.3	221.1	239.907
183.4	221.098	239.918
183.5	221.095	239.929
183.6	221.092	239.939
183.7	221.089	239.944
183.8	221.085	239.948
183.9	221.083	239.952
184	221.082	239.954
184.1	221.079	239.95
184.2	221.076	239.944
184.3	221.073	239.941
184.4	221.068	239.943
184.5	221.063	239.953
184.6	221.058	239.966
184.7	221.057	239.976
184.8	221.056	239.975
184.9	221.055	239.963
185	221.052	239.947
185.1	221.05	239.932
185.2	221.047	239.919
185.3	221.041	239.906
185.4	221.036	239.892
185.5	221.034	239.884
185.6	221.032	239.88
185.7	221.032	239.877
185.8	221.031	239.876
185.9	221.027	239.877
186	221.024	239.879
186.1	221.022	239.882
186.2	221.02	239.881
186.3	221.02	239.876
186.4	221.021	239.873
186.5	221.022	239.873
186.6	221.021	239.878
186.7	221.019	239.882
186.8	221.018	239.884
186.9	221.017	239.883
187	221.017	239.884
187.1	221.018	239.886
187.2	221.017	239.887
187.3	221.016	239.887
187.4	221.015	239.887
187.5	221.012	239.883
187.6	221.007	239.876
187.7	221.003	239.869
187.8	221	239.861
187.9	221	239.851
188	221.001	239.84
188.1	220.997	239.833
188.2	220.992	239.831
188.3	220.988	239.831
188.4	220.984	239.834
188.5	220.981	239.847
188.6	220.981	239.868
188.7	220.981	239.89
188.8	220.979	239.905
188.9	220.976	239.911
189	220.973	239.905
189.1	220.973	239.897
189.2	220.972	239.891
189.3	220.97	239.883
189.4	220.968	239.878
189.5	220.968	239.874
189.6	220.967	239.867
189.7	220.963	239.86
189.8	220.96	239.86
189.9	220.959	239.866
190	220.955	239.877
190.1	220.952	239.888
190.2	220.949	239.895
190.3	220.944	239.894
190.4	220.941	239.891
190.5	220.938	239.895
190.6	220.936	239.909
190.7	220.935	239.93
190.8	220.933	239.958
190.9	220.929	239.986
191	220.925	240.007
191.1	220.92	240.018
191.2	220.915	240.021
191.3	220.909	240.018
191.4	220.903	240.01
191.5	220.899	239.998
191.6	220.894	239.981
191.7	220.89	239.964
191.8	220.886	239.948
191.9	220.882	239.933
192	220.88	239.918
192.1	220.879	239.901
192.2	220.879	239.882
192.3	220.88	239.863
192.4	220.88	239.845
192.5	220.879	239.827
192.6	220.875	239.821
192.7	220.869	239.822
192.8	220.863	239.829
192.9	220.859	239.841
193	220.854	239.855
193.1	220.853	239.867
193.2	220.852	239.87
193.3	220.852	239.87
193.4	220.85	239.867
193.5	220.847	239.861
193.6	220.844	239.853
193.7	220.842	239.849
193.8	220.843	239.848
193.9	220.845	239.854
194	220.846	239.863
194.1	220.846	239.872
194.2	220.843	239.875
194.3	220.843	239.87
194.4	220.844	239.861
194.5	220.842	239.848
194.6	220.841	239.835
194.7	220.84	239.826
194.8	220.839	239.814
194.9	220.838	239.802
195	220.838	239.795
195.1	220.838	239.793
195.2	220.838	239.791
195.3	220.839	239.786
195.4	220.842	239.781
195.5	220.843	239.776
195.6	220.842	239.769
195.7	220.84	239.764
195.8	220.838	239.759
195.9	220.839	239.761
196	220.84	239.769
196.1	220.842	239.777
196.2	220.844	239.786
196.3	220.845	239.795
196.4	220.845	239.805
196.5	220.843	239.818
196.6	220.841	239.831
196.7	220.842	239.841
196.8	220.841	239.847
196.9	220.839	239.844
197	220.837	239.838
197.1	220.833	239.832
197.2	220.83	239.829
197.3	220.829	239.831
197.4	220.828	239.833
197.5	220.83	239.83
197.6	220.831	239.825
197.7	220.83	239.821
197.8	220.829	239.818
197.9	220.829	239.816
198	220.829	239.814
198.1	220.827	239.814
198.2	220.824	239.81
198.3	220.823	239.799
198.4	220.821	239.785
198.5	220.817	239.775
198.6	220.811	239.773
198.7	220.806	239.774
198.8	220.803	239.773
198.9	220.802	239.769
199	220.8	239.76
199.1	220.799	239.745
199.2	220.794	239.729
199.3	220.79	239.71
199.4	220.788	239.688
199.5	220.784	239.663
199.6	220.781	239.633
199.7	220.782	239.608
199.8	220.782	239.59
[truncated: 5,838 more rows]
