# Supplementary material for: An Orai1 gain-of-function tubular aggregate myopathy mouse model phenocopies key features of the human disease
Source: EMBO J. 2024 Oct 17;43(23):5941–71. doi: 10.1038/s44318-024-00273-4 (PMC11612304; doi:10.1038/s44318-024-00273-4)
Supplement: Supplementary file 8 — Source data Fig. 7 [file 44318_2024_273_MOESM8_ESM.zip › Figure 7/7H/OCR calculated form clarks electrode_8M.xlsx]

## Sheet: Sheet1
	WT-1	WT-2	WT-3	WT-4	WT-5	GS-1	GS-2	GS-3	GS-4	GS-5	GS-6	GS-7
State II rate (μmol/min·mg mito)	172.006	198.331	44.3207	89.1699	106.772	99.0429	65.1829	63.9006	86.4027	97.8221	117.333	70.6806
State III rate (μmol/min·mg mito)	1353.45	1691.67	438.443	479.602	246.93	422.016	188.726	106.384	251.279	226.529	137.087	103.134
STATE IV rate (μmol/min·mg mito)	169.774	183.942	82.9495	124.299	62.633	125.727	87.1297	93.1744	105.098	78.7792	123.388	93.0871
STATE V rate (μmol/min·mg mito)	1157.22	2157.86	557.381	827.416	1051.83	1320.04	666.823	826.461	1084.68	421.099	625.566	384.722
