# Supplementary material for: An Orai1 gain-of-function tubular aggregate myopathy mouse model phenocopies key features of the human disease
Source: EMBO J. 2024 Oct 17;43(23):5941–71. doi: 10.1038/s44318-024-00273-4 (PMC11612304; doi:10.1038/s44318-024-00273-4)
Supplement: Supplementary file 8 — Source data Fig. 7 [file 44318_2024_273_MOESM8_ESM.zip › Figure 7/7I/RCR levels calculated from clarks electrode.xlsx]

## Sheet: Sheet1
	RCR level (OCR at State III/OCR at State IV)
WT-1	7.97206
WT-2	9.19674
WT-3	5.28566
WT-4	3.85845
WT-5	3.94249
GS-1	3.35661
GS-2	2.16604
GS-3	1.14178
GS-4	2.3909
GS-5	2.8755
GS-6	1.11103
GS-7	1.10793
